# Supplementary material for: Wavelength-Specific Transcriptomic Responses of Diaphorina citri to Nocturnal Monochromatic LED Light
Source: Insects. 2026 Jul 17;17(7):735. doi: 10.3390/insects17070735 (PMC13411984; doi:10.3390/insects17070735)
Supplement: Supplementary file 1 [file insects-17-00735-s001.zip]

Archive with 13 entries (13 files):
- Table S1. Primers used for RT-qPCR analysis in this study.xlsx
- Table S10. BvsCK_GOenrich.xlsx
- Table S11. RvsCK_GOenrich.xlsx
- Table S12. GvsCK_GOenrich.xlsx
- Table S13. YvsCK_GOenrich.xlsx
- Table S2. BvsCK_deg_all.xlsx
- Table S3. RvsCK_deg_all.xlsx
- Table S4. YvsCK_deg_all.xlsx
- Table S5. GvsCK_deg_all.xlsx
- Table S6. BvsCK_KEGGenrich.xlsx
- Table S7. RvsCK_KEGGenrich.xlsx
- Table S8. GvsCK_KEGGenrich.xlsx
- Table S9. YvsCK_KEGGenrich.xlsx
