# Supplementary material for: Wavelength-Specific Transcriptomic Responses of Diaphorina citri to Nocturnal Monochromatic LED Light
Source: Insects. 2026 Jul 17;17(7):735. doi: 10.3390/insects17070735 (PMC13411984; doi:10.3390/insects17070735)
Supplement: Supplementary file 1 [file insects-17-00735-s001.zip › Table S1. Primers used for RT-qPCR analysis in this study.xlsx]

## Sheet: Sheet1
Table S1. Primers used for RT-qPCR analysis in this study.
Gene Names	Forward Primers	Reverse Primers
DcKAT	TAACCTGTCCAAAGGGGTGC	AAATCTGGCTGCGACTGACA
DcCFDP2	TTGTGCGTAGGGGTGACTTC	TCCGTGTTACGTTTCCAGGG
DcDHGL	CTGTTGGAAACCGGACCAGACG	GCAAACTCCGCCACTGCTCAAG
DcRTBS	AACCGCGGCACTACACCCAATC	GAGACCTTCACTGACCGCCTTG
DcCYSP1	GCCAACAGAACCGCCTCCTATC	CGGTCTCCGTAATCACCTCCTG
DcFACR1	CGAGAAGTTGCCCATGAAC	TCAGACTCACACGCAGTAG
DcPA2B5	GTGGCTTCTTAGGATCAGG	TCGAGAAAGAGAGGACAGT
DcTC1A	AAAGGTCTGTCGAATCGAG	GAGCTGAAAGCTTCCTTGG
DcPPBT	GGACCCTGAAGATCACATG	TCCACACATAGGAGGCCTT
DcCATH	CGGGTGACAATCGGGTCAA	CCGTGTAGGTTCTGTTCCA
DcCRPI	TGTGGTGAGCAACAGACAC	GGCCTGGTTTTGGTTTTGG
DcCFDP2	GATCCGGCAGGTTTAGATC	ATTGTCCTCGCATTCCACG
DcGDE	CCTGGATATGGACATCTCG	GGTACCGGGATGTTTCTTC
DcFRL	AGGGATGAAGCTGCCCAGTGTA	TCTCCTCAAGCATCGACTG
DcVATG	TGCGGCGGATGCTTGGAAGCTA	GACACTCCTCTCCTATCAG
DcLTV1	CACCGAAGTCAGAAAGATC	GTTCTCTGTAGGATCACGC
β-Actin	CCATCTTGGCTTCTCTGTCTAC	CATTTGCGGTGAACGATTCC
