# Supplementary material for: Wavelength-Specific Transcriptomic Responses of Diaphorina citri to Nocturnal Monochromatic LED Light
Source: Insects. 2026 Jul 17;17(7):735. doi: 10.3390/insects17070735 (PMC13411984; doi:10.3390/insects17070735)
Supplement: Supplementary file 1 [file insects-17-00735-s001.zip › Table S10. BvsCK_GOenrich.xlsx]

## Sheet: BvsCK.up_GOenrich
Table S10. Genes Ontology (GO) enrichment of differentially expressed genes (DEGs) in the comparison of BvsCK.
Category	GOID	Description	GeneRatio	BgRatio	pvalue	padj	geneID	geneName	Count
up-regulation
BP	GO:0006468	protein phosphorylation	13/85	240/3994	0.00145769323882161	0.18950012104681	gene-M8J77_023734/gene-M8J77_010474/gene-M8J77_008143/gene-M8J77_003222/gene-M8J77_011482/gene-M8J77_023179/gene-M8J77_000762/gene-M8J77_024061/gene-M8J77_009937/gene-M8J77_023654/gene-M8J77_015416/gene-M8J77_010288/gene-M8J77_025801	M8J77_023734/M8J77_010474/M8J77_008143/M8J77_003222/M8J77_011482/M8J77_023179/M8J77_000762/M8J77_024061/M8J77_009937/M8J77_023654/M8J77_015416/M8J77_010288/M8J77_025801	13
BP	GO:0016310	phosphorylation	13/85	264/3994	0.00341724116945649	0.222120676014672	gene-M8J77_023734/gene-M8J77_010474/gene-M8J77_008143/gene-M8J77_003222/gene-M8J77_011482/gene-M8J77_023179/gene-M8J77_000762/gene-M8J77_024061/gene-M8J77_009937/gene-M8J77_023654/gene-M8J77_015416/gene-M8J77_010288/gene-M8J77_025801	M8J77_023734/M8J77_010474/M8J77_008143/M8J77_003222/M8J77_011482/M8J77_023179/M8J77_000762/M8J77_024061/M8J77_009937/M8J77_023654/M8J77_015416/M8J77_010288/M8J77_025801	13
BP	GO:0036211	protein modification process	15/85	404/3994	0.0216559118561557	0.566131134890567	gene-M8J77_023734/gene-M8J77_010474/gene-M8J77_008143/gene-M8J77_003222/gene-M8J77_011482/gene-M8J77_023179/gene-M8J77_000762/gene-M8J77_024061/gene-M8J77_009937/gene-M8J77_023654/gene-M8J77_015416/gene-M8J77_010288/gene-M8J77_025801/gene-M8J77_017636/gene-M8J77_005172	M8J77_023734/M8J77_010474/M8J77_008143/M8J77_003222/M8J77_011482/M8J77_023179/M8J77_000762/M8J77_024061/M8J77_009937/M8J77_023654/M8J77_015416/M8J77_010288/M8J77_025801/M8J77_017636/M8J77_005172	15
BP	GO:0043412	macromolecule modification	15/85	438/3994	0.0409884148539768	0.566131134890567	gene-M8J77_023734/gene-M8J77_010474/gene-M8J77_008143/gene-M8J77_003222/gene-M8J77_011482/gene-M8J77_023179/gene-M8J77_000762/gene-M8J77_024061/gene-M8J77_009937/gene-M8J77_023654/gene-M8J77_015416/gene-M8J77_010288/gene-M8J77_025801/gene-M8J77_017636/gene-M8J77_005172	M8J77_023734/M8J77_010474/M8J77_008143/M8J77_003222/M8J77_011482/M8J77_023179/M8J77_000762/M8J77_024061/M8J77_009937/M8J77_023654/M8J77_015416/M8J77_010288/M8J77_025801/M8J77_017636/M8J77_005172	15
BP	GO:0006796	phosphate-containing compound metabolic process	14/85	400/3994	0.0410217232091511	0.566131134890567	gene-M8J77_023734/gene-M8J77_010474/gene-M8J77_008143/gene-M8J77_003222/gene-M8J77_011482/gene-M8J77_023179/gene-M8J77_000762/gene-M8J77_024061/gene-M8J77_009937/gene-M8J77_023654/gene-M8J77_015416/gene-M8J77_010288/gene-M8J77_025801/gene-M8J77_017636	M8J77_023734/M8J77_010474/M8J77_008143/M8J77_003222/M8J77_011482/M8J77_023179/M8J77_000762/M8J77_024061/M8J77_009937/M8J77_023654/M8J77_015416/M8J77_010288/M8J77_025801/M8J77_017636	14
BP	GO:0006793	phosphorus metabolic process	14/85	402/3994	0.0425259018795591	0.566131134890567	gene-M8J77_023734/gene-M8J77_010474/gene-M8J77_008143/gene-M8J77_003222/gene-M8J77_011482/gene-M8J77_023179/gene-M8J77_000762/gene-M8J77_024061/gene-M8J77_009937/gene-M8J77_023654/gene-M8J77_015416/gene-M8J77_010288/gene-M8J77_025801/gene-M8J77_017636	M8J77_023734/M8J77_010474/M8J77_008143/M8J77_003222/M8J77_011482/M8J77_023179/M8J77_000762/M8J77_024061/M8J77_009937/M8J77_023654/M8J77_015416/M8J77_010288/M8J77_025801/M8J77_017636	14
BP	GO:0007018	microtubule-based movement	3/85	37/3994	0.0429926213135663	0.566131134890567	gene-M8J77_002349/gene-M8J77_010203/gene-M8J77_004653	M8J77_002349/M8J77_010203/M8J77_004653	3
BP	GO:0042592	homeostatic process	4/85	63/3994	0.0440241322361133	0.566131134890567	gene-M8J77_006791/gene-M8J77_025767/gene-M8J77_014801/gene-M8J77_022058	M8J77_006791/M8J77_025767/M8J77_014801/M8J77_022058	4
BP	GO:0045454	cell redox homeostasis	3/85	38/3994	0.045980923059354	0.566131134890567	gene-M8J77_025767/gene-M8J77_014801/gene-M8J77_022058	M8J77_025767/M8J77_014801/M8J77_022058	3
BP	GO:0006811	ion transport	9/85	226/3994	0.0491421246679551	0.566131134890567	gene-M8J77_012289/gene-M8J77_013149/gene-M8J77_022547/gene-M8J77_021317/gene-M8J77_004730/gene-M8J77_006561/gene-M8J77_007213/gene-M8J77_008675/gene-M8J77_017628	M8J77_012289/M8J77_013149/M8J77_022547/M8J77_021317/M8J77_004730/M8J77_006561/M8J77_007213/M8J77_008675/M8J77_017628	9
BP	GO:0006928	movement of cell or subcellular component	3/85	40/3994	0.0522582586052831	0.566131134890567	gene-M8J77_002349/gene-M8J77_010203/gene-M8J77_004653	M8J77_002349/M8J77_010203/M8J77_004653	3
BP	GO:0006814	sodium ion transport	2/85	19/3994	0.0605709680933728	0.603594811789145	gene-M8J77_008675/gene-M8J77_017628	M8J77_008675/M8J77_017628	2
BP	GO:0019725	cellular homeostasis	3/85	44/3994	0.0659802019426977	0.603594811789145	gene-M8J77_025767/gene-M8J77_014801/gene-M8J77_022058	M8J77_025767/M8J77_014801/M8J77_022058	3
BP	GO:0030001	metal ion transport	3/85	45/3994	0.0696455552064398	0.603594811789145	gene-M8J77_006561/gene-M8J77_008675/gene-M8J77_017628	M8J77_006561/M8J77_008675/M8J77_017628	3
BP	GO:0006508	proteolysis	10/85	288/3994	0.082976339161527	0.648336010402647	gene-M8J77_000851/gene-M8J77_020902/gene-M8J77_009740/gene-M8J77_005128/gene-M8J77_007866/gene-M8J77_018122/gene-M8J77_015576/gene-M8J77_009922/gene-M8J77_003168/gene-M8J77_024701	M8J77_000851/M8J77_020902/M8J77_009740/M8J77_005128/M8J77_007866/M8J77_018122/M8J77_015576/M8J77_009922/M8J77_003168/M8J77_024701	10
BP	GO:0055114	oxidation-reduction process	12/85	366/3994	0.0847824013603461	0.648336010402647	gene-M8J77_007617/gene-M8J77_002588/gene-M8J77_013339/gene-M8J77_002044/gene-M8J77_007374/gene-M8J77_025559/gene-M8J77_025767/gene-M8J77_024007/gene-M8J77_023284/gene-M8J77_022058/gene-M8J77_007452/gene-M8J77_025548	M8J77_007617/M8J77_002588/M8J77_013339/M8J77_002044/M8J77_007374/M8J77_025559/M8J77_025767/M8J77_024007/M8J77_023284/M8J77_022058/M8J77_007452/M8J77_025548	12
BP	GO:0065008	regulation of biological quality	4/85	84/3994	0.102554294424037	0.740669904173604	gene-M8J77_006791/gene-M8J77_025767/gene-M8J77_014801/gene-M8J77_022058	M8J77_006791/M8J77_025767/M8J77_014801/M8J77_022058	4
BP	GO:0007017	microtubule-based process	3/85	55/3994	0.111006780185199	0.741465979720295	gene-M8J77_002349/gene-M8J77_010203/gene-M8J77_004653	M8J77_002349/M8J77_010203/M8J77_004653	3
BP	GO:0055085	transmembrane transport	11/85	346/3994	0.114071689187738	0.741465979720295	gene-M8J77_012289/gene-M8J77_010627/gene-M8J77_026104/gene-M8J77_010162/gene-M8J77_013149/gene-M8J77_022547/gene-M8J77_021317/gene-M8J77_015675/gene-M8J77_006561/gene-M8J77_015078/gene-M8J77_017628	M8J77_012289/M8J77_010627/M8J77_026104/M8J77_010162/M8J77_013149/M8J77_022547/M8J77_021317/M8J77_015675/M8J77_006561/M8J77_015078/M8J77_017628	11
BP	GO:0015672	monovalent inorganic cation transport	3/85	63/3994	0.149400771450027	0.868536144051588	gene-M8J77_022547/gene-M8J77_008675/gene-M8J77_017628	M8J77_022547/M8J77_008675/M8J77_017628	3
BP	GO:0006812	cation transport	4/85	100/3994	0.162711586668085	0.868536144051588	gene-M8J77_022547/gene-M8J77_006561/gene-M8J77_008675/gene-M8J77_017628	M8J77_022547/M8J77_006561/M8J77_008675/M8J77_017628	4
BP	GO:0006030	chitin metabolic process	2/85	37/3994	0.185459006953102	0.868536144051588	gene-M8J77_023871/gene-M8J77_000551	M8J77_023871/M8J77_000551	2
BP	GO:0006040	amino sugar metabolic process	2/85	37/3994	0.185459006953102	0.868536144051588	gene-M8J77_023871/gene-M8J77_000551	M8J77_023871/M8J77_000551	2
BP	GO:0006820	anion transport	2/85	37/3994	0.185459006953102	0.868536144051588	gene-M8J77_012289/gene-M8J77_007213	M8J77_012289/M8J77_007213	2
BP	GO:1901071	glucosamine-containing compound metabolic process	2/85	37/3994	0.185459006953102	0.868536144051588	gene-M8J77_023871/gene-M8J77_000551	M8J77_023871/M8J77_000551	2
BP	GO:0009116	nucleoside metabolic process	1/85	10/3994	0.193750370596124	0.868536144051588	gene-M8J77_019137	M8J77_019137	1
BP	GO:1901264	carbohydrate derivative transport	1/85	10/3994	0.193750370596124	0.868536144051588	gene-M8J77_010627	M8J77_010627	1
BP	GO:1901657	glycosyl compound metabolic process	1/85	10/3994	0.193750370596124	0.868536144051588	gene-M8J77_019137	M8J77_019137	1
BP	GO:0006022	aminoglycan metabolic process	2/85	40/3994	0.208827490474989	0.875773569159531	gene-M8J77_023871/gene-M8J77_000551	M8J77_023871/M8J77_000551	2
BP	GO:0006813	potassium ion transport	1/85	11/3994	0.210951981665232	0.875773569159531	gene-M8J77_008675	M8J77_008675	1
BP	GO:0006261	DNA-dependent DNA replication	1/85	13/3994	0.244274438538424	0.875773569159531	gene-M8J77_020678	M8J77_020678	1
BP	GO:0017144	drug metabolic process	3/85	82/3994	0.253204042675139	0.875773569159531	gene-M8J77_023871/gene-M8J77_000551/gene-M8J77_008457	M8J77_023871/M8J77_000551/M8J77_008457	3
BP	GO:0035556	intracellular signal transduction	4/85	121/3994	0.256058882524512	0.875773569159531	gene-M8J77_025711/gene-M8J77_000590/gene-M8J77_005864/gene-M8J77_015078	M8J77_025711/M8J77_000590/M8J77_005864/M8J77_015078	4
BP	GO:0033013	tetrapyrrole metabolic process	1/85	14/3994	0.26041025183263	0.875773569159531	gene-M8J77_008457	M8J77_008457	1
BP	GO:0015698	inorganic anion transport	1/85	15/3994	0.27620551027339	0.875773569159531	gene-M8J77_012289	M8J77_012289	1
BP	GO:0015988	energy coupled proton transmembrane transport, against electrochemical gradient	1/85	15/3994	0.27620551027339	0.875773569159531	gene-M8J77_022547	M8J77_022547	1
BP	GO:0015991	ATP hydrolysis coupled proton transport	1/85	15/3994	0.27620551027339	0.875773569159531	gene-M8J77_022547	M8J77_022547	1
BP	GO:0090662	ATP hydrolysis coupled transmembrane transport	1/85	15/3994	0.27620551027339	0.875773569159531	gene-M8J77_022547	M8J77_022547	1
BP	GO:0099131	ATP hydrolysis coupled ion transmembrane transport	1/85	15/3994	0.27620551027339	0.875773569159531	gene-M8J77_022547	M8J77_022547	1
BP	GO:0099132	ATP hydrolysis coupled cation transmembrane transport	1/85	15/3994	0.27620551027339	0.875773569159531	gene-M8J77_022547	M8J77_022547	1
BP	GO:0015931	nucleobase-containing compound transport	1/85	16/3994	0.291667317668908	0.8863187129158	gene-M8J77_010627	M8J77_010627	1
BP	GO:0000723	telomere maintenance	1/85	17/3994	0.306802631393931	0.8863187129158	gene-M8J77_006791	M8J77_006791	1
BP	GO:0032200	telomere organization	1/85	17/3994	0.306802631393931	0.8863187129158	gene-M8J77_006791	M8J77_006791	1
BP	GO:0060249	anatomical structure homeostasis	1/85	17/3994	0.306802631393931	0.8863187129158	gene-M8J77_006791	M8J77_006791	1
BP	GO:0015711	organic anion transport	1/85	19/3994	0.336120892998786	0.892050987000653	gene-M8J77_007213	M8J77_007213	1
BP	GO:0007264	small GTPase mediated signal transduction	2/85	57/3994	0.343410193795236	0.892050987000653	gene-M8J77_025711/gene-M8J77_005864	M8J77_025711/M8J77_005864	2
BP	GO:0009966	regulation of signal transduction	2/85	58/3994	0.351213567129003	0.892050987000653	gene-M8J77_005864/gene-M8J77_004954	M8J77_005864/M8J77_004954	2
BP	GO:0048583	regulation of response to stimulus	2/85	59/3994	0.358986402015209	0.892050987000653	gene-M8J77_005864/gene-M8J77_004954	M8J77_005864/M8J77_004954	2
BP	GO:0006357	regulation of transcription by RNA polymerase II	1/85	21/3994	0.364213137258416	0.892050987000653	gene-M8J77_025066	M8J77_025066	1
BP	GO:0006470	protein dephosphorylation	1/85	21/3994	0.364213137258416	0.892050987000653	gene-M8J77_017636	M8J77_017636	1
BP	GO:0007275	multicellular organism development	1/85	21/3994	0.364213137258416	0.892050987000653	gene-M8J77_018510	M8J77_018510	1
BP	GO:0010646	regulation of cell communication	2/85	61/3994	0.374431664959104	0.892050987000653	gene-M8J77_005864/gene-M8J77_004954	M8J77_005864/M8J77_004954	2
BP	GO:0023051	regulation of signaling	2/85	61/3994	0.374431664959104	0.892050987000653	gene-M8J77_005864/gene-M8J77_004954	M8J77_005864/M8J77_004954	2
BP	GO:0006457	protein folding	1/85	23/3994	0.39113004814644	0.892050987000653	gene-M8J77_017808	M8J77_017808	1
BP	GO:0032502	developmental process	1/85	23/3994	0.39113004814644	0.892050987000653	gene-M8J77_018510	M8J77_018510	1
BP	GO:0048856	anatomical structure development	1/85	23/3994	0.39113004814644	0.892050987000653	gene-M8J77_018510	M8J77_018510	1
BP	GO:0006281	DNA repair	2/85	65/3994	0.404864779178452	0.90745553953791	gene-M8J77_006791/gene-M8J77_022790	M8J77_006791/M8J77_022790	2
BP	GO:0006869	lipid transport	1/85	26/3994	0.429407459446602	0.926187541286681	gene-M8J77_007213	M8J77_007213	1
BP	GO:0006974	cellular response to DNA damage stimulus	2/85	69/3994	0.434595692449904	0.926187541286681	gene-M8J77_006791/gene-M8J77_022790	M8J77_006791/M8J77_022790	2
BP	GO:0033554	cellular response to stress	2/85	69/3994	0.434595692449904	0.926187541286681	gene-M8J77_006791/gene-M8J77_022790	M8J77_006791/M8J77_022790	2
BP	GO:0005975	carbohydrate metabolic process	3/85	116/3994	0.451151052787135	0.935988429626649	gene-M8J77_016330/gene-M8J77_000551/gene-M8J77_007452	M8J77_016330/M8J77_000551/M8J77_007452	3
BP	GO:0010876	lipid localization	1/85	28/3994	0.453594392819068	0.935988429626649	gene-M8J77_007213	M8J77_007213	1
BP	GO:0006397	mRNA processing	1/85	29/3994	0.465305052579628	0.945150888052369	gene-M8J77_023734	M8J77_023734	1
BP	GO:0006366	transcription by RNA polymerase II	1/85	33/3994	0.50971815672644	0.999656748794328	gene-M8J77_025066	M8J77_025066	1
BP	GO:1902600	proton transmembrane transport	1/85	34/3994	0.520239226324585	0.999656748794328	gene-M8J77_022547	M8J77_022547	1
BP	GO:0016071	mRNA metabolic process	1/85	36/3994	0.540616521732741	0.999656748794328	gene-M8J77_023734	M8J77_023734	1
BP	GO:1901135	carbohydrate derivative metabolic process	3/85	133/3994	0.543172887115339	0.999656748794328	gene-M8J77_023871/gene-M8J77_000551/gene-M8J77_019137	M8J77_023871/M8J77_000551/M8J77_019137	3
BP	GO:0007265	Ras protein signal transduction	1/85	37/3994	0.550482008254397	0.999656748794328	gene-M8J77_005864	M8J77_005864	1
BP	GO:0046578	regulation of Ras protein signal transduction	1/85	37/3994	0.550482008254397	0.999656748794328	gene-M8J77_005864	M8J77_005864	1
BP	GO:0051716	cellular response to stimulus	9/85	423/3994	0.553435939966041	0.999656748794328	gene-M8J77_008625/gene-M8J77_006791/gene-M8J77_025711/gene-M8J77_000590/gene-M8J77_000370/gene-M8J77_005864/gene-M8J77_004954/gene-M8J77_015078/gene-M8J77_022790	M8J77_008625/M8J77_006791/M8J77_025711/M8J77_000590/M8J77_000370/M8J77_005864/M8J77_004954/M8J77_015078/M8J77_022790	9
BP	GO:0016311	dephosphorylation	1/85	38/3994	0.560138068223661	0.999656748794328	gene-M8J77_017636	M8J77_017636	1
BP	GO:0006260	DNA replication	1/85	41/3994	0.587893174523065	0.999656748794328	gene-M8J77_020678	M8J77_020678	1
BP	GO:0098655	cation transmembrane transport	1/85	42/3994	0.596754565913285	0.999656748794328	gene-M8J77_022547	M8J77_022547	1
BP	GO:0098660	inorganic ion transmembrane transport	1/85	42/3994	0.596754565913285	0.999656748794328	gene-M8J77_022547	M8J77_022547	1
BP	GO:0098662	inorganic cation transmembrane transport	1/85	42/3994	0.596754565913285	0.999656748794328	gene-M8J77_022547	M8J77_022547	1
BP	GO:0006950	response to stress	2/85	94/3994	0.600231336604374	0.999656748794328	gene-M8J77_006791/gene-M8J77_022790	M8J77_006791/M8J77_022790	2
BP	GO:0051056	regulation of small GTPase mediated signal transduction	1/85	43/3994	0.605427607891365	0.999656748794328	gene-M8J77_005864	M8J77_005864	1
BP	GO:0051186	cofactor metabolic process	1/85	46/3994	0.630355795541271	0.999656748794328	gene-M8J77_008457	M8J77_008457	1
BP	GO:1902531	regulation of intracellular signal transduction	1/85	46/3994	0.630355795541271	0.999656748794328	gene-M8J77_005864	M8J77_005864	1
BP	GO:0034220	ion transmembrane transport	1/85	47/3994	0.638314194066851	0.999656748794328	gene-M8J77_022547	M8J77_022547	1
BP	GO:0007165	signal transduction	7/85	354/3994	0.638380378122925	0.999656748794328	gene-M8J77_008625/gene-M8J77_025711/gene-M8J77_000590/gene-M8J77_000370/gene-M8J77_005864/gene-M8J77_004954/gene-M8J77_015078	M8J77_008625/M8J77_025711/M8J77_000590/M8J77_000370/M8J77_005864/M8J77_004954/M8J77_015078	7
BP	GO:0023052	signaling	7/85	361/3994	0.659267038897834	0.999656748794328	gene-M8J77_008625/gene-M8J77_025711/gene-M8J77_000590/gene-M8J77_000370/gene-M8J77_005864/gene-M8J77_004954/gene-M8J77_015078	M8J77_008625/M8J77_025711/M8J77_000590/M8J77_000370/M8J77_005864/M8J77_004954/M8J77_015078	7
BP	GO:0050896	response to stimulus	9/85	461/3994	0.660833108752124	0.999656748794328	gene-M8J77_008625/gene-M8J77_006791/gene-M8J77_025711/gene-M8J77_000590/gene-M8J77_000370/gene-M8J77_005864/gene-M8J77_004954/gene-M8J77_015078/gene-M8J77_022790	M8J77_008625/M8J77_006791/M8J77_025711/M8J77_000590/M8J77_000370/M8J77_005864/M8J77_004954/M8J77_015078/M8J77_022790	9
BP	GO:0007154	cell communication	7/85	362/3994	0.662193540593504	0.999656748794328	gene-M8J77_008625/gene-M8J77_025711/gene-M8J77_000590/gene-M8J77_000370/gene-M8J77_005864/gene-M8J77_004954/gene-M8J77_015078	M8J77_008625/M8J77_025711/M8J77_000590/M8J77_000370/M8J77_005864/M8J77_004954/M8J77_015078	7
BP	GO:0044257	cellular protein catabolic process	1/85	52/3994	0.675635777762163	0.999656748794328	gene-M8J77_009922	M8J77_009922	1
BP	GO:0051603	proteolysis involved in cellular protein catabolic process	1/85	52/3994	0.675635777762163	0.999656748794328	gene-M8J77_009922	M8J77_009922	1
BP	GO:0030163	protein catabolic process	1/85	55/3994	0.696174154725471	0.999656748794328	gene-M8J77_009922	M8J77_009922	1
BP	GO:0071702	organic substance transport	2/85	117/3994	0.718477347507491	0.999656748794328	gene-M8J77_010627/gene-M8J77_007213	M8J77_010627/M8J77_007213	2
BP	GO:0044265	cellular macromolecule catabolic process	1/85	62/3994	0.739232358323295	0.999656748794328	gene-M8J77_009922	M8J77_009922	1
BP	GO:1901565	organonitrogen compound catabolic process	1/85	64/3994	0.750386188065242	0.999656748794328	gene-M8J77_009922	M8J77_009922	1
BP	GO:0051276	chromosome organization	1/85	65/3994	0.755784960079098	0.999656748794328	gene-M8J77_006791	M8J77_006791	1
BP	GO:0009057	macromolecule catabolic process	1/85	67/3994	0.766238674124104	0.999656748794328	gene-M8J77_009922	M8J77_009922	1
BP	GO:0055086	nucleobase-containing small molecule metabolic process	1/85	89/3994	0.855746128433218	0.999656748794328	gene-M8J77_019137	M8J77_019137	1
BP	GO:0071705	nitrogen compound transport	1/85	89/3994	0.855746128433218	0.999656748794328	gene-M8J77_010627	M8J77_010627	1
BP	GO:0044248	cellular catabolic process	1/85	90/3994	0.858886097468603	0.999656748794328	gene-M8J77_009922	M8J77_009922	1
BP	GO:0016043	cellular component organization	2/85	163/3994	0.869091548086663	0.999656748794328	gene-M8J77_006791/gene-M8J77_018510	M8J77_006791/M8J77_018510	2
BP	GO:1901575	organic substance catabolic process	1/85	97/3994	0.879052556060958	0.999656748794328	gene-M8J77_009922	M8J77_009922	1
BP	GO:0009056	catabolic process	1/85	102/3994	0.89168608430701	0.999656748794328	gene-M8J77_009922	M8J77_009922	1
BP	GO:0006396	RNA processing	1/85	105/3994	0.898630590977635	0.999656748794328	gene-M8J77_023734	M8J77_023734	1
BP	GO:0033036	macromolecule localization	1/85	108/3994	0.905134757599864	0.999656748794328	gene-M8J77_007213	M8J77_007213	1
BP	GO:0006629	lipid metabolic process	1/85	109/3994	0.907209782202029	0.999656748794328	gene-M8J77_016008	M8J77_016008	1
BP	GO:0071840	cellular component organization or biogenesis	2/85	188/3994	0.915969141760193	0.999656748794328	gene-M8J77_006791/gene-M8J77_018510	M8J77_006791/M8J77_018510	2
BP	GO:0006996	organelle organization	1/85	114/3994	0.916930798305622	0.999656748794328	gene-M8J77_006791	M8J77_006791	1
BP	GO:0044281	small molecule metabolic process	2/85	199/3994	0.931200540127135	0.999656748794328	gene-M8J77_008457/gene-M8J77_019137	M8J77_008457/M8J77_019137	2
BP	GO:0007186	G-protein-coupled receptor signaling pathway	1/85	134/3994	0.946720127894661	0.999656748794328	gene-M8J77_008625	M8J77_008625	1
BP	GO:0032501	multicellular organismal process	1/85	142/3994	0.955421099113458	0.999656748794328	gene-M8J77_018510	M8J77_018510	1
BP	GO:0006355	regulation of transcription, DNA-templated	1/85	214/3994	0.991193225045616	0.999656748794328	gene-M8J77_025066	M8J77_025066	1
BP	GO:0051252	regulation of RNA metabolic process	1/85	214/3994	0.991193225045616	0.999656748794328	gene-M8J77_025066	M8J77_025066	1
BP	GO:1903506	regulation of nucleic acid-templated transcription	1/85	214/3994	0.991193225045616	0.999656748794328	gene-M8J77_025066	M8J77_025066	1
BP	GO:2001141	regulation of RNA biosynthetic process	1/85	214/3994	0.991193225045616	0.999656748794328	gene-M8J77_025066	M8J77_025066	1
BP	GO:0019219	regulation of nucleobase-containing compound metabolic process	1/85	217/3994	0.991774223697937	0.999656748794328	gene-M8J77_025066	M8J77_025066	1
BP	GO:0010556	regulation of macromolecule biosynthetic process	1/85	221/3994	0.992490347664807	0.999656748794328	gene-M8J77_025066	M8J77_025066	1
BP	GO:0031326	regulation of cellular biosynthetic process	1/85	221/3994	0.992490347664807	0.999656748794328	gene-M8J77_025066	M8J77_025066	1
BP	GO:2000112	regulation of cellular macromolecule biosynthetic process	1/85	221/3994	0.992490347664807	0.999656748794328	gene-M8J77_025066	M8J77_025066	1
BP	GO:0009889	regulation of biosynthetic process	1/85	222/3994	0.992659528806734	0.999656748794328	gene-M8J77_025066	M8J77_025066	1
BP	GO:0010468	regulation of gene expression	1/85	224/3994	0.992986671350978	0.999656748794328	gene-M8J77_025066	M8J77_025066	1
BP	GO:0051171	regulation of nitrogen compound metabolic process	1/85	230/3994	0.993884089161766	0.999656748794328	gene-M8J77_025066	M8J77_025066	1
BP	GO:0080090	regulation of primary metabolic process	1/85	230/3994	0.993884089161766	0.999656748794328	gene-M8J77_025066	M8J77_025066	1
BP	GO:0031323	regulation of cellular metabolic process	1/85	231/3994	0.994022200857103	0.999656748794328	gene-M8J77_025066	M8J77_025066	1
BP	GO:0060255	regulation of macromolecule metabolic process	1/85	236/3994	0.994667852461042	0.999656748794328	gene-M8J77_025066	M8J77_025066	1
BP	GO:0019222	regulation of metabolic process	1/85	239/3994	0.995021636674172	0.999656748794328	gene-M8J77_025066	M8J77_025066	1
BP	GO:0006351	transcription, DNA-templated	1/85	264/3994	0.997196616634529	0.999656748794328	gene-M8J77_025066	M8J77_025066	1
BP	GO:0097659	nucleic acid-templated transcription	1/85	264/3994	0.997196616634529	0.999656748794328	gene-M8J77_025066	M8J77_025066	1
BP	GO:0032774	RNA biosynthetic process	1/85	267/3994	0.997383983701889	0.999656748794328	gene-M8J77_025066	M8J77_025066	1
BP	GO:0034654	nucleobase-containing compound biosynthetic process	1/85	332/3994	0.99942369491361	0.999656748794328	gene-M8J77_025066	M8J77_025066	1
BP	GO:0016070	RNA metabolic process	2/85	436/3994	0.999435691823225	0.999656748794328	gene-M8J77_023734/gene-M8J77_025066	M8J77_023734/M8J77_025066	2
BP	GO:0019438	aromatic compound biosynthetic process	1/85	346/3994	0.999585424376189	0.999656748794328	gene-M8J77_025066	M8J77_025066	1
BP	GO:0018130	heterocycle biosynthetic process	1/85	352/3994	0.999640145387021	0.999656748794328	gene-M8J77_025066	M8J77_025066	1
BP	GO:1901362	organic cyclic compound biosynthetic process	1/85	354/3994	0.999656748794328	0.999656748794328	gene-M8J77_025066	M8J77_025066	1
CC	GO:0098797	plasma membrane protein complex	2/41	14/1958	0.0332089863902992	0.652561464490506	gene-M8J77_008675/gene-M8J77_017628	M8J77_008675/M8J77_017628	2
CC	GO:0005856	cytoskeleton	4/41	73/1958	0.0636392929214899	0.652561464490506	gene-M8J77_000370/gene-M8J77_015634/gene-M8J77_010203/gene-M8J77_004653	M8J77_000370/M8J77_015634/M8J77_010203/M8J77_004653	4
CC	GO:0005886	plasma membrane	2/41	21/1958	0.0699172997668399	0.652561464490506	gene-M8J77_008675/gene-M8J77_017628	M8J77_008675/M8J77_017628	2
CC	GO:0030286	dynein complex	2/41	21/1958	0.0699172997668399	0.652561464490506	gene-M8J77_010203/gene-M8J77_004653	M8J77_010203/M8J77_004653	2
CC	GO:0005875	microtubule associated complex	2/41	23/1958	0.0820682623026944	0.656546098421555	gene-M8J77_010203/gene-M8J77_004653	M8J77_010203/M8J77_004653	2
CC	GO:0044429	mitochondrial part	3/41	54/1958	0.101347041296042	0.682403315019788	gene-M8J77_011138/gene-M8J77_001351/gene-M8J77_021583	M8J77_011138/M8J77_001351/M8J77_021583	3
CC	GO:0071944	cell periphery	2/41	28/1958	0.114926089384743	0.682403315019788	gene-M8J77_008675/gene-M8J77_017628	M8J77_008675/M8J77_017628	2
CC	GO:0015630	microtubule cytoskeleton	2/41	29/1958	0.121857734824962	0.682403315019788	gene-M8J77_010203/gene-M8J77_004653	M8J77_010203/M8J77_004653	2
CC	GO:0044430	cytoskeletal part	3/41	65/1958	0.152850682286178	0.73608176303969	gene-M8J77_015634/gene-M8J77_010203/gene-M8J77_004653	M8J77_015634/M8J77_010203/M8J77_004653	3
CC	GO:0005739	mitochondrion	3/41	72/1958	0.189257398020032	0.73608176303969	gene-M8J77_011138/gene-M8J77_001351/gene-M8J77_021583	M8J77_011138/M8J77_001351/M8J77_021583	3
CC	GO:0000139	Golgi membrane	1/41	10/1958	0.191127483862309	0.73608176303969	gene-M8J77_010627	M8J77_010627	1
CC	GO:0098791	Golgi subcompartment	1/41	11/1958	0.208152008072599	0.73608176303969	gene-M8J77_010627	M8J77_010627	1
CC	GO:1902494	catalytic complex	4/41	114/1958	0.213109040570481	0.73608176303969	gene-M8J77_010203/gene-M8J77_008675/gene-M8J77_009922/gene-M8J77_004653	M8J77_010203/M8J77_008675/M8J77_009922/M8J77_004653	4
CC	GO:0005740	mitochondrial envelope	2/41	46/1958	0.250284775163608	0.73608176303969	gene-M8J77_011138/gene-M8J77_001351	M8J77_011138/M8J77_001351	2
CC	GO:0098796	membrane protein complex	3/41	91/1958	0.296677078673703	0.73608176303969	gene-M8J77_022547/gene-M8J77_008675/gene-M8J77_017628	M8J77_022547/M8J77_008675/M8J77_017628	3
CC	GO:0031967	organelle envelope	2/41	54/1958	0.313257111380756	0.73608176303969	gene-M8J77_011138/gene-M8J77_001351	M8J77_011138/M8J77_001351	2
CC	GO:0031975	envelope	2/41	54/1958	0.313257111380756	0.73608176303969	gene-M8J77_011138/gene-M8J77_001351	M8J77_011138/M8J77_001351	2
CC	GO:0044446	intracellular organelle part	8/41	310/1958	0.317773594650986	0.73608176303969	gene-M8J77_025066/gene-M8J77_010627/gene-M8J77_011138/gene-M8J77_015634/gene-M8J77_001351/gene-M8J77_010203/gene-M8J77_021583/gene-M8J77_004653	M8J77_025066/M8J77_010627/M8J77_011138/M8J77_015634/M8J77_001351/M8J77_010203/M8J77_021583/M8J77_004653	8
CC	GO:0044422	organelle part	8/41	315/1958	0.334518078406764	0.73608176303969	gene-M8J77_025066/gene-M8J77_010627/gene-M8J77_011138/gene-M8J77_015634/gene-M8J77_001351/gene-M8J77_010203/gene-M8J77_021583/gene-M8J77_004653	M8J77_025066/M8J77_010627/M8J77_011138/M8J77_015634/M8J77_001351/M8J77_010203/M8J77_021583/M8J77_004653	8
CC	GO:0044431	Golgi apparatus part	1/41	21/1958	0.360273066590897	0.73608176303969	gene-M8J77_010627	M8J77_010627	1
CC	GO:0031974	membrane-enclosed lumen	2/41	63/1958	0.382882048590154	0.73608176303969	gene-M8J77_025066/gene-M8J77_021583	M8J77_025066/M8J77_021583	2
CC	GO:0043233	organelle lumen	2/41	63/1958	0.382882048590154	0.73608176303969	gene-M8J77_025066/gene-M8J77_021583	M8J77_025066/M8J77_021583	2
CC	GO:0070013	intracellular organelle lumen	2/41	63/1958	0.382882048590154	0.73608176303969	gene-M8J77_025066/gene-M8J77_021583	M8J77_025066/M8J77_021583	2
CC	GO:0005794	Golgi apparatus	1/41	23/1958	0.387075178669347	0.73608176303969	gene-M8J77_010627	M8J77_010627	1
CC	GO:0031090	organelle membrane	2/41	70/1958	0.435092037455247	0.73608176303969	gene-M8J77_010627/gene-M8J77_011138	M8J77_010627/M8J77_011138	2
CC	GO:0016469	proton-transporting two-sector ATPase complex	1/41	27/1958	0.43743327142921	0.73608176303969	gene-M8J77_022547	M8J77_022547	1
CC	GO:0016459	myosin complex	1/41	28/1958	0.449377981875301	0.73608176303969	gene-M8J77_015634	M8J77_015634	1
CC	GO:0005576	extracellular region	2/41	72/1958	0.449604371883604	0.73608176303969	gene-M8J77_023871/gene-M8J77_000551	M8J77_023871/M8J77_000551	2
CC	GO:0098798	mitochondrial protein complex	1/41	29/1958	0.46107513355567	0.73608176303969	gene-M8J77_021583	M8J77_021583	1
CC	GO:0005743	mitochondrial inner membrane	1/41	30/1958	0.472529731546452	0.73608176303969	gene-M8J77_011138	M8J77_011138	1
CC	GO:0005839	proteasome core complex	1/41	30/1958	0.472529731546452	0.73608176303969	gene-M8J77_009922	M8J77_009922	1
CC	GO:0019866	organelle inner membrane	1/41	30/1958	0.472529731546452	0.73608176303969	gene-M8J77_011138	M8J77_011138	1
CC	GO:0000502	proteasome complex	1/41	34/1958	0.516019274993887	0.73608176303969	gene-M8J77_009922	M8J77_009922	1
CC	GO:1905369	endopeptidase complex	1/41	34/1958	0.516019274993887	0.73608176303969	gene-M8J77_009922	M8J77_009922	1
CC	GO:0031984	organelle subcompartment	1/41	37/1958	0.546320594497731	0.73608176303969	gene-M8J77_010627	M8J77_010627	1
CC	GO:0098588	bounding membrane of organelle	1/41	38/1958	0.556003496957696	0.73608176303969	gene-M8J77_010627	M8J77_010627	1
CC	GO:1905368	peptidase complex	1/41	38/1958	0.556003496957696	0.73608176303969	gene-M8J77_009922	M8J77_009922	1
CC	GO:0015629	actin cytoskeleton	1/41	39/1958	0.565484672283079	0.73608176303969	gene-M8J77_015634	M8J77_015634	1
CC	GO:0031966	mitochondrial membrane	1/41	41/1958	0.583858159176004	0.73608176303969	gene-M8J77_011138	M8J77_011138	1
CC	GO:0043231	intracellular membrane-bounded organelle	9/41	441/1958	0.596967405813358	0.73608176303969	gene-M8J77_025066/gene-M8J77_010627/gene-M8J77_011138/gene-M8J77_005358/gene-M8J77_018547/gene-M8J77_001351/gene-M8J77_006577/gene-M8J77_011542/gene-M8J77_021583	M8J77_025066/M8J77_010627/M8J77_011138/M8J77_005358/M8J77_018547/M8J77_001351/M8J77_006577/M8J77_011542/M8J77_021583	9
CC	GO:0005654	nucleoplasm	1/41	43/1958	0.601472887596637	0.73608176303969	gene-M8J77_025066	M8J77_025066	1
CC	GO:0044451	nucleoplasm part	1/41	43/1958	0.601472887596637	0.73608176303969	gene-M8J77_025066	M8J77_025066	1
CC	GO:0043228	non-membrane-bounded organelle	5/41	247/1958	0.604638591068316	0.73608176303969	gene-M8J77_000370/gene-M8J77_015634/gene-M8J77_010203/gene-M8J77_021583/gene-M8J77_004653	M8J77_000370/M8J77_015634/M8J77_010203/M8J77_021583/M8J77_004653	5
CC	GO:0043232	intracellular non-membrane-bounded organelle	5/41	247/1958	0.604638591068316	0.73608176303969	gene-M8J77_000370/gene-M8J77_015634/gene-M8J77_010203/gene-M8J77_021583/gene-M8J77_004653	M8J77_000370/M8J77_015634/M8J77_010203/M8J77_021583/M8J77_004653	5
CC	GO:0043227	membrane-bounded organelle	9/41	452/1958	0.630005938315173	0.750645373311695	gene-M8J77_025066/gene-M8J77_010627/gene-M8J77_011138/gene-M8J77_005358/gene-M8J77_018547/gene-M8J77_001351/gene-M8J77_006577/gene-M8J77_011542/gene-M8J77_021583	M8J77_025066/M8J77_010627/M8J77_011138/M8J77_005358/M8J77_018547/M8J77_001351/M8J77_006577/M8J77_011542/M8J77_021583	9
CC	GO:0031981	nuclear lumen	1/41	53/1958	0.679194408332599	0.792393476388032	gene-M8J77_025066	M8J77_025066	1
CC	GO:0005634	nucleus	5/41	286/1958	0.737278261919893	0.829618856763966	gene-M8J77_025066/gene-M8J77_005358/gene-M8J77_018547/gene-M8J77_006577/gene-M8J77_011542	M8J77_025066/M8J77_005358/M8J77_018547/M8J77_006577/M8J77_011542	5
CC	GO:0032991	protein-containing complex	9/41	493/1958	0.740731122110684	0.829618856763966	gene-M8J77_025066/gene-M8J77_022547/gene-M8J77_015634/gene-M8J77_010203/gene-M8J77_008675/gene-M8J77_021583/gene-M8J77_009922/gene-M8J77_017628/gene-M8J77_004653	M8J77_025066/M8J77_022547/M8J77_015634/M8J77_010203/M8J77_008675/M8J77_021583/M8J77_009922/M8J77_017628/M8J77_004653	9
CC	GO:0044428	nuclear part	1/41	81/1958	0.826318409447835	0.907330018217231	gene-M8J77_025066	M8J77_025066	1
CC	GO:0012505	endomembrane system	1/41	90/1958	0.857687565789701	0.921181087494957	gene-M8J77_010627	M8J77_010627	1
CC	GO:0005737	cytoplasm	5/41	344/1958	0.872322080685114	0.921181087494957	gene-M8J77_017513/gene-M8J77_010627/gene-M8J77_011138/gene-M8J77_001351/gene-M8J77_021583	M8J77_017513/M8J77_010627/M8J77_011138/M8J77_001351/M8J77_021583	5
CC	GO:0044444	cytoplasmic part	4/41	298/1958	0.891739502488891	0.921181087494957	gene-M8J77_010627/gene-M8J77_011138/gene-M8J77_001351/gene-M8J77_021583	M8J77_010627/M8J77_011138/M8J77_001351/M8J77_021583	4
CC	GO:0005840	ribosome	1/41	108/1958	0.904731425218261	0.921181087494957	gene-M8J77_021583	M8J77_021583	1
CC	GO:1990904	ribonucleoprotein complex	1/41	130/1958	0.941979515978481	0.941979515978481	gene-M8J77_021583	M8J77_021583	1
MF	GO:0004129	cytochrome-c oxidase activity	4/167	14/6055	0.000450077865291024	0.0219037894441632	gene-M8J77_018580/gene-M8J77_020593/gene-M8J77_011138/gene-M8J77_001351	M8J77_018580/M8J77_020593/M8J77_011138/M8J77_001351	4
MF	GO:0016675	oxidoreductase activity, acting on a heme group of donors	4/167	14/6055	0.000450077865291024	0.0219037894441632	gene-M8J77_018580/gene-M8J77_020593/gene-M8J77_011138/gene-M8J77_001351	M8J77_018580/M8J77_020593/M8J77_011138/M8J77_001351	4
MF	GO:0015078	proton transmembrane transporter activity	5/167	46/6055	0.00826321123885617	0.219907935218794	gene-M8J77_018580/gene-M8J77_020593/gene-M8J77_011138/gene-M8J77_022547/gene-M8J77_001351	M8J77_018580/M8J77_020593/M8J77_011138/M8J77_022547/M8J77_001351	5
MF	GO:0022890	inorganic cation transmembrane transporter activity	7/167	93/6055	0.0138959949775912	0.219907935218794	gene-M8J77_018580/gene-M8J77_020593/gene-M8J77_011138/gene-M8J77_022547/gene-M8J77_006561/gene-M8J77_001351/gene-M8J77_017628	M8J77_018580/M8J77_020593/M8J77_011138/M8J77_022547/M8J77_006561/M8J77_001351/M8J77_017628	7
MF	GO:0030170	pyridoxal phosphate binding	4/167	35/6055	0.0150144544408153	0.219907935218794	gene-M8J77_012408/gene-M8J77_009315/gene-M8J77_020257/gene-M8J77_004574	M8J77_012408/M8J77_009315/M8J77_020257/M8J77_004574	4
MF	GO:0070279	vitamin B6 binding	4/167	35/6055	0.0150144544408153	0.219907935218794	gene-M8J77_012408/gene-M8J77_009315/gene-M8J77_020257/gene-M8J77_004574	M8J77_012408/M8J77_009315/M8J77_020257/M8J77_004574	4
MF	GO:0050662	coenzyme binding	9/167	142/6055	0.0162133762959622	0.219907935218794	gene-M8J77_007617/gene-M8J77_012408/gene-M8J77_009315/gene-M8J77_020257/gene-M8J77_004574/gene-M8J77_025559/gene-M8J77_025767/gene-M8J77_024007/gene-M8J77_022058	M8J77_007617/M8J77_012408/M8J77_009315/M8J77_020257/M8J77_004574/M8J77_025559/M8J77_025767/M8J77_024007/M8J77_022058	9
MF	GO:0004672	protein kinase activity	13/167	245/6055	0.0173579652067025	0.219907935218794	gene-M8J77_023734/gene-M8J77_010474/gene-M8J77_008143/gene-M8J77_003222/gene-M8J77_011482/gene-M8J77_023179/gene-M8J77_000762/gene-M8J77_024061/gene-M8J77_009937/gene-M8J77_023654/gene-M8J77_015416/gene-M8J77_010288/gene-M8J77_025801	M8J77_023734/M8J77_010474/M8J77_008143/M8J77_003222/M8J77_011482/M8J77_023179/M8J77_000762/M8J77_024061/M8J77_009937/M8J77_023654/M8J77_015416/M8J77_010288/M8J77_025801	13
MF	GO:0008324	cation transmembrane transporter activity	7/167	101/6055	0.021032210694425	0.219907935218794	gene-M8J77_018580/gene-M8J77_020593/gene-M8J77_011138/gene-M8J77_022547/gene-M8J77_006561/gene-M8J77_001351/gene-M8J77_017628	M8J77_018580/M8J77_020593/M8J77_011138/M8J77_022547/M8J77_006561/M8J77_001351/M8J77_017628	7
MF	GO:0009055	electron transfer activity	4/167	39/6055	0.0216708271870764	0.219907935218794	gene-M8J77_018580/gene-M8J77_020593/gene-M8J77_011138/gene-M8J77_001351	M8J77_018580/M8J77_020593/M8J77_011138/M8J77_001351	4
MF	GO:0019842	vitamin binding	4/167	39/6055	0.0216708271870764	0.219907935218794	gene-M8J77_012408/gene-M8J77_009315/gene-M8J77_020257/gene-M8J77_004574	M8J77_012408/M8J77_009315/M8J77_020257/M8J77_004574	4
MF	GO:0016301	kinase activity	14/167	281/6055	0.0225932810156295	0.219907935218794	gene-M8J77_023734/gene-M8J77_010474/gene-M8J77_008143/gene-M8J77_003222/gene-M8J77_011482/gene-M8J77_023179/gene-M8J77_000762/gene-M8J77_024061/gene-M8J77_009937/gene-M8J77_023654/gene-M8J77_017960/gene-M8J77_015416/gene-M8J77_010288/gene-M8J77_025801	M8J77_023734/M8J77_010474/M8J77_008143/M8J77_003222/M8J77_011482/M8J77_023179/M8J77_000762/M8J77_024061/M8J77_009937/M8J77_023654/M8J77_017960/M8J77_015416/M8J77_010288/M8J77_025801	14
MF	GO:0015318	inorganic molecular entity transmembrane transporter activity	11/167	207/6055	0.0273718296045499	0.249767945141517	gene-M8J77_018580/gene-M8J77_012289/gene-M8J77_020593/gene-M8J77_013149/gene-M8J77_011138/gene-M8J77_022547/gene-M8J77_021317/gene-M8J77_004730/gene-M8J77_006561/gene-M8J77_001351/gene-M8J77_017628	M8J77_018580/M8J77_012289/M8J77_020593/M8J77_013149/M8J77_011138/M8J77_022547/M8J77_021317/M8J77_004730/M8J77_006561/M8J77_001351/M8J77_017628	11
MF	GO:0003924	GTPase activity	7/167	109/6055	0.030395942340323	0.261047504805127	gene-M8J77_022191/gene-M8J77_011339/gene-M8J77_001219/gene-M8J77_004705/gene-M8J77_023699/gene-M8J77_003287/gene-M8J77_013555	M8J77_022191/M8J77_011339/M8J77_001219/M8J77_004705/M8J77_023699/M8J77_003287/M8J77_013555	7
MF	GO:0017111	nucleoside-triphosphatase activity	14/167	299/6055	0.0358537544524487	0.282986421766484	gene-M8J77_022191/gene-M8J77_006791/gene-M8J77_011339/gene-M8J77_001219/gene-M8J77_004705/gene-M8J77_010162/gene-M8J77_022547/gene-M8J77_015634/gene-M8J77_023699/gene-M8J77_002349/gene-M8J77_010203/gene-M8J77_004653/gene-M8J77_003287/gene-M8J77_013555	M8J77_022191/M8J77_006791/M8J77_011339/M8J77_001219/M8J77_004705/M8J77_010162/M8J77_022547/M8J77_015634/M8J77_023699/M8J77_002349/M8J77_010203/M8J77_004653/M8J77_003287/M8J77_013555	14
MF	GO:0030246	carbohydrate binding	3/167	27/6055	0.0371134634770235	0.282986421766484	gene-M8J77_008217/gene-M8J77_002883/gene-M8J77_016008	M8J77_008217/M8J77_002883/M8J77_016008	3
MF	GO:0015075	ion transmembrane transporter activity	11/167	222/6055	0.0423650796432879	0.282986421766484	gene-M8J77_018580/gene-M8J77_012289/gene-M8J77_020593/gene-M8J77_013149/gene-M8J77_011138/gene-M8J77_022547/gene-M8J77_021317/gene-M8J77_004730/gene-M8J77_006561/gene-M8J77_001351/gene-M8J77_017628	M8J77_018580/M8J77_012289/M8J77_020593/M8J77_013149/M8J77_011138/M8J77_022547/M8J77_021317/M8J77_004730/M8J77_006561/M8J77_001351/M8J77_017628	11
MF	GO:0016773	phosphotransferase activity, alcohol group as acceptor	13/167	279/6055	0.0437594941195585	0.282986421766484	gene-M8J77_023734/gene-M8J77_010474/gene-M8J77_008143/gene-M8J77_003222/gene-M8J77_011482/gene-M8J77_023179/gene-M8J77_000762/gene-M8J77_024061/gene-M8J77_009937/gene-M8J77_023654/gene-M8J77_015416/gene-M8J77_010288/gene-M8J77_025801	M8J77_023734/M8J77_010474/M8J77_008143/M8J77_003222/M8J77_011482/M8J77_023179/M8J77_000762/M8J77_024061/M8J77_009937/M8J77_023654/M8J77_015416/M8J77_010288/M8J77_025801	13
MF	GO:0016462	pyrophosphatase activity	14/167	308/6055	0.0442752713810112	0.282986421766484	gene-M8J77_022191/gene-M8J77_006791/gene-M8J77_011339/gene-M8J77_001219/gene-M8J77_004705/gene-M8J77_010162/gene-M8J77_022547/gene-M8J77_015634/gene-M8J77_023699/gene-M8J77_002349/gene-M8J77_010203/gene-M8J77_004653/gene-M8J77_003287/gene-M8J77_013555	M8J77_022191/M8J77_006791/M8J77_011339/M8J77_001219/M8J77_004705/M8J77_010162/M8J77_022547/M8J77_015634/M8J77_023699/M8J77_002349/M8J77_010203/M8J77_004653/M8J77_003287/M8J77_013555	14
MF	GO:0016818	hydrolase activity, acting on acid anhydrides, in phosphorus-containing anhydrides	14/167	309/6055	0.0452907178078181	0.282986421766484	gene-M8J77_022191/gene-M8J77_006791/gene-M8J77_011339/gene-M8J77_001219/gene-M8J77_004705/gene-M8J77_010162/gene-M8J77_022547/gene-M8J77_015634/gene-M8J77_023699/gene-M8J77_002349/gene-M8J77_010203/gene-M8J77_004653/gene-M8J77_003287/gene-M8J77_013555	M8J77_022191/M8J77_006791/M8J77_011339/M8J77_001219/M8J77_004705/M8J77_010162/M8J77_022547/M8J77_015634/M8J77_023699/M8J77_002349/M8J77_010203/M8J77_004653/M8J77_003287/M8J77_013555	14
MF	GO:0022857	transmembrane transporter activity	16/167	369/6055	0.0471024095993622	0.282986421766484	gene-M8J77_018580/gene-M8J77_012289/gene-M8J77_010627/gene-M8J77_026104/gene-M8J77_020593/gene-M8J77_015780/gene-M8J77_010162/gene-M8J77_013149/gene-M8J77_011138/gene-M8J77_022547/gene-M8J77_021317/gene-M8J77_015675/gene-M8J77_004730/gene-M8J77_006561/gene-M8J77_001351/gene-M8J77_017628	M8J77_018580/M8J77_012289/M8J77_010627/M8J77_026104/M8J77_020593/M8J77_015780/M8J77_010162/M8J77_013149/M8J77_011138/M8J77_022547/M8J77_021317/M8J77_015675/M8J77_004730/M8J77_006561/M8J77_001351/M8J77_017628	16
MF	GO:0005215	transporter activity	17/167	400/6055	0.0484565790696034	0.282986421766484	gene-M8J77_018580/gene-M8J77_012289/gene-M8J77_010627/gene-M8J77_026104/gene-M8J77_020593/gene-M8J77_015780/gene-M8J77_010162/gene-M8J77_013149/gene-M8J77_011138/gene-M8J77_022547/gene-M8J77_021317/gene-M8J77_015675/gene-M8J77_004730/gene-M8J77_006561/gene-M8J77_001351/gene-M8J77_007213/gene-M8J77_017628	M8J77_018580/M8J77_012289/M8J77_010627/M8J77_026104/M8J77_020593/M8J77_015780/M8J77_010162/M8J77_013149/M8J77_011138/M8J77_022547/M8J77_021317/M8J77_015675/M8J77_004730/M8J77_006561/M8J77_001351/M8J77_007213/M8J77_017628	17
MF	GO:0016817	hydrolase activity, acting on acid anhydrides	14/167	315/6055	0.051730983844936	0.290489370821564	gene-M8J77_022191/gene-M8J77_006791/gene-M8J77_011339/gene-M8J77_001219/gene-M8J77_004705/gene-M8J77_010162/gene-M8J77_022547/gene-M8J77_015634/gene-M8J77_023699/gene-M8J77_002349/gene-M8J77_010203/gene-M8J77_004653/gene-M8J77_003287/gene-M8J77_013555	M8J77_022191/M8J77_006791/M8J77_011339/M8J77_001219/M8J77_004705/M8J77_010162/M8J77_022547/M8J77_015634/M8J77_023699/M8J77_002349/M8J77_010203/M8J77_004653/M8J77_003287/M8J77_013555	14
MF	GO:0003777	microtubule motor activity	3/167	34/6055	0.0661098993375593	0.357483159380876	gene-M8J77_002349/gene-M8J77_010203/gene-M8J77_004653	M8J77_002349/M8J77_010203/M8J77_004653	3
MF	GO:0003774	motor activity	4/167	62/6055	0.0909347226922835	0.457809293554255	gene-M8J77_015634/gene-M8J77_002349/gene-M8J77_010203/gene-M8J77_004653	M8J77_015634/M8J77_002349/M8J77_010203/M8J77_004653	4
MF	GO:0050660	flavin adenine dinucleotide binding	4/167	62/6055	0.0909347226922835	0.457809293554255	gene-M8J77_025559/gene-M8J77_025767/gene-M8J77_024007/gene-M8J77_022058	M8J77_025559/M8J77_025767/M8J77_024007/M8J77_022058	4
MF	GO:0004175	endopeptidase activity	8/167	173/6055	0.104573356912496	0.490828386494946	gene-M8J77_020902/gene-M8J77_013931/gene-M8J77_007866/gene-M8J77_018122/gene-M8J77_015576/gene-M8J77_009922/gene-M8J77_003168/gene-M8J77_024701	M8J77_020902/M8J77_013931/M8J77_007866/M8J77_018122/M8J77_015576/M8J77_009922/M8J77_003168/M8J77_024701	8
MF	GO:0016772	transferase activity, transferring phosphorus-containing groups	14/167	353/6055	0.107382131095647	0.490828386494946	gene-M8J77_023734/gene-M8J77_010474/gene-M8J77_008143/gene-M8J77_003222/gene-M8J77_011482/gene-M8J77_023179/gene-M8J77_000762/gene-M8J77_024061/gene-M8J77_009937/gene-M8J77_023654/gene-M8J77_017960/gene-M8J77_015416/gene-M8J77_010288/gene-M8J77_025801	M8J77_023734/M8J77_010474/M8J77_008143/M8J77_003222/M8J77_011482/M8J77_023179/M8J77_000762/M8J77_024061/M8J77_009937/M8J77_023654/M8J77_017960/M8J77_015416/M8J77_010288/M8J77_025801	14
MF	GO:0016491	oxidoreductase activity	15/167	384/6055	0.107578824437248	0.490828386494946	gene-M8J77_007617/gene-M8J77_013339/gene-M8J77_018580/gene-M8J77_002044/gene-M8J77_020593/gene-M8J77_011138/gene-M8J77_007374/gene-M8J77_025559/gene-M8J77_025767/gene-M8J77_024007/gene-M8J77_023284/gene-M8J77_001351/gene-M8J77_022058/gene-M8J77_007452/gene-M8J77_025548	M8J77_007617/M8J77_013339/M8J77_018580/M8J77_002044/M8J77_020593/M8J77_011138/M8J77_007374/M8J77_025559/M8J77_025767/M8J77_024007/M8J77_023284/M8J77_001351/M8J77_022058/M8J77_007452/M8J77_025548	15
MF	GO:0044877	protein-containing complex binding	2/167	22/6055	0.122014924347924	0.539823604690814	gene-M8J77_000470/gene-M8J77_007399	M8J77_000470/M8J77_007399	2
MF	GO:0008092	cytoskeletal protein binding	4/167	72/6055	0.136632138350569	0.5860136635954	gene-M8J77_018510/gene-M8J77_000470/gene-M8J77_002349/gene-M8J77_007399	M8J77_018510/M8J77_000470/M8J77_002349/M8J77_007399	4
MF	GO:0004252	serine-type endopeptidase activity	4/167	73/6055	0.141640219015031	0.5860136635954	gene-M8J77_020902/gene-M8J77_007866/gene-M8J77_003168/gene-M8J77_024701	M8J77_020902/M8J77_007866/M8J77_003168/M8J77_024701	4
MF	GO:0048037	cofactor binding	11/167	278/6055	0.144496519790647	0.5860136635954	gene-M8J77_007617/gene-M8J77_012408/gene-M8J77_009315/gene-M8J77_020257/gene-M8J77_004574/gene-M8J77_002044/gene-M8J77_007374/gene-M8J77_025559/gene-M8J77_025767/gene-M8J77_024007/gene-M8J77_022058	M8J77_007617/M8J77_012408/M8J77_009315/M8J77_020257/M8J77_004574/M8J77_002044/M8J77_007374/M8J77_025559/M8J77_025767/M8J77_024007/M8J77_022058	11
MF	GO:0070011	peptidase activity, acting on L-amino acid peptides	11/167	282/6055	0.154686576884921	0.608354338548727	gene-M8J77_000851/gene-M8J77_020902/gene-M8J77_009740/gene-M8J77_005128/gene-M8J77_013931/gene-M8J77_007866/gene-M8J77_018122/gene-M8J77_015576/gene-M8J77_009922/gene-M8J77_003168/gene-M8J77_024701	M8J77_000851/M8J77_020902/M8J77_009740/M8J77_005128/M8J77_013931/M8J77_007866/M8J77_018122/M8J77_015576/M8J77_009922/M8J77_003168/M8J77_024701	11
MF	GO:0022804	active transmembrane transporter activity	3/167	51/6055	0.165412611282226	0.608354338548727	gene-M8J77_015780/gene-M8J77_010162/gene-M8J77_022547	M8J77_015780/M8J77_010162/M8J77_022547	3
MF	GO:0015267	channel activity	6/167	136/6055	0.172560142805406	0.608354338548727	gene-M8J77_012289/gene-M8J77_026104/gene-M8J77_013149/gene-M8J77_021317/gene-M8J77_004730/gene-M8J77_017628	M8J77_012289/M8J77_026104/M8J77_013149/M8J77_021317/M8J77_004730/M8J77_017628	6
MF	GO:0022803	passive transmembrane transporter activity	6/167	136/6055	0.172560142805406	0.608354338548727	gene-M8J77_012289/gene-M8J77_026104/gene-M8J77_013149/gene-M8J77_021317/gene-M8J77_004730/gene-M8J77_017628	M8J77_012289/M8J77_026104/M8J77_013149/M8J77_021317/M8J77_004730/M8J77_017628	6
MF	GO:0008233	peptidase activity	11/167	291/6055	0.178919149105842	0.608354338548727	gene-M8J77_000851/gene-M8J77_020902/gene-M8J77_009740/gene-M8J77_005128/gene-M8J77_013931/gene-M8J77_007866/gene-M8J77_018122/gene-M8J77_015576/gene-M8J77_009922/gene-M8J77_003168/gene-M8J77_024701	M8J77_000851/M8J77_020902/M8J77_009740/M8J77_005128/M8J77_013931/M8J77_007866/M8J77_018122/M8J77_015576/M8J77_009922/M8J77_003168/M8J77_024701	11
MF	GO:0015399	primary active transmembrane transporter activity	2/167	29/6055	0.189906215405574	0.608354338548727	gene-M8J77_010162/gene-M8J77_022547	M8J77_010162/M8J77_022547	2
MF	GO:0015405	P-P-bond-hydrolysis-driven transmembrane transporter activity	2/167	29/6055	0.189906215405574	0.608354338548727	gene-M8J77_010162/gene-M8J77_022547	M8J77_010162/M8J77_022547	2
MF	GO:0042626	ATPase activity, coupled to transmembrane movement of substances	2/167	29/6055	0.189906215405574	0.608354338548727	gene-M8J77_010162/gene-M8J77_022547	M8J77_010162/M8J77_022547	2
MF	GO:0043492	ATPase activity, coupled to movement of substances	2/167	29/6055	0.189906215405574	0.608354338548727	gene-M8J77_010162/gene-M8J77_022547	M8J77_010162/M8J77_022547	2
MF	GO:0003779	actin binding	2/167	30/6055	0.200003932625772	0.608354338548727	gene-M8J77_000470/gene-M8J77_007399	M8J77_000470/M8J77_007399	2
MF	GO:0016616	oxidoreductase activity, acting on the CH-OH group of donors, NAD or NADP as acceptor	2/167	31/6055	0.210163776307619	0.608354338548727	gene-M8J77_007617/gene-M8J77_007452	M8J77_007617/M8J77_007452	2
MF	GO:0004842	ubiquitin-protein transferase activity	2/167	32/6055	0.220374722788863	0.608354338548727	gene-M8J77_004992/gene-M8J77_021829	M8J77_004992/M8J77_021829	2
MF	GO:0019787	ubiquitin-like protein transferase activity	2/167	32/6055	0.220374722788863	0.608354338548727	gene-M8J77_004992/gene-M8J77_021829	M8J77_004992/M8J77_021829	2
MF	GO:0016614	oxidoreductase activity, acting on CH-OH group of donors	3/167	59/6055	0.221802556969195	0.608354338548727	gene-M8J77_007617/gene-M8J77_025559/gene-M8J77_007452	M8J77_007617/M8J77_025559/M8J77_007452	3
MF	GO:0008236	serine-type peptidase activity	4/167	89/6055	0.230222223732533	0.608354338548727	gene-M8J77_020902/gene-M8J77_007866/gene-M8J77_003168/gene-M8J77_024701	M8J77_020902/M8J77_007866/M8J77_003168/M8J77_024701	4
MF	GO:0017171	serine hydrolase activity	4/167	89/6055	0.230222223732533	0.608354338548727	gene-M8J77_020902/gene-M8J77_007866/gene-M8J77_003168/gene-M8J77_024701	M8J77_020902/M8J77_007866/M8J77_003168/M8J77_024701	4
MF	GO:0016410	N-acyltransferase activity	1/167	10/6055	0.244133849601749	0.608354338548727	gene-M8J77_021869	M8J77_021869	1
MF	GO:0016765	transferase activity, transferring alkyl or aryl (other than methyl) groups	1/167	10/6055	0.244133849601749	0.608354338548727	gene-M8J77_001338	M8J77_001338	1
MF	GO:0019829	cation-transporting ATPase activity	1/167	10/6055	0.244133849601749	0.608354338548727	gene-M8J77_022547	M8J77_022547	1
MF	GO:0022853	active ion transmembrane transporter activity	1/167	10/6055	0.244133849601749	0.608354338548727	gene-M8J77_022547	M8J77_022547	1
MF	GO:0042625	ATPase coupled ion transmembrane transporter activity	1/167	10/6055	0.244133849601749	0.608354338548727	gene-M8J77_022547	M8J77_022547	1
MF	GO:1901505	carbohydrate derivative transmembrane transporter activity	1/167	10/6055	0.244133849601749	0.608354338548727	gene-M8J77_010627	M8J77_010627	1
MF	GO:0015932	nucleobase-containing compound transmembrane transporter activity	1/167	11/6055	0.265015511655761	0.608354338548727	gene-M8J77_010627	M8J77_010627	1
MF	GO:0051537	2 iron, 2 sulfur cluster binding	1/167	11/6055	0.265015511655761	0.608354338548727	gene-M8J77_024007	M8J77_024007	1
MF	GO:0008061	chitin binding	2/167	37/6055	0.271847745342237	0.608354338548727	gene-M8J77_023871/gene-M8J77_000551	M8J77_023871/M8J77_000551	2
MF	GO:0001883	purine nucleoside binding	5/167	129/6055	0.283343116584339	0.608354338548727	gene-M8J77_022191/gene-M8J77_011339/gene-M8J77_001219/gene-M8J77_023699/gene-M8J77_013555	M8J77_022191/M8J77_011339/M8J77_001219/M8J77_023699/M8J77_013555	5
MF	GO:0005216	ion channel activity	5/167	129/6055	0.283343116584339	0.608354338548727	gene-M8J77_012289/gene-M8J77_013149/gene-M8J77_021317/gene-M8J77_004730/gene-M8J77_017628	M8J77_012289/M8J77_013149/M8J77_021317/M8J77_004730/M8J77_017628	5
MF	GO:0005525	GTP binding	5/167	129/6055	0.283343116584339	0.608354338548727	gene-M8J77_022191/gene-M8J77_011339/gene-M8J77_001219/gene-M8J77_023699/gene-M8J77_013555	M8J77_022191/M8J77_011339/M8J77_001219/M8J77_023699/M8J77_013555	5
MF	GO:0022838	substrate-specific channel activity	5/167	129/6055	0.283343116584339	0.608354338548727	gene-M8J77_012289/gene-M8J77_013149/gene-M8J77_021317/gene-M8J77_004730/gene-M8J77_017628	M8J77_012289/M8J77_013149/M8J77_021317/M8J77_004730/M8J77_017628	5
MF	GO:0032549	ribonucleoside binding	5/167	129/6055	0.283343116584339	0.608354338548727	gene-M8J77_022191/gene-M8J77_011339/gene-M8J77_001219/gene-M8J77_023699/gene-M8J77_013555	M8J77_022191/M8J77_011339/M8J77_001219/M8J77_023699/M8J77_013555	5
MF	GO:0032550	purine ribonucleoside binding	5/167	129/6055	0.283343116584339	0.608354338548727	gene-M8J77_022191/gene-M8J77_011339/gene-M8J77_001219/gene-M8J77_023699/gene-M8J77_013555	M8J77_022191/M8J77_011339/M8J77_001219/M8J77_023699/M8J77_013555	5
MF	GO:0032561	guanyl ribonucleotide binding	5/167	129/6055	0.283343116584339	0.608354338548727	gene-M8J77_022191/gene-M8J77_011339/gene-M8J77_001219/gene-M8J77_023699/gene-M8J77_013555	M8J77_022191/M8J77_011339/M8J77_001219/M8J77_023699/M8J77_013555	5
MF	GO:0001882	nucleoside binding	5/167	130/6055	0.288716896159181	0.61000307179189	gene-M8J77_022191/gene-M8J77_011339/gene-M8J77_001219/gene-M8J77_023699/gene-M8J77_013555	M8J77_022191/M8J77_011339/M8J77_001219/M8J77_023699/M8J77_013555	5
MF	GO:0042623	ATPase activity, coupled	2/167	39/6055	0.292467226201591	0.61000307179189	gene-M8J77_010162/gene-M8J77_022547	M8J77_010162/M8J77_022547	2
MF	GO:0015293	symporter activity	1/167	14/6055	0.32428159006187	0.651451490026211	gene-M8J77_015780	M8J77_015780	1
MF	GO:0019001	guanyl nucleotide binding	5/167	137/6055	0.326794886761896	0.651451490026211	gene-M8J77_022191/gene-M8J77_011339/gene-M8J77_001219/gene-M8J77_023699/gene-M8J77_013555	M8J77_022191/M8J77_011339/M8J77_001219/M8J77_023699/M8J77_013555	5
MF	GO:0008234	cysteine-type peptidase activity	3/167	75/6055	0.342178639883664	0.651451490026211	gene-M8J77_000851/gene-M8J77_009740/gene-M8J77_005128	M8J77_000851/M8J77_009740/M8J77_005128	3
MF	GO:0005272	sodium channel activity	1/167	15/6055	0.342961440162792	0.651451490026211	gene-M8J77_017628	M8J77_017628	1
MF	GO:0015103	inorganic anion transmembrane transporter activity	1/167	15/6055	0.342961440162792	0.651451490026211	gene-M8J77_012289	M8J77_012289	1
MF	GO:0004222	metalloendopeptidase activity	2/167	44/6055	0.343573731041221	0.651451490026211	gene-M8J77_018122/gene-M8J77_015576	M8J77_018122/M8J77_015576	2
MF	GO:0046873	metal ion transmembrane transporter activity	2/167	44/6055	0.343573731041221	0.651451490026211	gene-M8J77_006561/gene-M8J77_017628	M8J77_006561/M8J77_017628	2
MF	GO:0004725	protein tyrosine phosphatase activity	1/167	16/6055	0.361127903654979	0.667400935868696	gene-M8J77_017636	M8J77_017636	1
MF	GO:0005319	lipid transporter activity	1/167	16/6055	0.361127903654979	0.667400935868696	gene-M8J77_007213	M8J77_007213	1
MF	GO:0042578	phosphoric ester hydrolase activity	3/167	81/6055	0.387633766149681	0.707431623223168	gene-M8J77_011274/gene-M8J77_017636/gene-M8J77_016008	M8J77_011274/M8J77_017636/M8J77_016008	3
MF	GO:0051082	unfolded protein binding	1/167	18/6055	0.395976397648706	0.713735235268038	gene-M8J77_017808	M8J77_017808	1
MF	GO:0005085	guanyl-nucleotide exchange factor activity	2/167	50/6055	0.403253190238649	0.717987387498082	gene-M8J77_025711/gene-M8J77_005864	M8J77_025711/M8J77_005864	2
MF	GO:0008081	phosphoric diester hydrolase activity	1/167	19/6055	0.412685349378483	0.725928445894681	gene-M8J77_016008	M8J77_016008	1
MF	GO:0008509	anion transmembrane transporter activity	1/167	20/6055	0.428934777253532	0.736758558576654	gene-M8J77_012289	M8J77_012289	1
MF	GO:0051287	NAD binding	1/167	20/6055	0.428934777253532	0.736758558576654	gene-M8J77_007617	M8J77_007617	1
MF	GO:0004601	peroxidase activity	1/167	22/6055	0.460104974441806	0.763355980323905	gene-M8J77_007374	M8J77_007374	1
MF	GO:0015291	secondary active transmembrane transporter activity	1/167	22/6055	0.460104974441806	0.763355980323905	gene-M8J77_015780	M8J77_015780	1
MF	GO:0030695	GTPase regulator activity	1/167	22/6055	0.460104974441806	0.763355980323905	gene-M8J77_017513	M8J77_017513	1
MF	GO:0016791	phosphatase activity	2/167	57/6055	0.469469905914269	0.770141643409925	gene-M8J77_011274/gene-M8J77_017636	M8J77_011274/M8J77_017636	2
MF	GO:0005261	cation channel activity	1/167	24/6055	0.489583455620073	0.790781567685937	gene-M8J77_017628	M8J77_017628	1
MF	GO:0003678	DNA helicase activity	1/167	25/6055	0.503717025991727	0.790781567685937	gene-M8J77_006791	M8J77_006791	1
MF	GO:0004674	protein serine/threonine kinase activity	1/167	25/6055	0.503717025991727	0.790781567685937	gene-M8J77_008143	M8J77_008143	1
MF	GO:0015081	sodium ion transmembrane transporter activity	1/167	25/6055	0.503717025991727	0.790781567685937	gene-M8J77_017628	M8J77_017628	1
MF	GO:0016684	oxidoreductase activity, acting on peroxide as acceptor	1/167	28/6055	0.543825540525964	0.806199661121495	gene-M8J77_007374	M8J77_007374	1
MF	GO:0051020	GTPase binding	2/167	66/6055	0.547863480151686	0.806199661121495	gene-M8J77_025711/gene-M8J77_005864	M8J77_025711/M8J77_005864	2
MF	GO:0022836	gated channel activity	2/167	67/6055	0.556063459403382	0.806199661121495	gene-M8J77_012289/gene-M8J77_004730	M8J77_012289/M8J77_004730	2
MF	GO:0022839	ion gated channel activity	2/167	67/6055	0.556063459403382	0.806199661121495	gene-M8J77_012289/gene-M8J77_004730	M8J77_012289/M8J77_004730	2
MF	GO:0042302	structural constituent of cuticle	2/167	67/6055	0.556063459403382	0.806199661121495	gene-M8J77_020169/gene-M8J77_008831	M8J77_020169/M8J77_008831	2
MF	GO:0008017	microtubule binding	1/167	29/6055	0.556465516423121	0.806199661121495	gene-M8J77_002349	M8J77_002349	1
MF	GO:0060589	nucleoside-triphosphatase regulator activity	1/167	29/6055	0.556465516423121	0.806199661121495	gene-M8J77_017513	M8J77_017513	1
MF	GO:0004298	threonine-type endopeptidase activity	1/167	30/6055	0.568757295174754	0.806199661121495	gene-M8J77_009922	M8J77_009922	1
MF	GO:0016209	antioxidant activity	1/167	30/6055	0.568757295174754	0.806199661121495	gene-M8J77_007374	M8J77_007374	1
MF	GO:0070003	threonine-type peptidase activity	1/167	30/6055	0.568757295174754	0.806199661121495	gene-M8J77_009922	M8J77_009922	1
MF	GO:0003723	RNA binding	4/167	151/6055	0.603793531115137	0.823264934512431	gene-M8J77_022284/gene-M8J77_001573/gene-M8J77_005675/gene-M8J77_020041	M8J77_022284/M8J77_001573/M8J77_005675/M8J77_020041	4
MF	GO:0008237	metallopeptidase activity	2/167	74/6055	0.610500340100025	0.823264934512431	gene-M8J77_018122/gene-M8J77_015576	M8J77_018122/M8J77_015576	2
MF	GO:0019899	enzyme binding	2/167	74/6055	0.610500340100025	0.823264934512431	gene-M8J77_025711/gene-M8J77_005864	M8J77_025711/M8J77_005864	2
MF	GO:0004721	phosphoprotein phosphatase activity	1/167	34/6055	0.614629300423664	0.823264934512431	gene-M8J77_017636	M8J77_017636	1
MF	GO:0051536	iron-sulfur cluster binding	1/167	34/6055	0.614629300423664	0.823264934512431	gene-M8J77_024007	M8J77_024007	1
MF	GO:0051540	metal cluster binding	1/167	34/6055	0.614629300423664	0.823264934512431	gene-M8J77_024007	M8J77_024007	1
MF	GO:0016747	transferase activity, transferring acyl groups other than amino-acyl groups	1/167	38/6055	0.655647925265305	0.870223609897587	gene-M8J77_021869	M8J77_021869	1
MF	GO:0015631	tubulin binding	1/167	39/6055	0.665205312082772	0.874954734811574	gene-M8J77_002349	M8J77_002349	1
MF	GO:0016757	transferase activity, transferring glycosyl groups	2/167	84/6055	0.679273639659819	0.885481708842264	gene-M8J77_007014/gene-M8J77_016262	M8J77_007014/M8J77_016262	2
MF	GO:0016887	ATPase activity	2/167	89/6055	0.709801893444965	0.917089172061636	gene-M8J77_010162/gene-M8J77_022547	M8J77_010162/M8J77_022547	2
MF	GO:0098772	molecular function regulator	3/167	134/6055	0.721062928848759	0.920580174101322	gene-M8J77_017513/gene-M8J77_025711/gene-M8J77_005864	M8J77_017513/M8J77_025711/M8J77_005864	3
MF	GO:0004386	helicase activity	1/167	46/6055	0.725114520696247	0.920580174101322	gene-M8J77_006791	M8J77_006791	1
MF	GO:0016788	hydrolase activity, acting on ester bonds	8/167	349/6055	0.755623052359524	0.951042807280091	gene-M8J77_011274/gene-M8J77_023734/gene-M8J77_018932/gene-M8J77_013388/gene-M8J77_017636/gene-M8J77_015849/gene-M8J77_016008/gene-M8J77_022790	M8J77_011274/M8J77_023734/M8J77_018932/M8J77_013388/M8J77_017636/M8J77_015849/M8J77_016008/M8J77_022790	8
MF	GO:0020037	heme binding	2/167	103/6055	0.782619774758144	0.953138024097531	gene-M8J77_002044/gene-M8J77_007374	M8J77_002044/M8J77_007374	2
MF	GO:0046906	tetrapyrrole binding	2/167	104/6055	0.787156438598791	0.953138024097531	gene-M8J77_002044/gene-M8J77_007374	M8J77_002044/M8J77_007374	2
MF	GO:0005230	extracellular ligand-gated ion channel activity	1/167	56/6055	0.792674742074112	0.953138024097531	gene-M8J77_004730	M8J77_004730	1
MF	GO:0016746	transferase activity, transferring acyl groups	1/167	56/6055	0.792674742074112	0.953138024097531	gene-M8J77_021869	M8J77_021869	1
MF	GO:0015276	ligand-gated ion channel activity	1/167	58/6055	0.804058040113253	0.953138024097531	gene-M8J77_004730	M8J77_004730	1
MF	GO:0022834	ligand-gated channel activity	1/167	58/6055	0.804058040113253	0.953138024097531	gene-M8J77_004730	M8J77_004730	1
MF	GO:0140097	catalytic activity, acting on DNA	1/167	58/6055	0.804058040113253	0.953138024097531	gene-M8J77_006791	M8J77_006791	1
MF	GO:0016758	transferase activity, transferring hexosyl groups	1/167	59/6055	0.809514486219821	0.953138024097531	gene-M8J77_016262	M8J77_016262	1
MF	GO:0030234	enzyme regulator activity	1/167	66/6055	0.843704900262586	0.985447323506701	gene-M8J77_017513	M8J77_017513	1
MF	GO:0004518	nuclease activity	4/167	224/6055	0.872380032538412	0.99758344462399	gene-M8J77_023734/gene-M8J77_018932/gene-M8J77_013388/gene-M8J77_022790	M8J77_023734/M8J77_018932/M8J77_013388/M8J77_022790	4
MF	GO:0005198	structural molecule activity	3/167	193/6055	0.90685422177518	0.99758344462399	gene-M8J77_020169/gene-M8J77_008831/gene-M8J77_021583	M8J77_020169/M8J77_008831/M8J77_021583	3
MF	GO:0005506	iron ion binding	1/167	86/6055	0.911303386177099	0.99758344462399	gene-M8J77_002044	M8J77_002044	1
MF	GO:0004540	ribonuclease activity	3/167	201/6055	0.920722175889039	0.99758344462399	gene-M8J77_023734/gene-M8J77_018932/gene-M8J77_013388	M8J77_023734/M8J77_018932/M8J77_013388	3
MF	GO:0016705	oxidoreductase activity, acting on paired donors, with incorporation or reduction of molecular oxygen	1/167	99/6055	0.938689712595207	0.99758344462399	gene-M8J77_002044	M8J77_002044	1
MF	GO:0003735	structural constituent of ribosome	1/167	107/6055	0.951172410172004	0.99758344462399	gene-M8J77_021583	M8J77_021583	1
MF	GO:0046983	protein dimerization activity	1/167	115/6055	0.961125729292969	0.99758344462399	gene-M8J77_000160	M8J77_000160	1
MF	GO:0004523	RNA-DNA hybrid ribonuclease activity	2/167	181/6055	0.963125805174318	0.99758344462399	gene-M8J77_018932/gene-M8J77_013388	M8J77_018932/M8J77_013388	2
MF	GO:0016891	endoribonuclease activity, producing 5'-phosphomonoesters	2/167	186/6055	0.967313526668051	0.99758344462399	gene-M8J77_018932/gene-M8J77_013388	M8J77_018932/M8J77_013388	2
MF	GO:0016893	endonuclease activity, active with either ribo- or deoxyribonucleic acids and producing 5'-phosphomonoesters	2/167	187/6055	0.96809462711985	0.99758344462399	gene-M8J77_018932/gene-M8J77_013388	M8J77_018932/M8J77_013388	2
MF	GO:0004930	G-protein-coupled receptor activity	1/167	123/6055	0.969059745348314	0.99758344462399	gene-M8J77_008625	M8J77_008625	1
MF	GO:0005509	calcium ion binding	1/167	124/6055	0.969930787581428	0.99758344462399	gene-M8J77_006953	M8J77_006953	1
MF	GO:0004521	endoribonuclease activity	2/167	193/6055	0.972418901737122	0.99758344462399	gene-M8J77_018932/gene-M8J77_013388	M8J77_018932/M8J77_013388	2
MF	GO:0004519	endonuclease activity	2/167	197/6055	0.974983139748482	0.99758344462399	gene-M8J77_018932/gene-M8J77_013388	M8J77_018932/M8J77_013388	2
MF	GO:0140098	catalytic activity, acting on RNA	3/167	289/6055	0.988285221228259	0.99758344462399	gene-M8J77_023734/gene-M8J77_018932/gene-M8J77_013388	M8J77_023734/M8J77_018932/M8J77_013388	3
MF	GO:0008270	zinc ion binding	5/167	400/6055	0.988325903949083	0.99758344462399	gene-M8J77_007753/gene-M8J77_012347/gene-M8J77_018547/gene-M8J77_022099/gene-M8J77_014574	M8J77_007753/M8J77_012347/M8J77_018547/M8J77_022099/M8J77_014574	5
MF	GO:0004888	transmembrane signaling receptor activity	2/167	234/6055	0.990022927653411	0.99758344462399	gene-M8J77_008625/gene-M8J77_008143	M8J77_008625/M8J77_008143	2
MF	GO:0038023	signaling receptor activity	2/167	235/6055	0.990271480026399	0.99758344462399	gene-M8J77_008625/gene-M8J77_008143	M8J77_008625/M8J77_008143	2
MF	GO:0060089	molecular transducer activity	2/167	235/6055	0.990271480026399	0.99758344462399	gene-M8J77_008625/gene-M8J77_008143	M8J77_008625/M8J77_008143	2
MF	GO:0004871	signal transducer activity	2/167	237/6055	0.990750681304647	0.99758344462399	gene-M8J77_008625/gene-M8J77_008143	M8J77_008625/M8J77_008143	2
MF	GO:0003677	DNA binding	2/167	439/6055	0.999958124372097	0.999958124372097	gene-M8J77_002789/gene-M8J77_018815	M8J77_002789/M8J77_018815	2
down-regulation
BP	GO:0006412	translation	10/52	167/3994	4.30442030764613e-05	0.00155991176996823	gene-M8J77_003563/gene-M8J77_016577/gene-M8J77_021316/gene-M8J77_005378/gene-M8J77_018835/gene-M8J77_010914/gene-M8J77_026568/gene-M8J77_025338/gene-M8J77_003103/gene-M8J77_005890	M8J77_003563/M8J77_016577/M8J77_021316/M8J77_005378/M8J77_018835/M8J77_010914/M8J77_026568/M8J77_025338/M8J77_003103/M8J77_005890	10
BP	GO:0043043	peptide biosynthetic process	10/52	169/3994	4.76988733908618e-05	0.00155991176996823	gene-M8J77_003563/gene-M8J77_016577/gene-M8J77_021316/gene-M8J77_005378/gene-M8J77_018835/gene-M8J77_010914/gene-M8J77_026568/gene-M8J77_025338/gene-M8J77_003103/gene-M8J77_005890	M8J77_003563/M8J77_016577/M8J77_021316/M8J77_005378/M8J77_018835/M8J77_010914/M8J77_026568/M8J77_025338/M8J77_003103/M8J77_005890	10
BP	GO:0043604	amide biosynthetic process	10/52	172/3994	5.54873881771302e-05	0.00155991176996823	gene-M8J77_003563/gene-M8J77_016577/gene-M8J77_021316/gene-M8J77_005378/gene-M8J77_018835/gene-M8J77_010914/gene-M8J77_026568/gene-M8J77_025338/gene-M8J77_003103/gene-M8J77_005890	M8J77_003563/M8J77_016577/M8J77_021316/M8J77_005378/M8J77_018835/M8J77_010914/M8J77_026568/M8J77_025338/M8J77_003103/M8J77_005890	10
BP	GO:0006518	peptide metabolic process	10/52	173/3994	5.83144586904009e-05	0.00155991176996823	gene-M8J77_003563/gene-M8J77_016577/gene-M8J77_021316/gene-M8J77_005378/gene-M8J77_018835/gene-M8J77_010914/gene-M8J77_026568/gene-M8J77_025338/gene-M8J77_003103/gene-M8J77_005890	M8J77_003563/M8J77_016577/M8J77_021316/M8J77_005378/M8J77_018835/M8J77_010914/M8J77_026568/M8J77_025338/M8J77_003103/M8J77_005890	10
BP	GO:0043603	cellular amide metabolic process	10/52	178/3994	7.43733487458934e-05	0.00159158966316212	gene-M8J77_003563/gene-M8J77_016577/gene-M8J77_021316/gene-M8J77_005378/gene-M8J77_018835/gene-M8J77_010914/gene-M8J77_026568/gene-M8J77_025338/gene-M8J77_003103/gene-M8J77_005890	M8J77_003563/M8J77_016577/M8J77_021316/M8J77_005378/M8J77_018835/M8J77_010914/M8J77_026568/M8J77_025338/M8J77_003103/M8J77_005890	10
BP	GO:1901566	organonitrogen compound biosynthetic process	12/52	269/3994	0.000123291712490404	0.00219870220607888	gene-M8J77_003563/gene-M8J77_016577/gene-M8J77_021316/gene-M8J77_005378/gene-M8J77_018835/gene-M8J77_010914/gene-M8J77_026568/gene-M8J77_025338/gene-M8J77_003103/gene-M8J77_007263/novel.338/gene-M8J77_005890	M8J77_003563/M8J77_016577/M8J77_021316/M8J77_005378/M8J77_018835/M8J77_010914/M8J77_026568/M8J77_025338/M8J77_003103/M8J77_007263/-/M8J77_005890	12
BP	GO:0006313	transposition, DNA-mediated	2/52	29/3994	0.0539768710209639	0.721940649905392	gene-M8J77_014103/gene-M8J77_001692	M8J77_014103/M8J77_001692	2
BP	GO:0032196	transposition	2/52	29/3994	0.0539768710209639	0.721940649905392	gene-M8J77_014103/gene-M8J77_001692	M8J77_014103/M8J77_001692	2
BP	GO:0006310	DNA recombination	2/52	40/3994	0.0948166985804946	0.77485168656859	gene-M8J77_014103/gene-M8J77_001692	M8J77_014103/M8J77_001692	2
BP	GO:0090407	organophosphate biosynthetic process	3/52	86/3994	0.100388630623263	0.77485168656859	gene-M8J77_012446/gene-M8J77_007263/novel.338	M8J77_012446/M8J77_007263/-	3
BP	GO:0006497	protein lipidation	1/52	11/3994	0.134404234157057	0.77485168656859	novel.338	-	1
BP	GO:0006505	GPI anchor metabolic process	1/52	11/3994	0.134404234157057	0.77485168656859	novel.338	-	1
BP	GO:0006506	GPI anchor biosynthetic process	1/52	11/3994	0.134404234157057	0.77485168656859	novel.338	-	1
BP	GO:0006661	phosphatidylinositol biosynthetic process	1/52	11/3994	0.134404234157057	0.77485168656859	novel.338	-	1
BP	GO:0042157	lipoprotein metabolic process	1/52	11/3994	0.134404234157057	0.77485168656859	novel.338	-	1
BP	GO:0042158	lipoprotein biosynthetic process	1/52	11/3994	0.134404234157057	0.77485168656859	novel.338	-	1
BP	GO:0006664	glycolipid metabolic process	1/52	12/3994	0.145705007399295	0.77485168656859	novel.338	-	1
BP	GO:0009247	glycolipid biosynthetic process	1/52	12/3994	0.145705007399295	0.77485168656859	novel.338	-	1
BP	GO:0046467	membrane lipid biosynthetic process	1/52	12/3994	0.145705007399295	0.77485168656859	novel.338	-	1
BP	GO:1903509	liposaccharide metabolic process	1/52	12/3994	0.145705007399295	0.77485168656859	novel.338	-	1
BP	GO:0046474	glycerophospholipid biosynthetic process	1/52	13/3994	0.156861044469922	0.77485168656859	novel.338	-	1
BP	GO:0006643	membrane lipid metabolic process	1/52	14/3994	0.167874163205808	0.77485168656859	novel.338	-	1
BP	GO:0045017	glycerolipid biosynthetic process	1/52	14/3994	0.167874163205808	0.77485168656859	novel.338	-	1
BP	GO:0035556	intracellular signal transduction	3/52	121/3994	0.207799701923875	0.77485168656859	gene-M8J77_015013/gene-M8J77_012446/gene-M8J77_021155	M8J77_015013/M8J77_012446/M8J77_021155	3
BP	GO:0008654	phospholipid biosynthetic process	1/52	19/3994	0.22085805455632	0.77485168656859	novel.338	-	1
BP	GO:0019637	organophosphate metabolic process	3/52	125/3994	0.221474436565103	0.77485168656859	gene-M8J77_012446/gene-M8J77_007263/novel.338	M8J77_012446/M8J77_007263/-	3
BP	GO:0032259	methylation	1/52	20/3994	0.23105060327659	0.77485168656859	gene-M8J77_021698	M8J77_021698	1
BP	GO:0006979	response to oxidative stress	1/52	21/3994	0.24111234676668	0.77485168656859	gene-M8J77_021522	M8J77_021522	1
BP	GO:0046488	phosphatidylinositol metabolic process	1/52	21/3994	0.24111234676668	0.77485168656859	novel.338	-	1
BP	GO:0007186	G-protein-coupled receptor signaling pathway	3/52	134/3994	0.252884014799188	0.77485168656859	gene-M8J77_009914/gene-M8J77_020987/gene-M8J77_000846	M8J77_009914/M8J77_020987/M8J77_000846	3
BP	GO:0006650	glycerophospholipid metabolic process	1/52	23/3994	0.260849982456787	0.77485168656859	novel.338	-	1
BP	GO:0009108	coenzyme biosynthetic process	1/52	23/3994	0.260849982456787	0.77485168656859	gene-M8J77_007263	M8J77_007263	1
BP	GO:0006796	phosphate-containing compound metabolic process	7/52	400/3994	0.261205850994035	0.77485168656859	gene-M8J77_003310/gene-M8J77_012446/gene-M8J77_022606/gene-M8J77_007263/novel.338/gene-M8J77_024039/gene-M8J77_002781	M8J77_003310/M8J77_012446/M8J77_022606/M8J77_007263/-/M8J77_024039/M8J77_002781	7
BP	GO:0006793	phosphorus metabolic process	7/52	402/3994	0.265337024696187	0.77485168656859	gene-M8J77_003310/gene-M8J77_012446/gene-M8J77_022606/gene-M8J77_007263/novel.338/gene-M8J77_024039/gene-M8J77_002781	M8J77_003310/M8J77_012446/M8J77_022606/M8J77_007263/-/M8J77_024039/M8J77_002781	7
BP	GO:0009187	cyclic nucleotide metabolic process	1/52	24/3994	0.270529106332951	0.77485168656859	gene-M8J77_012446	M8J77_012446	1
BP	GO:0009190	cyclic nucleotide biosynthetic process	1/52	24/3994	0.270529106332951	0.77485168656859	gene-M8J77_012446	M8J77_012446	1
BP	GO:0046486	glycerolipid metabolic process	1/52	24/3994	0.270529106332951	0.77485168656859	novel.338	-	1
BP	GO:0065008	regulation of biological quality	2/52	84/3994	0.299167557360463	0.77485168656859	gene-M8J77_020302/gene-M8J77_021005	M8J77_020302/M8J77_021005	2
BP	GO:0007165	signal transduction	6/52	354/3994	0.31186789965479	0.77485168656859	gene-M8J77_009914/gene-M8J77_020987/gene-M8J77_015013/gene-M8J77_012446/gene-M8J77_000846/gene-M8J77_021155	M8J77_009914/M8J77_020987/M8J77_015013/M8J77_012446/M8J77_000846/M8J77_021155	6
BP	GO:0006732	coenzyme metabolic process	1/52	29/3994	0.317090644259692	0.77485168656859	gene-M8J77_007263	M8J77_007263	1
BP	GO:0006508	proteolysis	5/52	288/3994	0.320005197765939	0.77485168656859	gene-M8J77_000288/gene-M8J77_026060/gene-M8J77_006323/gene-M8J77_016777/gene-M8J77_011847	M8J77_000288/M8J77_026060/M8J77_006323/M8J77_016777/M8J77_011847	5
BP	GO:0023052	signaling	6/52	361/3994	0.328434350817016	0.77485168656859	gene-M8J77_009914/gene-M8J77_020987/gene-M8J77_015013/gene-M8J77_012446/gene-M8J77_000846/gene-M8J77_021155	M8J77_009914/M8J77_020987/M8J77_015013/M8J77_012446/M8J77_000846/M8J77_021155	6
BP	GO:0007154	cell communication	6/52	362/3994	0.330813224269144	0.77485168656859	gene-M8J77_009914/gene-M8J77_020987/gene-M8J77_015013/gene-M8J77_012446/gene-M8J77_000846/gene-M8J77_021155	M8J77_009914/M8J77_020987/M8J77_015013/M8J77_012446/M8J77_000846/M8J77_021155	6
BP	GO:0007266	Rho protein signal transduction	1/52	31/3994	0.334887792347123	0.77485168656859	gene-M8J77_021155	M8J77_021155	1
BP	GO:0035023	regulation of Rho protein signal transduction	1/52	31/3994	0.334887792347123	0.77485168656859	gene-M8J77_021155	M8J77_021155	1
BP	GO:0051188	cofactor biosynthetic process	1/52	31/3994	0.334887792347123	0.77485168656859	gene-M8J77_007263	M8J77_007263	1
BP	GO:0055114	oxidation-reduction process	6/52	366/3994	0.34035541372639	0.77485168656859	gene-M8J77_021522/gene-M8J77_001789/gene-M8J77_014488/gene-M8J77_019647/gene-M8J77_019665/gene-M8J77_018959	M8J77_021522/M8J77_001789/M8J77_014488/M8J77_019647/M8J77_019665/M8J77_018959	6
BP	GO:0007265	Ras protein signal transduction	1/52	37/3994	0.385593920177571	0.780126660885469	gene-M8J77_021155	M8J77_021155	1
BP	GO:0008610	lipid biosynthetic process	1/52	37/3994	0.385593920177571	0.780126660885469	novel.338	-	1
BP	GO:0046578	regulation of Ras protein signal transduction	1/52	37/3994	0.385593920177571	0.780126660885469	gene-M8J77_021155	M8J77_021155	1
BP	GO:0006644	phospholipid metabolic process	1/52	38/3994	0.39366799552525	0.780126660885469	novel.338	-	1
BP	GO:0016311	dephosphorylation	1/52	38/3994	0.39366799552525	0.780126660885469	gene-M8J77_022606	M8J77_022606	1
BP	GO:0045454	cell redox homeostasis	1/52	38/3994	0.39366799552525	0.780126660885469	gene-M8J77_020302	M8J77_020302	1
BP	GO:0050896	response to stimulus	7/52	461/3994	0.393708782129115	0.780126660885469	gene-M8J77_009914/gene-M8J77_020987/gene-M8J77_015013/gene-M8J77_021522/gene-M8J77_012446/gene-M8J77_000846/gene-M8J77_021155	M8J77_009914/M8J77_020987/M8J77_015013/M8J77_021522/M8J77_012446/M8J77_000846/M8J77_021155	7
BP	GO:0006418	tRNA aminoacylation for protein translation	1/52	39/3994	0.401637981428356	0.781368436596984	gene-M8J77_003563	M8J77_003563	1
BP	GO:0006629	lipid metabolic process	2/52	109/3994	0.417633990601166	0.78437003898885	gene-M8J77_007425/novel.338	M8J77_007425/-	2
BP	GO:0043038	amino acid activation	1/52	43/3994	0.432503105610674	0.78437003898885	gene-M8J77_003563	M8J77_003563	1
BP	GO:0043039	tRNA aminoacylation	1/52	43/3994	0.432503105610674	0.78437003898885	gene-M8J77_003563	M8J77_003563	1
BP	GO:0051056	regulation of small GTPase mediated signal transduction	1/52	43/3994	0.432503105610674	0.78437003898885	gene-M8J77_021155	M8J77_021155	1
BP	GO:0019725	cellular homeostasis	1/52	44/3994	0.439972059928124	0.784589383494441	gene-M8J77_020302	M8J77_020302	1
BP	GO:0051186	cofactor metabolic process	1/52	46/3994	0.454621885763134	0.784589383494441	gene-M8J77_007263	M8J77_007263	1
BP	GO:1902531	regulation of intracellular signal transduction	1/52	46/3994	0.454621885763134	0.784589383494441	gene-M8J77_021155	M8J77_021155	1
BP	GO:0051716	cellular response to stimulus	6/52	423/3994	0.477632065593822	0.811216365373634	gene-M8J77_009914/gene-M8J77_020987/gene-M8J77_015013/gene-M8J77_012446/gene-M8J77_000846/gene-M8J77_021155	M8J77_009914/M8J77_020987/M8J77_015013/M8J77_012446/M8J77_000846/M8J77_021155	6
BP	GO:0006520	cellular amino acid metabolic process	1/52	57/3994	0.528722554579979	0.822029421197551	gene-M8J77_003563	M8J77_003563	1
BP	GO:0007264	small GTPase mediated signal transduction	1/52	57/3994	0.528722554579979	0.822029421197551	gene-M8J77_021155	M8J77_021155	1
BP	GO:0009966	regulation of signal transduction	1/52	58/3994	0.534947199528377	0.822029421197551	gene-M8J77_021155	M8J77_021155	1
BP	GO:0009165	nucleotide biosynthetic process	1/52	59/3994	0.54109118977851	0.822029421197551	gene-M8J77_012446	M8J77_012446	1
BP	GO:0048583	regulation of response to stimulus	1/52	59/3994	0.54109118977851	0.822029421197551	gene-M8J77_021155	M8J77_021155	1
BP	GO:1901293	nucleoside phosphate biosynthetic process	1/52	59/3994	0.54109118977851	0.822029421197551	gene-M8J77_012446	M8J77_012446	1
BP	GO:0010646	regulation of cell communication	1/52	61/3994	0.553141292768446	0.822029421197551	gene-M8J77_021155	M8J77_021155	1
BP	GO:0023051	regulation of signaling	1/52	61/3994	0.553141292768446	0.822029421197551	gene-M8J77_021155	M8J77_021155	1
BP	GO:0044255	cellular lipid metabolic process	1/52	61/3994	0.553141292768446	0.822029421197551	novel.338	-	1
BP	GO:0042592	homeostatic process	1/52	63/3994	0.564880910002798	0.827976128360266	gene-M8J77_020302	M8J77_020302	1
BP	GO:1901137	carbohydrate derivative biosynthetic process	1/52	67/3994	0.587459881368035	0.849435233869997	novel.338	-	1
BP	GO:0006399	tRNA metabolic process	1/52	72/3994	0.614072821067172	0.876077224722498	gene-M8J77_003563	M8J77_003563	1
BP	GO:0007608	sensory perception of smell	1/52	76/3994	0.634144207965227	0.881213379899731	gene-M8J77_001201	M8J77_001201	1
BP	GO:0009117	nucleotide metabolic process	1/52	76/3994	0.634144207965227	0.881213379899731	gene-M8J77_012446	M8J77_012446	1
BP	GO:0006753	nucleoside phosphate metabolic process	1/52	79/3994	0.648522349777031	0.887404923217918	gene-M8J77_012446	M8J77_012446	1
BP	GO:0016310	phosphorylation	3/52	264/3994	0.678458507325131	0.887404923217918	gene-M8J77_003310/gene-M8J77_024039/gene-M8J77_002781	M8J77_003310/M8J77_024039/M8J77_002781	3
BP	GO:0034660	ncRNA metabolic process	1/52	88/3994	0.68841226462902	0.887404923217918	gene-M8J77_003563	M8J77_003563	1
BP	GO:0019752	carboxylic acid metabolic process	1/52	89/3994	0.692560386042049	0.887404923217918	gene-M8J77_003563	M8J77_003563	1
BP	GO:0055086	nucleobase-containing small molecule metabolic process	1/52	89/3994	0.692560386042049	0.887404923217918	gene-M8J77_012446	M8J77_012446	1
BP	GO:0006082	organic acid metabolic process	1/52	90/3994	0.696654332245842	0.887404923217918	gene-M8J77_003563	M8J77_003563	1
BP	GO:0043436	oxoacid metabolic process	1/52	90/3994	0.696654332245842	0.887404923217918	gene-M8J77_003563	M8J77_003563	1
BP	GO:0006950	response to stress	1/52	94/3994	0.712502111794844	0.896914423082922	gene-M8J77_021522	M8J77_021522	1
BP	GO:0044281	small molecule metabolic process	2/52	199/3994	0.740700207961518	0.904857180210145	gene-M8J77_003563/gene-M8J77_012446	M8J77_003563/M8J77_012446	2
BP	GO:0003008	system process	1/52	115/3994	0.783280940125988	0.904857180210145	gene-M8J77_001201	M8J77_001201	1
BP	GO:0007600	sensory perception	1/52	115/3994	0.783280940125988	0.904857180210145	gene-M8J77_001201	M8J77_001201	1
BP	GO:0007606	sensory perception of chemical stimulus	1/52	115/3994	0.783280940125988	0.904857180210145	gene-M8J77_001201	M8J77_001201	1
BP	GO:0050877	nervous system process	1/52	115/3994	0.783280940125988	0.904857180210145	gene-M8J77_001201	M8J77_001201	1
BP	GO:0005975	carbohydrate metabolic process	1/52	116/3994	0.786186171142603	0.904857180210145	gene-M8J77_002142	M8J77_002142	1
BP	GO:0006464	cellular protein modification process	4/52	404/3994	0.78646465195835	0.904857180210145	gene-M8J77_013014/novel.338/gene-M8J77_024039/gene-M8J77_002781	M8J77_013014/-/M8J77_024039/M8J77_002781	4
BP	GO:0036211	protein modification process	4/52	404/3994	0.78646465195835	0.904857180210145	gene-M8J77_013014/novel.338/gene-M8J77_024039/gene-M8J77_002781	M8J77_013014/-/M8J77_024039/M8J77_002781	4
BP	GO:0006468	protein phosphorylation	2/52	240/3994	0.829514469195828	0.921527779145995	gene-M8J77_024039/gene-M8J77_002781	M8J77_024039/M8J77_002781	2
BP	GO:1901135	carbohydrate derivative metabolic process	1/52	133/3994	0.830113084175282	0.921527779145995	novel.338	-	1
BP	GO:0043412	macromolecule modification	4/52	438/3994	0.837891611022485	0.921527779145995	gene-M8J77_013014/novel.338/gene-M8J77_024039/gene-M8J77_002781	M8J77_013014/-/M8J77_024039/M8J77_002781	4
BP	GO:0032501	multicellular organismal process	1/52	142/3994	0.849649419868487	0.921527779145995	gene-M8J77_001201	M8J77_001201	1
BP	GO:0018130	heterocycle biosynthetic process	3/52	352/3994	0.849853959176153	0.921527779145995	novel.113/gene-M8J77_012446/gene-M8J77_007263	-/M8J77_012446/M8J77_007263	3
BP	GO:1901362	organic cyclic compound biosynthetic process	3/52	354/3994	0.852628505938818	0.921527779145995	novel.113/gene-M8J77_012446/gene-M8J77_007263	-/M8J77_012446/M8J77_007263	3
BP	GO:0034654	nucleobase-containing compound biosynthetic process	2/52	332/3994	0.93849039501725	0.982433880805029	novel.113/gene-M8J77_012446	-/M8J77_012446	2
BP	GO:0019438	aromatic compound biosynthetic process	2/52	346/3994	0.947745432507812	0.982433880805029	novel.113/gene-M8J77_012446	-/M8J77_012446	2
BP	GO:0055085	transmembrane transport	2/52	346/3994	0.947745432507812	0.982433880805029	gene-M8J77_013168/gene-M8J77_004810	M8J77_013168/M8J77_004810	2
BP	GO:0006811	ion transport	1/52	226/3994	0.952595237735612	0.982433880805029	gene-M8J77_008462	M8J77_008462	1
BP	GO:0006351	transcription, DNA-templated	1/52	264/3994	0.972116755074005	0.982433880805029	novel.113	-	1
BP	GO:0097659	nucleic acid-templated transcription	1/52	264/3994	0.972116755074005	0.982433880805029	novel.113	-	1
BP	GO:0032774	RNA biosynthetic process	1/52	267/3994	0.973267039774287	0.982433880805029	novel.113	-	1
BP	GO:0016070	RNA metabolic process	2/52	436/3994	0.982433880805029	0.982433880805029	gene-M8J77_003563/novel.113	M8J77_003563/-	2
CC	GO:0005840	ribosome	9/23	108/1958	1.45097306753882e-06	2.75684882832375e-05	gene-M8J77_016577/gene-M8J77_021316/gene-M8J77_005378/gene-M8J77_018835/gene-M8J77_010914/gene-M8J77_026568/gene-M8J77_025338/gene-M8J77_003103/gene-M8J77_005890	M8J77_016577/M8J77_021316/M8J77_005378/M8J77_018835/M8J77_010914/M8J77_026568/M8J77_025338/M8J77_003103/M8J77_005890	9
CC	GO:1990904	ribonucleoprotein complex	9/23	130/1958	7.03572751941703e-06	6.68394114344618e-05	gene-M8J77_016577/gene-M8J77_021316/gene-M8J77_005378/gene-M8J77_018835/gene-M8J77_010914/gene-M8J77_026568/gene-M8J77_025338/gene-M8J77_003103/gene-M8J77_005890	M8J77_016577/M8J77_021316/M8J77_005378/M8J77_018835/M8J77_010914/M8J77_026568/M8J77_025338/M8J77_003103/M8J77_005890	9
CC	GO:0043228	non-membrane-bounded organelle	11/23	247/1958	3.4887264704441e-05	0.000165714507346095	gene-M8J77_016577/gene-M8J77_021316/gene-M8J77_005378/gene-M8J77_018835/gene-M8J77_010914/gene-M8J77_026568/gene-M8J77_025338/gene-M8J77_003103/gene-M8J77_003032/gene-M8J77_005890/gene-M8J77_006035	M8J77_016577/M8J77_021316/M8J77_005378/M8J77_018835/M8J77_010914/M8J77_026568/M8J77_025338/M8J77_003103/M8J77_003032/M8J77_005890/M8J77_006035	11
CC	GO:0043232	intracellular non-membrane-bounded organelle	11/23	247/1958	3.4887264704441e-05	0.000165714507346095	gene-M8J77_016577/gene-M8J77_021316/gene-M8J77_005378/gene-M8J77_018835/gene-M8J77_010914/gene-M8J77_026568/gene-M8J77_025338/gene-M8J77_003103/gene-M8J77_003032/gene-M8J77_005890/gene-M8J77_006035	M8J77_016577/M8J77_021316/M8J77_005378/M8J77_018835/M8J77_010914/M8J77_026568/M8J77_025338/M8J77_003103/M8J77_003032/M8J77_005890/M8J77_006035	11
CC	GO:0005737	cytoplasm	10/23	344/1958	0.00323341509985222	0.0102391478161987	gene-M8J77_016577/gene-M8J77_021316/gene-M8J77_005378/gene-M8J77_018835/gene-M8J77_010914/gene-M8J77_026568/gene-M8J77_025338/gene-M8J77_003103/gene-M8J77_003032/gene-M8J77_005890	M8J77_016577/M8J77_021316/M8J77_005378/M8J77_018835/M8J77_010914/M8J77_026568/M8J77_025338/M8J77_003103/M8J77_003032/M8J77_005890	10
CC	GO:0032991	protein-containing complex	11/23	493/1958	0.0151466788346828	0.0411124139798534	gene-M8J77_016577/gene-M8J77_021316/gene-M8J77_005378/gene-M8J77_018835/gene-M8J77_010914/gene-M8J77_026568/gene-M8J77_025338/gene-M8J77_003103/gene-M8J77_003032/gene-M8J77_005890/gene-M8J77_006035	M8J77_016577/M8J77_021316/M8J77_005378/M8J77_018835/M8J77_010914/M8J77_026568/M8J77_025338/M8J77_003103/M8J77_003032/M8J77_005890/M8J77_006035	11
CC	GO:0000785	chromatin	1/23	34/1958	0.333154312857467	0.589174915194097	gene-M8J77_006035	M8J77_006035	1
CC	GO:0000786	nucleosome	1/23	34/1958	0.333154312857467	0.589174915194097	gene-M8J77_006035	M8J77_006035	1
CC	GO:0032993	protein-DNA complex	1/23	34/1958	0.333154312857467	0.589174915194097	gene-M8J77_006035	M8J77_006035	1
CC	GO:0044815	DNA packaging complex	1/23	35/1958	0.341125960884638	0.589174915194097	gene-M8J77_006035	M8J77_006035	1
CC	GO:0015629	actin cytoskeleton	1/23	39/1958	0.372110472754167	0.589174915194097	gene-M8J77_003032	M8J77_003032	1
CC	GO:0044427	chromosomal part	1/23	50/1958	0.45029633911523	0.65357685929456	gene-M8J77_006035	M8J77_006035	1
CC	GO:0005694	chromosome	1/23	61/1958	0.519118424719396	0.65357685929456	gene-M8J77_006035	M8J77_006035	1
CC	GO:0044430	cytoskeletal part	1/23	65/1958	0.54203711711423	0.65357685929456	gene-M8J77_003032	M8J77_003032	1
CC	GO:0005576	extracellular region	1/23	72/1958	0.579653113617035	0.65357685929456	gene-M8J77_005521	M8J77_005521	1
CC	GO:0005856	cytoskeleton	1/23	73/1958	0.58477929515829	0.65357685929456	gene-M8J77_003032	M8J77_003032	1
CC	GO:0044446	intracellular organelle part	2/23	310/1958	0.90026125068396	0.905579381620168	gene-M8J77_003032/gene-M8J77_006035	M8J77_003032/M8J77_006035	2
CC	GO:0044422	organelle part	2/23	315/1958	0.905579381620168	0.905579381620168	gene-M8J77_003032/gene-M8J77_006035	M8J77_003032/M8J77_006035	2
MF	GO:0003735	structural constituent of ribosome	9/89	107/6055	2.34803554591608e-05	0.0029350444323951	gene-M8J77_016577/gene-M8J77_021316/gene-M8J77_005378/gene-M8J77_018835/gene-M8J77_010914/gene-M8J77_026568/gene-M8J77_025338/gene-M8J77_003103/gene-M8J77_005890	M8J77_016577/M8J77_021316/M8J77_005378/M8J77_018835/M8J77_010914/M8J77_026568/M8J77_025338/M8J77_003103/M8J77_005890	9
MF	GO:0005198	structural molecule activity	9/89	193/6055	0.00197874964818038	0.123671853011274	gene-M8J77_016577/gene-M8J77_021316/gene-M8J77_005378/gene-M8J77_018835/gene-M8J77_010914/gene-M8J77_026568/gene-M8J77_025338/gene-M8J77_003103/gene-M8J77_005890	M8J77_016577/M8J77_021316/M8J77_005378/M8J77_018835/M8J77_010914/M8J77_026568/M8J77_025338/M8J77_003103/M8J77_005890	9
MF	GO:0030545	receptor regulator activity	2/89	18/6055	0.0280581033164096	0.759583588129267	gene-M8J77_005521/gene-M8J77_022885	M8J77_005521/M8J77_022885	2
MF	GO:0048018	receptor ligand activity	2/89	18/6055	0.0280581033164096	0.759583588129267	gene-M8J77_005521/gene-M8J77_022885	M8J77_005521/M8J77_022885	2
MF	GO:0005507	copper ion binding	2/89	19/6055	0.0310639016619818	0.759583588129267	gene-M8J77_019647/gene-M8J77_019665	M8J77_019647/M8J77_019665	2
MF	GO:0005102	signaling receptor binding	2/89	34/6055	0.0885514876177968	0.759583588129267	gene-M8J77_005521/gene-M8J77_022885	M8J77_005521/M8J77_022885	2
MF	GO:0004930	G-protein-coupled receptor activity	4/89	123/6055	0.10654646699805	0.759583588129267	gene-M8J77_009914/gene-M8J77_020987/gene-M8J77_000846/gene-M8J77_014322	M8J77_009914/M8J77_020987/M8J77_000846/M8J77_014322	4
MF	GO:0004523	RNA-DNA hybrid ribonuclease activity	5/89	181/6055	0.126786813295609	0.759583588129267	gene-M8J77_009548/gene-M8J77_024673/gene-M8J77_024679/gene-M8J77_009257/gene-M8J77_021632	M8J77_009548/M8J77_024673/M8J77_024679/M8J77_009257/M8J77_021632	5
MF	GO:0004888	transmembrane signaling receptor activity	6/89	234/6055	0.128969906949871	0.759583588129267	gene-M8J77_009914/gene-M8J77_020987/gene-M8J77_001201/gene-M8J77_000846/gene-M8J77_014322/gene-M8J77_015181	M8J77_009914/M8J77_020987/M8J77_001201/M8J77_000846/M8J77_014322/M8J77_015181	6
MF	GO:0038023	signaling receptor activity	6/89	235/6055	0.130863841761859	0.759583588129267	gene-M8J77_009914/gene-M8J77_020987/gene-M8J77_001201/gene-M8J77_000846/gene-M8J77_014322/gene-M8J77_015181	M8J77_009914/M8J77_020987/M8J77_001201/M8J77_000846/M8J77_014322/M8J77_015181	6
MF	GO:0060089	molecular transducer activity	6/89	235/6055	0.130863841761859	0.759583588129267	gene-M8J77_009914/gene-M8J77_020987/gene-M8J77_001201/gene-M8J77_000846/gene-M8J77_014322/gene-M8J77_015181	M8J77_009914/M8J77_020987/M8J77_001201/M8J77_000846/M8J77_014322/M8J77_015181	6
MF	GO:0140098	catalytic activity, acting on RNA	7/89	289/6055	0.131459917180514	0.759583588129267	gene-M8J77_009548/gene-M8J77_003563/gene-M8J77_024673/novel.113/gene-M8J77_024679/gene-M8J77_009257/gene-M8J77_021632	M8J77_009548/M8J77_003563/M8J77_024673/-/M8J77_024679/M8J77_009257/M8J77_021632	7
MF	GO:0098772	molecular function regulator	4/89	134/6055	0.133977331894908	0.759583588129267	gene-M8J77_005521/gene-M8J77_021155/gene-M8J77_022885/gene-M8J77_001155	M8J77_005521/M8J77_021155/M8J77_022885/M8J77_001155	4
MF	GO:0004871	signal transducer activity	6/89	237/6055	0.134692353779639	0.759583588129267	gene-M8J77_009914/gene-M8J77_020987/gene-M8J77_001201/gene-M8J77_000846/gene-M8J77_014322/gene-M8J77_015181	M8J77_009914/M8J77_020987/M8J77_001201/M8J77_000846/M8J77_014322/M8J77_015181	6
MF	GO:0016891	endoribonuclease activity, producing 5'-phosphomonoesters	5/89	186/6055	0.137709299891308	0.759583588129267	gene-M8J77_009548/gene-M8J77_024673/gene-M8J77_024679/gene-M8J77_009257/gene-M8J77_021632	M8J77_009548/M8J77_024673/M8J77_024679/M8J77_009257/M8J77_021632	5
MF	GO:0016893	endonuclease activity, active with either ribo- or deoxyribonucleic acids and producing 5'-phosphomonoesters	5/89	187/6055	0.139943289032759	0.759583588129267	gene-M8J77_009548/gene-M8J77_024673/gene-M8J77_024679/gene-M8J77_009257/gene-M8J77_021632	M8J77_009548/M8J77_024673/M8J77_024679/M8J77_009257/M8J77_021632	5
MF	GO:0008236	serine-type peptidase activity	3/89	89/6055	0.142359014093987	0.759583588129267	gene-M8J77_000288/gene-M8J77_026060/gene-M8J77_006323	M8J77_000288/M8J77_026060/M8J77_006323	3
MF	GO:0017171	serine hydrolase activity	3/89	89/6055	0.142359014093987	0.759583588129267	gene-M8J77_000288/gene-M8J77_026060/gene-M8J77_006323	M8J77_000288/M8J77_026060/M8J77_006323	3
MF	GO:0004521	endoribonuclease activity	5/89	193/6055	0.153681013569234	0.759583588129267	gene-M8J77_009548/gene-M8J77_024673/gene-M8J77_024679/gene-M8J77_009257/gene-M8J77_021632	M8J77_009548/M8J77_024673/M8J77_024679/M8J77_009257/M8J77_021632	5
MF	GO:0000287	magnesium ion binding	1/89	12/6055	0.162936298670181	0.759583588129267	gene-M8J77_003563	M8J77_003563	1
MF	GO:0004519	endonuclease activity	5/89	197/6055	0.163145753591201	0.759583588129267	gene-M8J77_009548/gene-M8J77_024673/gene-M8J77_024679/gene-M8J77_009257/gene-M8J77_021632	M8J77_009548/M8J77_024673/M8J77_024679/M8J77_009257/M8J77_021632	5
MF	GO:0046982	protein heterodimerization activity	2/89	51/6055	0.172156712110327	0.759583588129267	gene-M8J77_016209/gene-M8J77_006035	M8J77_016209/M8J77_006035	2
MF	GO:0004540	ribonuclease activity	5/89	201/6055	0.172843145070011	0.759583588129267	gene-M8J77_009548/gene-M8J77_024673/gene-M8J77_024679/gene-M8J77_009257/gene-M8J77_021632	M8J77_009548/M8J77_024673/M8J77_024679/M8J77_009257/M8J77_021632	5
MF	GO:0004866	endopeptidase inhibitor activity	1/89	13/6055	0.175264392236018	0.759583588129267	gene-M8J77_001155	M8J77_001155	1
MF	GO:0061135	endopeptidase regulator activity	1/89	13/6055	0.175264392236018	0.759583588129267	gene-M8J77_001155	M8J77_001155	1
MF	GO:0005230	extracellular ligand-gated ion channel activity	2/89	56/6055	0.198731678553176	0.759583588129267	gene-M8J77_008462/gene-M8J77_015181	M8J77_008462/M8J77_015181	2
MF	GO:0016791	phosphatase activity	2/89	57/6055	0.204108586263892	0.759583588129267	gene-M8J77_003673/gene-M8J77_022606	M8J77_003673/M8J77_022606	2
MF	GO:0015276	ligand-gated ion channel activity	2/89	58/6055	0.209502126325604	0.759583588129267	gene-M8J77_008462/gene-M8J77_015181	M8J77_008462/M8J77_015181	2
MF	GO:0022834	ligand-gated channel activity	2/89	58/6055	0.209502126325604	0.759583588129267	gene-M8J77_008462/gene-M8J77_015181	M8J77_008462/M8J77_015181	2
MF	GO:0008138	protein tyrosine/serine/threonine phosphatase activity	1/89	16/6055	0.211181648715503	0.759583588129267	gene-M8J77_022606	M8J77_022606	1
MF	GO:0016667	oxidoreductase activity, acting on a sulfur group of donors	1/89	16/6055	0.211181648715503	0.759583588129267	gene-M8J77_020302	M8J77_020302	1
MF	GO:0030414	peptidase inhibitor activity	1/89	16/6055	0.211181648715503	0.759583588129267	gene-M8J77_001155	M8J77_001155	1
MF	GO:0061134	peptidase regulator activity	1/89	16/6055	0.211181648715503	0.759583588129267	gene-M8J77_001155	M8J77_001155	1
MF	GO:0016758	transferase activity, transferring hexosyl groups	2/89	59/6055	0.214910671716293	0.759583588129267	gene-M8J77_019589/novel.338	M8J77_019589/-	2
MF	GO:0004518	nuclease activity	5/89	224/6055	0.232545432735278	0.759583588129267	gene-M8J77_009548/gene-M8J77_024673/gene-M8J77_024679/gene-M8J77_009257/gene-M8J77_021632	M8J77_009548/M8J77_024673/M8J77_024679/M8J77_009257/M8J77_021632	5
MF	GO:0046983	protein dimerization activity	3/89	115/6055	0.23877911978133	0.759583588129267	gene-M8J77_016209/gene-M8J77_003995/gene-M8J77_006035	M8J77_016209/M8J77_003995/M8J77_006035	3
MF	GO:0016788	hydrolase activity, acting on ester bonds	7/89	349/6055	0.252005003097501	0.759583588129267	gene-M8J77_009548/gene-M8J77_003673/gene-M8J77_024673/gene-M8J77_022606/gene-M8J77_024679/gene-M8J77_009257/gene-M8J77_021632	M8J77_009548/M8J77_003673/M8J77_024673/M8J77_022606/M8J77_024679/M8J77_009257/M8J77_021632	7
MF	GO:0004180	carboxypeptidase activity	1/89	20/6055	0.25667576367291	0.759583588129267	gene-M8J77_006323	M8J77_006323	1
MF	GO:0022836	gated channel activity	2/89	67/6055	0.258537838151171	0.759583588129267	gene-M8J77_008462/gene-M8J77_015181	M8J77_008462/M8J77_015181	2
MF	GO:0022839	ion gated channel activity	2/89	67/6055	0.258537838151171	0.759583588129267	gene-M8J77_008462/gene-M8J77_015181	M8J77_008462/M8J77_015181	2
MF	GO:0004601	peroxidase activity	1/89	22/6055	0.278439955134129	0.759583588129267	gene-M8J77_021522	M8J77_021522	1
MF	GO:0003899	DNA-directed 5'-3' RNA polymerase activity	1/89	23/6055	0.28908455052499	0.759583588129267	novel.113	-	1
MF	GO:0034062	5'-3' RNA polymerase activity	1/89	23/6055	0.28908455052499	0.759583588129267	novel.113	-	1
MF	GO:0097747	RNA polymerase activity	1/89	23/6055	0.28908455052499	0.759583588129267	novel.113	-	1
MF	GO:0004252	serine-type endopeptidase activity	2/89	73/6055	0.291392241637748	0.759583588129267	gene-M8J77_000288/gene-M8J77_026060	M8J77_000288/M8J77_026060	2
MF	GO:0016849	phosphorus-oxygen lyase activity	1/89	24/6055	0.299573853410148	0.759583588129267	gene-M8J77_012446	M8J77_012446	1
MF	GO:0004970	ionotropic glutamate receptor activity	1/89	25/6055	0.309910103956741	0.759583588129267	gene-M8J77_015181	M8J77_015181	1
MF	GO:0008066	glutamate receptor activity	1/89	25/6055	0.309910103956741	0.759583588129267	gene-M8J77_015181	M8J77_015181	1
MF	GO:0022824	transmitter-gated ion channel activity	1/89	25/6055	0.309910103956741	0.759583588129267	gene-M8J77_015181	M8J77_015181	1
MF	GO:0022835	transmitter-gated channel activity	1/89	25/6055	0.309910103956741	0.759583588129267	gene-M8J77_015181	M8J77_015181	1
MF	GO:0030594	neurotransmitter receptor activity	1/89	25/6055	0.309910103956741	0.759583588129267	gene-M8J77_015181	M8J77_015181	1
MF	GO:0004857	enzyme inhibitor activity	1/89	27/6055	0.330132249406628	0.769834948923619	gene-M8J77_001155	M8J77_001155	1
MF	GO:0030246	carbohydrate binding	1/89	27/6055	0.330132249406628	0.769834948923619	gene-M8J77_017414	M8J77_017414	1
MF	GO:0042578	phosphoric ester hydrolase activity	2/89	81/6055	0.334903817534772	0.769834948923619	gene-M8J77_003673/gene-M8J77_022606	M8J77_003673/M8J77_022606	2
MF	GO:0016684	oxidoreductase activity, acting on peroxide as acceptor	1/89	28/6055	0.340022466693093	0.769834948923619	gene-M8J77_021522	M8J77_021522	1
MF	GO:0050662	coenzyme binding	3/89	142/6055	0.347305636824435	0.769834948923619	gene-M8J77_001789/gene-M8J77_014578/gene-M8J77_018358	M8J77_001789/M8J77_014578/M8J77_018358	3
MF	GO:0016757	transferase activity, transferring glycosyl groups	2/89	84/6055	0.35104473670917	0.769834948923619	gene-M8J77_019589/novel.338	M8J77_019589/-	2
MF	GO:0016209	antioxidant activity	1/89	30/6055	0.359371766058337	0.774508116505036	gene-M8J77_021522	M8J77_021522	1
MF	GO:0008238	exopeptidase activity	1/89	31/6055	0.368834988103284	0.774917969649065	gene-M8J77_006323	M8J77_006323	1
MF	GO:0005088	Ras guanyl-nucleotide exchange factor activity	1/89	32/6055	0.378159969188744	0.774917969649065	gene-M8J77_021155	M8J77_021155	1
MF	GO:0005089	Rho guanyl-nucleotide exchange factor activity	1/89	32/6055	0.378159969188744	0.774917969649065	gene-M8J77_021155	M8J77_021155	1
MF	GO:0004721	phosphoprotein phosphatase activity	1/89	34/6055	0.396403167321843	0.77947171711611	gene-M8J77_022606	M8J77_022606	1
MF	GO:0070011	peptidase activity, acting on L-amino acid peptides	5/89	282/6055	0.400256727194947	0.77947171711611	gene-M8J77_000288/gene-M8J77_026060/gene-M8J77_017010/gene-M8J77_006323/gene-M8J77_016777	M8J77_000288/M8J77_026060/M8J77_017010/M8J77_006323/M8J77_016777	5
MF	GO:0030170	pyridoxal phosphate binding	1/89	35/6055	0.405325292900377	0.77947171711611	gene-M8J77_018358	M8J77_018358	1
MF	GO:0070279	vitamin B6 binding	1/89	35/6055	0.405325292900377	0.77947171711611	gene-M8J77_018358	M8J77_018358	1
MF	GO:0017048	Rho GTPase binding	1/89	37/6055	0.422780159928206	0.796279208823123	gene-M8J77_021155	M8J77_021155	1
MF	GO:0008233	peptidase activity	5/89	291/6055	0.426805655929194	0.796279208823123	gene-M8J77_000288/gene-M8J77_026060/gene-M8J77_017010/gene-M8J77_006323/gene-M8J77_016777	M8J77_000288/M8J77_026060/M8J77_017010/M8J77_006323/M8J77_016777	5
MF	GO:0009055	electron transfer activity	1/89	39/6055	0.439728281566429	0.796609205736285	gene-M8J77_020302	M8J77_020302	1
MF	GO:0019842	vitamin binding	1/89	39/6055	0.439728281566429	0.796609205736285	gene-M8J77_018358	M8J77_018358	1
MF	GO:0004812	aminoacyl-tRNA ligase activity	1/89	43/6055	0.47216207295753	0.828091563319029	gene-M8J77_003563	M8J77_003563	1
MF	GO:0016875	ligase activity, forming carbon-oxygen bonds	1/89	43/6055	0.47216207295753	0.828091563319029	gene-M8J77_003563	M8J77_003563	1
MF	GO:0003924	GTPase activity	2/89	109/6055	0.478937734059807	0.828091563319029	gene-M8J77_008120/gene-M8J77_016289	M8J77_008120/M8J77_016289	2
MF	GO:0004553	hydrolase activity, hydrolyzing O-glycosyl compounds	1/89	45/6055	0.487675613781885	0.828091563319029	gene-M8J77_002142	M8J77_002142	1
MF	GO:0016491	oxidoreductase activity	6/89	384/6055	0.499947263135809	0.828091563319029	gene-M8J77_021522/gene-M8J77_001789/gene-M8J77_020302/gene-M8J77_019647/gene-M8J77_019665/gene-M8J77_018959	M8J77_021522/M8J77_001789/M8J77_020302/M8J77_019647/M8J77_019665/M8J77_018959	6
MF	GO:0016798	hydrolase activity, acting on glycosyl bonds	1/89	48/6055	0.510104403004522	0.828091563319029	gene-M8J77_002142	M8J77_002142	1
MF	GO:0017016	Ras GTPase binding	1/89	48/6055	0.510104403004522	0.828091563319029	gene-M8J77_021155	M8J77_021155	1
MF	GO:0031267	small GTPase binding	1/89	48/6055	0.510104403004522	0.828091563319029	gene-M8J77_021155	M8J77_021155	1
MF	GO:0016779	nucleotidyltransferase activity	1/89	49/6055	0.517362719657193	0.829106922527553	novel.113	-	1
MF	GO:0005085	guanyl-nucleotide exchange factor activity	1/89	50/6055	0.524514687347921	0.829928302765697	gene-M8J77_021155	M8J77_021155	1
MF	GO:0008168	methyltransferase activity	1/89	51/6055	0.531561846852673	0.830565385707301	gene-M8J77_021698	M8J77_021698	1
MF	GO:0005216	ion channel activity	2/89	129/6055	0.569759714532671	0.835830160144216	gene-M8J77_008462/gene-M8J77_015181	M8J77_008462/M8J77_015181	2
MF	GO:0022838	substrate-specific channel activity	2/89	129/6055	0.569759714532671	0.835830160144216	gene-M8J77_008462/gene-M8J77_015181	M8J77_008462/M8J77_015181	2
MF	GO:0016741	transferase activity, transferring one-carbon groups	1/89	58/6055	0.578082202552434	0.835830160144216	gene-M8J77_021698	M8J77_021698	1
MF	GO:0140097	catalytic activity, acting on DNA	1/89	58/6055	0.578082202552434	0.835830160144216	gene-M8J77_014103	M8J77_014103	1
MF	GO:0016614	oxidoreductase activity, acting on CH-OH group of donors	1/89	59/6055	0.584343780670299	0.835830160144216	gene-M8J77_001789	M8J77_001789	1
MF	GO:0048037	cofactor binding	4/89	278/6055	0.589582492650172	0.835830160144216	gene-M8J77_021522/gene-M8J77_001789/gene-M8J77_014578/gene-M8J77_018358	M8J77_021522/M8J77_001789/M8J77_014578/M8J77_018358	4
MF	GO:0015267	channel activity	2/89	136/6055	0.598779115730595	0.835830160144216	gene-M8J77_008462/gene-M8J77_015181	M8J77_008462/M8J77_015181	2
MF	GO:0022803	passive transmembrane transporter activity	2/89	136/6055	0.598779115730595	0.835830160144216	gene-M8J77_008462/gene-M8J77_015181	M8J77_008462/M8J77_015181	2
MF	GO:0050660	flavin adenine dinucleotide binding	1/89	62/6055	0.602582443938658	0.835830160144216	gene-M8J77_001789	M8J77_001789	1
MF	GO:0140101	catalytic activity, acting on a tRNA	1/89	62/6055	0.602582443938658	0.835830160144216	gene-M8J77_003563	M8J77_003563	1
MF	GO:0016829	lyase activity	1/89	63/6055	0.608484356584989	0.835830160144216	gene-M8J77_012446	M8J77_012446	1
MF	GO:0030234	enzyme regulator activity	1/89	66/6055	0.625675049539523	0.840961088090757	gene-M8J77_001155	M8J77_001155	1
MF	GO:0051020	GTPase binding	1/89	66/6055	0.625675049539523	0.840961088090757	gene-M8J77_021155	M8J77_021155	1
MF	GO:0003677	DNA binding	6/89	439/6055	0.633668146334229	0.842643811614666	novel.113/gene-M8J77_018203/gene-M8J77_015035/gene-M8J77_001692/gene-M8J77_008530/gene-M8J77_006035	-/M8J77_018203/M8J77_015035/M8J77_001692/M8J77_008530/M8J77_006035	6
MF	GO:0016874	ligase activity	1/89	73/6055	0.662938089921143	0.855760352974572	gene-M8J77_003563	M8J77_003563	1
MF	GO:0008237	metallopeptidase activity	1/89	74/6055	0.667952885975476	0.855760352974572	gene-M8J77_017010	M8J77_017010	1
MF	GO:0019899	enzyme binding	1/89	74/6055	0.667952885975476	0.855760352974572	gene-M8J77_021155	M8J77_021155	1
MF	GO:0008234	cysteine-type peptidase activity	1/89	75/6055	0.672893898038372	0.855760352974572	gene-M8J77_016777	M8J77_016777	1
MF	GO:0004984	olfactory receptor activity	1/89	76/6055	0.677762199555861	0.855760352974572	gene-M8J77_001201	M8J77_001201	1
MF	GO:0004175	endopeptidase activity	2/89	173/6055	0.728107638634261	0.904555319244379	gene-M8J77_000288/gene-M8J77_026060	M8J77_000288/M8J77_026060	2
MF	GO:0005549	odorant binding	1/89	88/6055	0.730880697949458	0.904555319244379	gene-M8J77_001201	M8J77_001201	1
MF	GO:0016772	transferase activity, transferring phosphorus-containing groups	4/89	353/6055	0.771041514644933	0.93168472793657	gene-M8J77_003310/novel.113/gene-M8J77_024039/gene-M8J77_002781	M8J77_003310/-/M8J77_024039/M8J77_002781	4
MF	GO:0020037	heme binding	1/89	103/6055	0.785250527825024	0.93168472793657	gene-M8J77_021522	M8J77_021522	1
MF	GO:0046906	tetrapyrrole binding	1/89	104/6055	0.78846166744592	0.93168472793657	gene-M8J77_021522	M8J77_021522	1
MF	GO:0016301	kinase activity	3/89	281/6055	0.789413598089083	0.93168472793657	gene-M8J77_003310/gene-M8J77_024039/gene-M8J77_002781	M8J77_003310/M8J77_024039/M8J77_002781	3
MF	GO:0015318	inorganic molecular entity transmembrane transporter activity	2/89	207/6055	0.814415283508445	0.93168472793657	gene-M8J77_008462/gene-M8J77_015181	M8J77_008462/M8J77_015181	2
MF	GO:0005509	calcium ion binding	1/89	124/6055	0.843578887797785	0.93168472793657	gene-M8J77_011664	M8J77_011664	1
MF	GO:0015075	ion transmembrane transporter activity	2/89	222/6055	0.844141402229052	0.93168472793657	gene-M8J77_008462/gene-M8J77_015181	M8J77_008462/M8J77_015181	2
MF	GO:0008270	zinc ion binding	4/89	400/6055	0.848888411397738	0.93168472793657	gene-M8J77_009645/gene-M8J77_017010/gene-M8J77_006252/gene-M8J77_009795	M8J77_009645/M8J77_017010/M8J77_006252/M8J77_009795	4
MF	GO:0001883	purine nucleoside binding	1/89	129/6055	0.854971835177651	0.93168472793657	gene-M8J77_016289	M8J77_016289	1
MF	GO:0005525	GTP binding	1/89	129/6055	0.854971835177651	0.93168472793657	gene-M8J77_016289	M8J77_016289	1
MF	GO:0032549	ribonucleoside binding	1/89	129/6055	0.854971835177651	0.93168472793657	gene-M8J77_016289	M8J77_016289	1
MF	GO:0032550	purine ribonucleoside binding	1/89	129/6055	0.854971835177651	0.93168472793657	gene-M8J77_016289	M8J77_016289	1
MF	GO:0032561	guanyl ribonucleotide binding	1/89	129/6055	0.854971835177651	0.93168472793657	gene-M8J77_016289	M8J77_016289	1
MF	GO:0001882	nucleoside binding	1/89	130/6055	0.857149949701645	0.93168472793657	gene-M8J77_016289	M8J77_016289	1
MF	GO:0019001	guanyl nucleotide binding	1/89	137/6055	0.871517077695062	0.93913478199899	gene-M8J77_016289	M8J77_016289	1
MF	GO:0004672	protein kinase activity	2/89	245/6055	0.881487437456602	0.941760082752779	gene-M8J77_024039/gene-M8J77_002781	M8J77_024039/M8J77_002781	2
MF	GO:0003723	RNA binding	1/89	151/6055	0.89610118163225	0.94925972630535	gene-M8J77_003563	M8J77_003563	1
MF	GO:0022857	transmembrane transporter activity	3/89	369/6055	0.915198360184648	0.950490385574857	gene-M8J77_008462/gene-M8J77_015181/gene-M8J77_004810	M8J77_008462/M8J77_015181/M8J77_004810	3
MF	GO:0016773	phosphotransferase activity, alcohol group as acceptor	2/89	279/6055	0.921915129791172	0.950490385574857	gene-M8J77_024039/gene-M8J77_002781	M8J77_024039/M8J77_002781	2
MF	GO:0017111	nucleoside-triphosphatase activity	2/89	299/6055	0.939278400239147	0.950490385574857	gene-M8J77_008120/gene-M8J77_016289	M8J77_008120/M8J77_016289	2
MF	GO:0005215	transporter activity	3/89	400/6055	0.939949318411725	0.950490385574857	gene-M8J77_008462/gene-M8J77_015181/gene-M8J77_004810	M8J77_008462/M8J77_015181/M8J77_004810	3
MF	GO:0016462	pyrophosphatase activity	2/89	308/6055	0.945848591940272	0.950490385574857	gene-M8J77_008120/gene-M8J77_016289	M8J77_008120/M8J77_016289	2
MF	GO:0016818	hydrolase activity, acting on acid anhydrides, in phosphorus-containing anhydrides	2/89	309/6055	0.946535889219383	0.950490385574857	gene-M8J77_008120/gene-M8J77_016289	M8J77_008120/M8J77_016289	2
MF	GO:0016817	hydrolase activity, acting on acid anhydrides	2/89	315/6055	0.950490385574857	0.950490385574857	gene-M8J77_008120/gene-M8J77_016289	M8J77_008120/M8J77_016289	2
