# Supplementary material for: Wavelength-Specific Transcriptomic Responses of Diaphorina citri to Nocturnal Monochromatic LED Light
Source: Insects. 2026 Jul 17;17(7):735. doi: 10.3390/insects17070735 (PMC13411984; doi:10.3390/insects17070735)
Supplement: Supplementary file 1 [file insects-17-00735-s001.zip › Table S11. RvsCK_GOenrich.xlsx]

## Sheet: BvsCK.up_GOenrich
Table S11. Genes Ontology (GO) enrichment of differentially expressed genes (DEGs) in the comparison of RvsCK.
Category	GOID	Description	GeneRatio	BgRatio	pvalue	padj	geneID	geneName	Count
up-regulation
BP	GO:0006313	transposition, DNA-mediated	5/67	29/3987	0.000100162941077482	0.00505822852441282	gene-M8J77_026183/gene-M8J77_026006/gene-M8J77_013769/gene-M8J77_018890/gene-M8J77_008520	M8J77_026183/M8J77_026006/M8J77_013769/M8J77_018890/M8J77_008520	5
BP	GO:0032196	transposition	5/67	29/3987	0.000100162941077482	0.00505822852441282	gene-M8J77_026183/gene-M8J77_026006/gene-M8J77_013769/gene-M8J77_018890/gene-M8J77_008520	M8J77_026183/M8J77_026006/M8J77_013769/M8J77_018890/M8J77_008520	5
BP	GO:0006310	DNA recombination	5/67	40/3987	0.000481087168888954	0.0161966013525948	gene-M8J77_026183/gene-M8J77_026006/gene-M8J77_013769/gene-M8J77_018890/gene-M8J77_008520	M8J77_026183/M8J77_026006/M8J77_013769/M8J77_018890/M8J77_008520	5
BP	GO:0050790	regulation of catalytic activity	3/67	26/3987	0.00894674422640069	0.180724233373294	gene-M8J77_020642/gene-M8J77_013195/gene-M8J77_005480	M8J77_020642/M8J77_013195/M8J77_005480	3
BP	GO:0065009	regulation of molecular function	3/67	29/3987	0.0121314916673425	0.204213443066931	gene-M8J77_020642/gene-M8J77_013195/gene-M8J77_005480	M8J77_020642/M8J77_013195/M8J77_005480	3
BP	GO:0006869	lipid transport	2/67	26/3987	0.069816787894904	0.991091537548644	gene-M8J77_024705/gene-M8J77_000719	M8J77_024705/M8J77_000719	2
BP	GO:0010876	lipid localization	2/67	28/3987	0.0794987509937078	0.991091537548644	gene-M8J77_024705/gene-M8J77_000719	M8J77_024705/M8J77_000719	2
BP	GO:0006508	proteolysis	8/67	288/3987	0.107368236797625	0.991091537548644	gene-M8J77_020642/gene-M8J77_013195/gene-M8J77_000851/gene-M8J77_003349/gene-M8J77_018764/gene-M8J77_018122/gene-M8J77_010576/gene-M8J77_024223	M8J77_020642/M8J77_013195/M8J77_000851/M8J77_003349/M8J77_018764/M8J77_018122/M8J77_010576/M8J77_024223	8
BP	GO:0007165	signal transduction	9/67	354/3987	0.135828297435379	0.991091537548644	gene-M8J77_005480/gene-M8J77_016905/gene-M8J77_005450/gene-M8J77_025098/gene-M8J77_006018/gene-M8J77_016049/gene-M8J77_019756/gene-M8J77_012717/gene-M8J77_024109	M8J77_005480/M8J77_016905/M8J77_005450/M8J77_025098/M8J77_006018/M8J77_016049/M8J77_019756/M8J77_012717/M8J77_024109	9
BP	GO:0023052	signaling	9/67	361/3987	0.147991200230709	0.991091537548644	gene-M8J77_005480/gene-M8J77_016905/gene-M8J77_005450/gene-M8J77_025098/gene-M8J77_006018/gene-M8J77_016049/gene-M8J77_019756/gene-M8J77_012717/gene-M8J77_024109	M8J77_005480/M8J77_016905/M8J77_005450/M8J77_025098/M8J77_006018/M8J77_016049/M8J77_019756/M8J77_012717/M8J77_024109	9
BP	GO:0007154	cell communication	9/67	362/3987	0.149773809855723	0.991091537548644	gene-M8J77_005480/gene-M8J77_016905/gene-M8J77_005450/gene-M8J77_025098/gene-M8J77_006018/gene-M8J77_016049/gene-M8J77_019756/gene-M8J77_012717/gene-M8J77_024109	M8J77_005480/M8J77_016905/M8J77_005450/M8J77_025098/M8J77_006018/M8J77_016049/M8J77_019756/M8J77_012717/M8J77_024109	9
BP	GO:0016051	carbohydrate biosynthetic process	1/67	10/3987	0.156054504870462	0.991091537548644	gene-M8J77_020601	M8J77_020601	1
BP	GO:0007034	vacuolar transport	1/67	11/3987	0.170272344491704	0.991091537548644	gene-M8J77_023897	M8J77_023897	1
BP	GO:0007186	G-protein-coupled receptor signaling pathway	4/67	135/3987	0.190397664904101	0.991091537548644	gene-M8J77_016905/gene-M8J77_006018/gene-M8J77_012717/gene-M8J77_024109	M8J77_016905/M8J77_006018/M8J77_012717/M8J77_024109	4
BP	GO:0051336	regulation of hydrolase activity	1/67	15/3987	0.224821881934856	0.991091537548644	gene-M8J77_005480	M8J77_005480	1
BP	GO:0005996	monosaccharide metabolic process	1/67	16/3987	0.237897645759218	0.991091537548644	gene-M8J77_020601	M8J77_020601	1
BP	GO:0019318	hexose metabolic process	1/67	16/3987	0.237897645759218	0.991091537548644	gene-M8J77_020601	M8J77_020601	1
BP	GO:0050896	response to stimulus	10/67	463/3987	0.24564885994562	0.991091537548644	gene-M8J77_005480/gene-M8J77_016905/gene-M8J77_005450/gene-M8J77_025098/gene-M8J77_006018/gene-M8J77_016049/gene-M8J77_019756/gene-M8J77_005432/gene-M8J77_012717/gene-M8J77_024109	M8J77_005480/M8J77_016905/M8J77_005450/M8J77_025098/M8J77_006018/M8J77_016049/M8J77_019756/M8J77_005432/M8J77_012717/M8J77_024109	10
BP	GO:0007264	small GTPase mediated signal transduction	2/67	57/3987	0.248439245264752	0.991091537548644	gene-M8J77_025098/gene-M8J77_016049	M8J77_025098/M8J77_016049	2
BP	GO:0008654	phospholipid biosynthetic process	1/67	19/3987	0.275835158487102	0.991091537548644	gene-M8J77_010495	M8J77_010495	1
BP	GO:0051716	cellular response to stimulus	9/67	425/3987	0.281702032401004	0.991091537548644	gene-M8J77_005480/gene-M8J77_016905/gene-M8J77_005450/gene-M8J77_025098/gene-M8J77_006018/gene-M8J77_016049/gene-M8J77_019756/gene-M8J77_012717/gene-M8J77_024109	M8J77_005480/M8J77_016905/M8J77_005450/M8J77_025098/M8J77_006018/M8J77_016049/M8J77_019756/M8J77_012717/M8J77_024109	9
BP	GO:0006470	protein dephosphorylation	1/67	21/3987	0.300086888561156	0.991091537548644	gene-M8J77_012937	M8J77_012937	1
BP	GO:0006979	response to oxidative stress	1/67	21/3987	0.300086888561156	0.991091537548644	gene-M8J77_005432	M8J77_005432	1
BP	GO:0005975	carbohydrate metabolic process	3/67	117/3987	0.313847761037348	0.991091537548644	gene-M8J77_000551/gene-M8J77_020601/gene-M8J77_005143	M8J77_000551/M8J77_020601/M8J77_005143	3
BP	GO:0007266	Rho protein signal transduction	1/67	31/3987	0.409847068553798	0.991091537548644	gene-M8J77_016049	M8J77_016049	1
BP	GO:0035023	regulation of Rho protein signal transduction	1/67	31/3987	0.409847068553798	0.991091537548644	gene-M8J77_016049	M8J77_016049	1
BP	GO:0044283	small molecule biosynthetic process	1/67	31/3987	0.409847068553798	0.991091537548644	gene-M8J77_020601	M8J77_020601	1
BP	GO:0006030	chitin metabolic process	1/67	37/3987	0.46736937501324	0.991091537548644	gene-M8J77_000551	M8J77_000551	1
BP	GO:0006040	amino sugar metabolic process	1/67	37/3987	0.46736937501324	0.991091537548644	gene-M8J77_000551	M8J77_000551	1
BP	GO:0007265	Ras protein signal transduction	1/67	37/3987	0.46736937501324	0.991091537548644	gene-M8J77_016049	M8J77_016049	1
BP	GO:0008610	lipid biosynthetic process	1/67	37/3987	0.46736937501324	0.991091537548644	gene-M8J77_010495	M8J77_010495	1
BP	GO:0046578	regulation of Ras protein signal transduction	1/67	37/3987	0.46736937501324	0.991091537548644	gene-M8J77_016049	M8J77_016049	1
BP	GO:1901071	glucosamine-containing compound metabolic process	1/67	37/3987	0.46736937501324	0.991091537548644	gene-M8J77_000551	M8J77_000551	1
BP	GO:0006644	phospholipid metabolic process	1/67	38/3987	0.476403869158585	0.991091537548644	gene-M8J77_010495	M8J77_010495	1
BP	GO:0016311	dephosphorylation	1/67	38/3987	0.476403869158585	0.991091537548644	gene-M8J77_012937	M8J77_012937	1
BP	GO:0006418	tRNA aminoacylation for protein translation	1/67	39/3987	0.48528736897281	0.991091537548644	gene-M8J77_023034	M8J77_023034	1
BP	GO:0006022	aminoglycan metabolic process	1/67	40/3987	0.494022360431478	0.991091537548644	gene-M8J77_000551	M8J77_000551	1
BP	GO:0043038	amino acid activation	1/67	43/3987	0.519360543635363	0.991091537548644	gene-M8J77_023034	M8J77_023034	1
BP	GO:0043039	tRNA aminoacylation	1/67	43/3987	0.519360543635363	0.991091537548644	gene-M8J77_023034	M8J77_023034	1
BP	GO:0051056	regulation of small GTPase mediated signal transduction	1/67	43/3987	0.519360543635363	0.991091537548644	gene-M8J77_016049	M8J77_016049	1
BP	GO:1902531	regulation of intracellular signal transduction	1/67	46/3987	0.543447849569855	0.991091537548644	gene-M8J77_016049	M8J77_016049	1
BP	GO:0033036	macromolecule localization	2/67	108/3987	0.546892191728062	0.991091537548644	gene-M8J77_024705/gene-M8J77_000719	M8J77_024705/M8J77_000719	2
BP	GO:0006629	lipid metabolic process	2/67	110/3987	0.556951436164725	0.991091537548644	gene-M8J77_018899/gene-M8J77_010495	M8J77_018899/M8J77_010495	2
BP	GO:0006468	protein phosphorylation	4/67	240/3987	0.580849359250549	0.991091537548644	gene-M8J77_011482/gene-M8J77_009937/gene-M8J77_017802/gene-M8J77_025801	M8J77_011482/M8J77_009937/M8J77_017802/M8J77_025801	4
BP	GO:0071702	organic substance transport	2/67	117/3987	0.590930752161214	0.991091537548644	gene-M8J77_024705/gene-M8J77_000719	M8J77_024705/M8J77_000719	2
BP	GO:0035556	intracellular signal transduction	2/67	121/3987	0.609482255787835	0.991091537548644	gene-M8J77_025098/gene-M8J77_016049	M8J77_025098/M8J77_016049	2
BP	GO:0006520	cellular amino acid metabolic process	1/67	57/3987	0.622018644240922	0.991091537548644	gene-M8J77_023034	M8J77_023034	1
BP	GO:0009966	regulation of signal transduction	1/67	58/3987	0.628462601196611	0.991091537548644	gene-M8J77_016049	M8J77_016049	1
BP	GO:0048583	regulation of response to stimulus	1/67	59/3987	0.634798311484172	0.991091537548644	gene-M8J77_016049	M8J77_016049	1
BP	GO:0010646	regulation of cell communication	1/67	61/3987	0.647152127865618	0.991091537548644	gene-M8J77_016049	M8J77_016049	1
BP	GO:0023051	regulation of signaling	1/67	61/3987	0.647152127865618	0.991091537548644	gene-M8J77_016049	M8J77_016049	1
BP	GO:0044255	cellular lipid metabolic process	1/67	61/3987	0.647152127865618	0.991091537548644	gene-M8J77_010495	M8J77_010495	1
BP	GO:0016310	phosphorylation	4/67	264/3987	0.657417058676294	0.991091537548644	gene-M8J77_011482/gene-M8J77_009937/gene-M8J77_017802/gene-M8J77_025801	M8J77_011482/M8J77_009937/M8J77_017802/M8J77_025801	4
BP	GO:0006796	phosphate-containing compound metabolic process	6/67	400/3987	0.676939448471704	0.991091537548644	gene-M8J77_012937/gene-M8J77_011482/gene-M8J77_009937/gene-M8J77_017802/gene-M8J77_025801/gene-M8J77_010495	M8J77_012937/M8J77_011482/M8J77_009937/M8J77_017802/M8J77_025801/M8J77_010495	6
BP	GO:0006793	phosphorus metabolic process	6/67	402/3987	0.681769241495066	0.991091537548644	gene-M8J77_012937/gene-M8J77_011482/gene-M8J77_009937/gene-M8J77_017802/gene-M8J77_025801/gene-M8J77_010495	M8J77_012937/M8J77_011482/M8J77_009937/M8J77_017802/M8J77_025801/M8J77_010495	6
BP	GO:0055085	transmembrane transport	5/67	345/3987	0.700722191199273	0.991091537548644	gene-M8J77_026104/gene-M8J77_007430/gene-M8J77_001145/gene-M8J77_002172/gene-M8J77_017573	M8J77_026104/M8J77_007430/M8J77_001145/M8J77_002172/M8J77_017573	5
BP	GO:0006399	tRNA metabolic process	1/67	72/3987	0.708088639878839	0.991091537548644	gene-M8J77_023034	M8J77_023034	1
BP	GO:0017144	drug metabolic process	1/67	81/3987	0.750131773724414	0.991091537548644	gene-M8J77_000551	M8J77_000551	1
BP	GO:0090407	organophosphate biosynthetic process	1/67	86/3987	0.770849409924442	0.991091537548644	gene-M8J77_010495	M8J77_010495	1
BP	GO:0034660	ncRNA metabolic process	1/67	88/3987	0.77865416705208	0.991091537548644	gene-M8J77_023034	M8J77_023034	1
BP	GO:0019752	carboxylic acid metabolic process	1/67	89/3987	0.782457750229179	0.991091537548644	gene-M8J77_023034	M8J77_023034	1
BP	GO:0006082	organic acid metabolic process	1/67	90/3987	0.786196932049253	0.991091537548644	gene-M8J77_023034	M8J77_023034	1
BP	GO:0043436	oxoacid metabolic process	1/67	90/3987	0.786196932049253	0.991091537548644	gene-M8J77_023034	M8J77_023034	1
BP	GO:0006950	response to stress	1/67	96/3987	0.807338529334928	0.991091537548644	gene-M8J77_005432	M8J77_005432	1
BP	GO:0006464	cellular protein modification process	5/67	404/3987	0.82384832012483	0.991091537548644	gene-M8J77_012937/gene-M8J77_011482/gene-M8J77_009937/gene-M8J77_017802/gene-M8J77_025801	M8J77_012937/M8J77_011482/M8J77_009937/M8J77_017802/M8J77_025801	5
BP	GO:0036211	protein modification process	5/67	404/3987	0.82384832012483	0.991091537548644	gene-M8J77_012937/gene-M8J77_011482/gene-M8J77_009937/gene-M8J77_017802/gene-M8J77_025801	M8J77_012937/M8J77_011482/M8J77_009937/M8J77_017802/M8J77_025801	5
BP	GO:0044281	small molecule metabolic process	2/67	199/3987	0.855971975895985	0.991091537548644	gene-M8J77_023034/gene-M8J77_020601	M8J77_023034/M8J77_020601	2
BP	GO:0043412	macromolecule modification	5/67	438/3987	0.874385695124609	0.991091537548644	gene-M8J77_012937/gene-M8J77_011482/gene-M8J77_009937/gene-M8J77_017802/gene-M8J77_025801	M8J77_012937/M8J77_011482/M8J77_009937/M8J77_017802/M8J77_025801	5
BP	GO:0006355	regulation of transcription, DNA-templated	2/67	212/3987	0.879671679110965	0.991091537548644	gene-M8J77_014334/gene-M8J77_002420	M8J77_014334/M8J77_002420	2
BP	GO:0051252	regulation of RNA metabolic process	2/67	212/3987	0.879671679110965	0.991091537548644	gene-M8J77_014334/gene-M8J77_002420	M8J77_014334/M8J77_002420	2
BP	GO:1903506	regulation of nucleic acid-templated transcription	2/67	212/3987	0.879671679110965	0.991091537548644	gene-M8J77_014334/gene-M8J77_002420	M8J77_014334/M8J77_002420	2
BP	GO:2001141	regulation of RNA biosynthetic process	2/67	212/3987	0.879671679110965	0.991091537548644	gene-M8J77_014334/gene-M8J77_002420	M8J77_014334/M8J77_002420	2
BP	GO:0019637	organophosphate metabolic process	1/67	125/3987	0.883790964686263	0.991091537548644	gene-M8J77_010495	M8J77_010495	1
BP	GO:0019219	regulation of nucleobase-containing compound metabolic process	2/67	215/3987	0.884613380770341	0.991091537548644	gene-M8J77_014334/gene-M8J77_002420	M8J77_014334/M8J77_002420	2
BP	GO:0010556	regulation of macromolecule biosynthetic process	2/67	219/3987	0.890915516577143	0.991091537548644	gene-M8J77_014334/gene-M8J77_002420	M8J77_014334/M8J77_002420	2
BP	GO:0031326	regulation of cellular biosynthetic process	2/67	219/3987	0.890915516577143	0.991091537548644	gene-M8J77_014334/gene-M8J77_002420	M8J77_014334/M8J77_002420	2
BP	GO:2000112	regulation of cellular macromolecule biosynthetic process	2/67	219/3987	0.890915516577143	0.991091537548644	gene-M8J77_014334/gene-M8J77_002420	M8J77_014334/M8J77_002420	2
BP	GO:0009889	regulation of biosynthetic process	2/67	220/3987	0.892441281374396	0.991091537548644	gene-M8J77_014334/gene-M8J77_002420	M8J77_014334/M8J77_002420	2
BP	GO:0010468	regulation of gene expression	2/67	222/3987	0.895434580554213	0.991091537548644	gene-M8J77_014334/gene-M8J77_002420	M8J77_014334/M8J77_002420	2
BP	GO:1901135	carbohydrate derivative metabolic process	1/67	133/3987	0.898986290462731	0.991091537548644	gene-M8J77_000551	M8J77_000551	1
BP	GO:0051171	regulation of nitrogen compound metabolic process	2/67	228/3987	0.903963646041734	0.991091537548644	gene-M8J77_014334/gene-M8J77_002420	M8J77_014334/M8J77_002420	2
BP	GO:0080090	regulation of primary metabolic process	2/67	228/3987	0.903963646041734	0.991091537548644	gene-M8J77_014334/gene-M8J77_002420	M8J77_014334/M8J77_002420	2
BP	GO:0031323	regulation of cellular metabolic process	2/67	229/3987	0.905321560731857	0.991091537548644	gene-M8J77_014334/gene-M8J77_002420	M8J77_014334/M8J77_002420	2
BP	GO:0060255	regulation of macromolecule metabolic process	2/67	234/3987	0.911850547827968	0.991091537548644	gene-M8J77_014334/gene-M8J77_002420	M8J77_014334/M8J77_002420	2
BP	GO:0019222	regulation of metabolic process	2/67	237/3987	0.91556644531449	0.991091537548644	gene-M8J77_014334/gene-M8J77_002420	M8J77_014334/M8J77_002420	2
BP	GO:0006351	transcription, DNA-templated	2/67	262/3987	0.941350358064101	0.991091537548644	gene-M8J77_014334/gene-M8J77_002420	M8J77_014334/M8J77_002420	2
BP	GO:0097659	nucleic acid-templated transcription	2/67	262/3987	0.941350358064101	0.991091537548644	gene-M8J77_014334/gene-M8J77_002420	M8J77_014334/M8J77_002420	2
BP	GO:0032774	RNA biosynthetic process	2/67	265/3987	0.943894903989274	0.991091537548644	gene-M8J77_014334/gene-M8J77_002420	M8J77_014334/M8J77_002420	2
BP	GO:0006412	translation	1/67	167/3987	0.944499420776586	0.991091537548644	gene-M8J77_023034	M8J77_023034	1
BP	GO:0043043	peptide biosynthetic process	1/67	169/3987	0.946429476741864	0.991091537548644	gene-M8J77_023034	M8J77_023034	1
BP	GO:0043604	amide biosynthetic process	1/67	172/3987	0.949201228370319	0.991091537548644	gene-M8J77_023034	M8J77_023034	1
BP	GO:0006518	peptide metabolic process	1/67	173/3987	0.95009336931375	0.991091537548644	gene-M8J77_023034	M8J77_023034	1
BP	GO:0043603	cellular amide metabolic process	1/67	178/3987	0.954327698645279	0.991091537548644	gene-M8J77_023034	M8J77_023034	1
BP	GO:0034654	nucleobase-containing compound biosynthetic process	2/67	330/3987	0.97916370714684	0.991091537548644	gene-M8J77_014334/gene-M8J77_002420	M8J77_014334/M8J77_002420	2
BP	GO:0006811	ion transport	1/67	227/3987	0.980963852027883	0.991091537548644	gene-M8J77_024561	M8J77_024561	1
BP	GO:0016070	RNA metabolic process	3/67	433/3987	0.981736476792696	0.991091537548644	gene-M8J77_023034/gene-M8J77_014334/gene-M8J77_002420	M8J77_023034/M8J77_014334/M8J77_002420	3
BP	GO:0019438	aromatic compound biosynthetic process	2/67	344/3987	0.983280350956043	0.991091537548644	gene-M8J77_014334/gene-M8J77_002420	M8J77_014334/M8J77_002420	2
BP	GO:0018130	heterocycle biosynthetic process	2/67	350/3987	0.984795766051476	0.991091537548644	gene-M8J77_014334/gene-M8J77_002420	M8J77_014334/M8J77_002420	2
BP	GO:1901362	organic cyclic compound biosynthetic process	2/67	352/3987	0.985271048356268	0.991091537548644	gene-M8J77_014334/gene-M8J77_002420	M8J77_014334/M8J77_002420	2
BP	GO:1901566	organonitrogen compound biosynthetic process	1/67	269/3987	0.991091537548644	0.991091537548644	gene-M8J77_023034	M8J77_023034	1
CC	GO:0005576	extracellular region	1/22	72/1953	0.564364691135968	0.998355658675828	gene-M8J77_000551	M8J77_000551	1
CC	GO:0005634	nucleus	1/22	283/1953	0.968700443692517	0.998355658675828	gene-M8J77_002420	M8J77_002420	1
CC	GO:0005737	cytoplasm	1/22	344/1953	0.986268714550775	0.998355658675828	gene-M8J77_023034	M8J77_023034	1
CC	GO:0043231	intracellular membrane-bounded organelle	1/22	438/1953	0.996380474585711	0.998355658675828	gene-M8J77_002420	M8J77_002420	1
CC	GO:0043227	membrane-bounded organelle	1/22	449/1953	0.996920096272824	0.998355658675828	gene-M8J77_002420	M8J77_002420	1
CC	GO:0032991	protein-containing complex	1/22	491/1953	0.998355658675828	0.998355658675828	gene-M8J77_010542	M8J77_010542	1
MF	GO:0008234	cysteine-type peptidase activity	7/96	75/6047	0.000167821294062744	0.0184603423469019	gene-M8J77_020642/gene-M8J77_013195/gene-M8J77_000851/gene-M8J77_003349/gene-M8J77_018764/gene-M8J77_010576/gene-M8J77_024223	M8J77_020642/M8J77_013195/M8J77_000851/M8J77_003349/M8J77_018764/M8J77_010576/M8J77_024223	7
MF	GO:0016491	oxidoreductase activity	15/96	383/6047	0.000929389882691863	0.0303682193496562	gene-M8J77_017948/gene-M8J77_007374/gene-M8J77_013339/gene-M8J77_025274/gene-M8J77_022477/gene-M8J77_025805/gene-M8J77_006514/gene-M8J77_002410/gene-M8J77_002044/gene-M8J77_024737/gene-M8J77_008003/gene-M8J77_014137/gene-M8J77_007589/gene-M8J77_005432/gene-M8J77_001508	M8J77_017948/M8J77_007374/M8J77_013339/M8J77_025274/M8J77_022477/M8J77_025805/M8J77_006514/M8J77_002410/M8J77_002044/M8J77_024737/M8J77_008003/M8J77_014137/M8J77_007589/M8J77_005432/M8J77_001508	15
MF	GO:0020037	heme binding	7/96	103/6047	0.0011678820516497	0.0303682193496562	gene-M8J77_007374/gene-M8J77_022477/gene-M8J77_025805/gene-M8J77_006514/gene-M8J77_002044/gene-M8J77_008003/gene-M8J77_005432	M8J77_007374/M8J77_022477/M8J77_025805/M8J77_006514/M8J77_002044/M8J77_008003/M8J77_005432	7
MF	GO:0046906	tetrapyrrole binding	7/96	104/6047	0.00123615911503626	0.0303682193496562	gene-M8J77_007374/gene-M8J77_022477/gene-M8J77_025805/gene-M8J77_006514/gene-M8J77_002044/gene-M8J77_008003/gene-M8J77_005432	M8J77_007374/M8J77_022477/M8J77_025805/M8J77_006514/M8J77_002044/M8J77_008003/M8J77_005432	7
MF	GO:0044877	protein-containing complex binding	3/96	22/6047	0.00479768307656936	0.0879575230704382	gene-M8J77_000470/gene-M8J77_007399/gene-M8J77_024109	M8J77_000470/M8J77_007399/M8J77_024109	3
MF	GO:0005506	iron ion binding	5/96	86/6047	0.0114959149714326	0.158717886527937	gene-M8J77_022477/gene-M8J77_025805/gene-M8J77_006514/gene-M8J77_002044/gene-M8J77_008003	M8J77_022477/M8J77_025805/M8J77_006514/M8J77_002044/M8J77_008003	5
MF	GO:0003779	actin binding	3/96	30/6047	0.0115431190202136	0.158717886527937	gene-M8J77_000470/gene-M8J77_007399/gene-M8J77_010957	M8J77_000470/M8J77_007399/M8J77_010957	3
MF	GO:0016614	oxidoreductase activity, acting on CH-OH group of donors	4/96	59/6047	0.0139488219507268	0.170485601619994	gene-M8J77_017948/gene-M8J77_025274/gene-M8J77_014137/gene-M8J77_007589	M8J77_017948/M8J77_025274/M8J77_014137/M8J77_007589	4
MF	GO:0050660	flavin adenine dinucleotide binding	4/96	62/6047	0.0164943552085883	0.181437907294472	gene-M8J77_017948/gene-M8J77_025274/gene-M8J77_002410/gene-M8J77_007589	M8J77_017948/M8J77_025274/M8J77_002410/M8J77_007589	4
MF	GO:0016705	oxidoreductase activity, acting on paired donors, with incorporation or reduction of molecular oxygen	5/96	98/6047	0.0193342265564679	0.183776811850609	gene-M8J77_022477/gene-M8J77_025805/gene-M8J77_006514/gene-M8J77_002044/gene-M8J77_008003	M8J77_022477/M8J77_025805/M8J77_006514/M8J77_002044/M8J77_008003	5
MF	GO:0015293	symporter activity	2/96	14/6047	0.0200483794746119	0.183776811850609	gene-M8J77_015780/gene-M8J77_025567	M8J77_015780/M8J77_025567	2
MF	GO:0005319	lipid transporter activity	2/96	16/6047	0.0259003034346114	0.212145613339919	gene-M8J77_024705/gene-M8J77_000719	M8J77_024705/M8J77_000719	2
MF	GO:0008092	cytoskeletal protein binding	4/96	72/6047	0.027000350788717	0.212145613339919	gene-M8J77_000470/gene-M8J77_007399/gene-M8J77_011989/gene-M8J77_010957	M8J77_000470/M8J77_007399/M8J77_011989/M8J77_010957	4
MF	GO:0016831	carboxy-lyase activity	2/96	17/6047	0.0290545238428293	0.213066508180748	gene-M8J77_020601/gene-M8J77_010495	M8J77_020601/M8J77_010495	2
MF	GO:0004197	cysteine-type endopeptidase activity	2/96	18/6047	0.0323536396163999	0.218731075164137	gene-M8J77_020642/gene-M8J77_013195	M8J77_020642/M8J77_013195	2
MF	GO:0070011	peptidase activity, acting on L-amino acid peptides	9/96	282/6047	0.0342150084083951	0.218731075164137	gene-M8J77_020642/gene-M8J77_013195/gene-M8J77_000851/gene-M8J77_023004/gene-M8J77_003349/gene-M8J77_018764/gene-M8J77_018122/gene-M8J77_010576/gene-M8J77_024223	M8J77_020642/M8J77_013195/M8J77_000851/M8J77_023004/M8J77_003349/M8J77_018764/M8J77_018122/M8J77_010576/M8J77_024223	9
MF	GO:0016830	carbon-carbon lyase activity	2/96	19/6047	0.0357923577541316	0.218731075164137	gene-M8J77_020601/gene-M8J77_010495	M8J77_020601/M8J77_010495	2
MF	GO:0008233	peptidase activity	9/96	291/6047	0.0405840231570098	0.234960134066899	gene-M8J77_020642/gene-M8J77_013195/gene-M8J77_000851/gene-M8J77_023004/gene-M8J77_003349/gene-M8J77_018764/gene-M8J77_018122/gene-M8J77_010576/gene-M8J77_024223	M8J77_020642/M8J77_013195/M8J77_000851/M8J77_023004/M8J77_003349/M8J77_018764/M8J77_018122/M8J77_010576/M8J77_024223	9
MF	GO:0004601	peroxidase activity	2/96	22/6047	0.0468951073487253	0.245641038493323	gene-M8J77_007374/gene-M8J77_005432	M8J77_007374/M8J77_005432	2
MF	GO:0015291	secondary active transmembrane transporter activity	2/96	22/6047	0.0468951073487253	0.245641038493323	gene-M8J77_015780/gene-M8J77_025567	M8J77_015780/M8J77_025567	2
MF	GO:0016684	oxidoreductase activity, acting on peroxide as acceptor	2/96	28/6047	0.072211101101083	0.356657860806583	gene-M8J77_007374/gene-M8J77_005432	M8J77_007374/M8J77_005432	2
MF	GO:0050662	coenzyme binding	5/96	142/6047	0.0745739163504673	0.356657860806583	gene-M8J77_017948/gene-M8J77_025274/gene-M8J77_002410/gene-M8J77_014137/gene-M8J77_007589	M8J77_017948/M8J77_025274/M8J77_002410/M8J77_014137/M8J77_007589	5
MF	GO:0016209	antioxidant activity	2/96	30/6047	0.081441605027562	0.373274023042992	gene-M8J77_007374/gene-M8J77_005432	M8J77_007374/M8J77_005432	2
MF	GO:0016765	transferase activity, transferring alkyl or aryl (other than methyl) groups	1/96	10/6047	0.147984245286312	0.651130679259775	gene-M8J77_001338	M8J77_001338	1
MF	GO:0008194	UDP-glycosyltransferase activity	1/96	11/6047	0.161532947034286	0.683408622068131	gene-M8J77_024505	M8J77_024505	1
MF	GO:0005085	guanyl-nucleotide exchange factor activity	2/96	50/6047	0.188034252869183	0.7613700794356	gene-M8J77_025098/gene-M8J77_016049	M8J77_025098/M8J77_016049	2
MF	GO:0022804	active transmembrane transporter activity	2/96	51/6047	0.193803292947244	0.7613700794356	gene-M8J77_015780/gene-M8J77_025567	M8J77_015780/M8J77_025567	2
MF	GO:0004725	protein tyrosine phosphatase activity	1/96	16/6047	0.226143495876318	0.857785674013621	gene-M8J77_012937	M8J77_012937	1
MF	GO:0016758	transferase activity, transferring hexosyl groups	2/96	59/6047	0.240614538292403	0.882253307072143	gene-M8J77_024505/gene-M8J77_009692	M8J77_024505/M8J77_009692	2
MF	GO:0016829	lyase activity	2/96	63/6047	0.264260727235906	0.935301986208089	gene-M8J77_020601/gene-M8J77_010495	M8J77_020601/M8J77_010495	2
MF	GO:0051287	NAD binding	1/96	20/6047	0.274263401349968	0.935301986208089	gene-M8J77_014137	M8J77_014137	1
MF	GO:0051020	GTPase binding	2/96	66/6047	0.282011613940223	0.935301986208089	gene-M8J77_025098/gene-M8J77_016049	M8J77_025098/M8J77_016049	2
MF	GO:0004175	endopeptidase activity	4/96	172/6047	0.291243809669045	0.935301986208089	gene-M8J77_020642/gene-M8J77_013195/gene-M8J77_023004/gene-M8J77_018122	M8J77_020642/M8J77_013195/M8J77_023004/M8J77_018122	4
MF	GO:0005215	transporter activity	8/96	401/6047	0.303679049373165	0.935301986208089	gene-M8J77_024705/gene-M8J77_015780/gene-M8J77_000719/gene-M8J77_024561/gene-M8J77_026104/gene-M8J77_001145/gene-M8J77_002172/gene-M8J77_025567	M8J77_024705/M8J77_015780/M8J77_000719/M8J77_024561/M8J77_026104/M8J77_001145/M8J77_002172/M8J77_025567	8
MF	GO:0004930	G-protein-coupled receptor activity	3/96	124/6047	0.314601577179084	0.935301986208089	gene-M8J77_016905/gene-M8J77_006018/gene-M8J77_012717	M8J77_016905/M8J77_006018/M8J77_012717	3
MF	GO:0005509	calcium ion binding	3/96	124/6047	0.314601577179084	0.935301986208089	gene-M8J77_006953/gene-M8J77_014895/gene-M8J77_025079	M8J77_006953/M8J77_014895/M8J77_025079	3
MF	GO:0019899	enzyme binding	2/96	74/6047	0.329103471161464	0.946777594850637	gene-M8J77_025098/gene-M8J77_016049	M8J77_025098/M8J77_016049	2
MF	GO:0030246	carbohydrate binding	1/96	27/6047	0.351452720463135	0.946777594850637	gene-M8J77_002883	M8J77_002883	1
MF	GO:0008017	microtubule binding	1/96	29/6047	0.371974048972491	0.946777594850637	gene-M8J77_011989	M8J77_011989	1
MF	GO:0016757	transferase activity, transferring glycosyl groups	2/96	84/6047	0.386739294432967	0.946777594850637	gene-M8J77_024505/gene-M8J77_009692	M8J77_024505/M8J77_009692	2
MF	GO:0016616	oxidoreductase activity, acting on the CH-OH group of donors, NAD or NADP as acceptor	1/96	31/6047	0.391852593374034	0.946777594850637	gene-M8J77_014137	M8J77_014137	1
MF	GO:0005088	Ras guanyl-nucleotide exchange factor activity	1/96	32/6047	0.401557073267002	0.946777594850637	gene-M8J77_016049	M8J77_016049	1
MF	GO:0005089	Rho guanyl-nucleotide exchange factor activity	1/96	32/6047	0.401557073267002	0.946777594850637	gene-M8J77_016049	M8J77_016049	1
MF	GO:0004721	phosphoprotein phosphatase activity	1/96	34/6047	0.420508615448343	0.946777594850637	gene-M8J77_012937	M8J77_012937	1
MF	GO:0008061	chitin binding	1/96	37/6047	0.447827767173716	0.946777594850637	gene-M8J77_000551	M8J77_000551	1
MF	GO:0017048	Rho GTPase binding	1/96	37/6047	0.447827767173716	0.946777594850637	gene-M8J77_016049	M8J77_016049	1
MF	GO:0015631	tubulin binding	1/96	39/6047	0.465328436720445	0.946777594850637	gene-M8J77_011989	M8J77_011989	1
MF	GO:0004812	aminoacyl-tRNA ligase activity	1/96	43/6047	0.498699605202422	0.946777594850637	gene-M8J77_023034	M8J77_023034	1
MF	GO:0016875	ligase activity, forming carbon-oxygen bonds	1/96	43/6047	0.498699605202422	0.946777594850637	gene-M8J77_023034	M8J77_023034	1
MF	GO:0004222	metalloendopeptidase activity	1/96	44/6047	0.5067150678774	0.946777594850637	gene-M8J77_018122	M8J77_018122	1
MF	GO:0003924	GTPase activity	2/96	109/6047	0.519953367304502	0.946777594850637	gene-M8J77_001219/gene-M8J77_024109	M8J77_001219/M8J77_024109	2
MF	GO:0017016	Ras GTPase binding	1/96	48/6047	0.537528150670428	0.946777594850637	gene-M8J77_016049	M8J77_016049	1
MF	GO:0031267	small GTPase binding	1/96	48/6047	0.537528150670428	0.946777594850637	gene-M8J77_016049	M8J77_016049	1
MF	GO:0022857	transmembrane transporter activity	6/96	370/6047	0.539508327418015	0.946777594850637	gene-M8J77_015780/gene-M8J77_024561/gene-M8J77_026104/gene-M8J77_001145/gene-M8J77_002172/gene-M8J77_025567	M8J77_015780/M8J77_024561/M8J77_026104/M8J77_001145/M8J77_002172/M8J77_025567	6
MF	GO:0004672	protein kinase activity	4/96	245/6047	0.549744481151738	0.946777594850637	gene-M8J77_011482/gene-M8J77_009937/gene-M8J77_017802/gene-M8J77_025801	M8J77_011482/M8J77_009937/M8J77_017802/M8J77_025801	4
MF	GO:0005230	extracellular ligand-gated ion channel activity	1/96	57/6047	0.600066145265924	0.946777594850637	gene-M8J77_024561	M8J77_024561	1
MF	GO:0016791	phosphatase activity	1/96	57/6047	0.600066145265924	0.946777594850637	gene-M8J77_012937	M8J77_012937	1
MF	GO:0015276	ligand-gated ion channel activity	1/96	58/6047	0.606475769648975	0.946777594850637	gene-M8J77_024561	M8J77_024561	1
MF	GO:0022834	ligand-gated channel activity	1/96	58/6047	0.606475769648975	0.946777594850637	gene-M8J77_024561	M8J77_024561	1
MF	GO:0140097	catalytic activity, acting on DNA	1/96	60/6047	0.618991598115527	0.946777594850637	gene-M8J77_026006	M8J77_026006	1
MF	GO:0140101	catalytic activity, acting on a tRNA	1/96	62/6047	0.631113382969498	0.946777594850637	gene-M8J77_023034	M8J77_023034	1
MF	GO:0098772	molecular function regulator	2/96	134/6047	0.632829892152273	0.946777594850637	gene-M8J77_025098/gene-M8J77_016049	M8J77_025098/M8J77_016049	2
MF	GO:0015267	channel activity	2/96	137/6047	0.644911580936807	0.946777594850637	gene-M8J77_024561/gene-M8J77_026104	M8J77_024561/M8J77_026104	2
MF	GO:0019001	guanyl nucleotide binding	2/96	137/6047	0.644911580936807	0.946777594850637	gene-M8J77_001219/gene-M8J77_024109	M8J77_001219/M8J77_024109	2
MF	GO:0022803	passive transmembrane transporter activity	2/96	137/6047	0.644911580936807	0.946777594850637	gene-M8J77_024561/gene-M8J77_026104	M8J77_024561/M8J77_026104	2
MF	GO:0016773	phosphotransferase activity, alcohol group as acceptor	4/96	279/6047	0.653424439120887	0.946777594850637	gene-M8J77_011482/gene-M8J77_009937/gene-M8J77_017802/gene-M8J77_025801	M8J77_011482/M8J77_009937/M8J77_017802/M8J77_025801	4
MF	GO:0016301	kinase activity	4/96	281/6047	0.659013535468149	0.946777594850637	gene-M8J77_011482/gene-M8J77_009937/gene-M8J77_017802/gene-M8J77_025801	M8J77_011482/M8J77_009937/M8J77_017802/M8J77_025801	4
MF	GO:0022836	gated channel activity	1/96	67/6047	0.659773558785071	0.946777594850637	gene-M8J77_024561	M8J77_024561	1
MF	GO:0022839	ion gated channel activity	1/96	67/6047	0.659773558785071	0.946777594850637	gene-M8J77_024561	M8J77_024561	1
MF	GO:0004252	serine-type endopeptidase activity	1/96	73/6047	0.691269768658033	0.946777594850637	gene-M8J77_023004	M8J77_023004	1
MF	GO:0016874	ligase activity	1/96	73/6047	0.691269768658033	0.946777594850637	gene-M8J77_023034	M8J77_023034	1
MF	GO:0008237	metallopeptidase activity	1/96	74/6047	0.69623095081552	0.946777594850637	gene-M8J77_018122	M8J77_018122	1
MF	GO:0003677	DNA binding	6/96	436/6047	0.700586482335954	0.946777594850637	gene-M8J77_026183/gene-M8J77_013769/gene-M8J77_018890/gene-M8J77_008520/gene-M8J77_018815/gene-M8J77_002420	M8J77_026183/M8J77_013769/M8J77_018890/M8J77_008520/M8J77_018815/M8J77_002420	6
MF	GO:0004888	transmembrane signaling receptor activity	3/96	234/6047	0.725041058637486	0.946777594850637	gene-M8J77_016905/gene-M8J77_006018/gene-M8J77_012717	M8J77_016905/M8J77_006018/M8J77_012717	3
MF	GO:0038023	signaling receptor activity	3/96	235/6047	0.727738594794339	0.946777594850637	gene-M8J77_016905/gene-M8J77_006018/gene-M8J77_012717	M8J77_016905/M8J77_006018/M8J77_012717	3
MF	GO:0060089	molecular transducer activity	3/96	235/6047	0.727738594794339	0.946777594850637	gene-M8J77_016905/gene-M8J77_006018/gene-M8J77_012717	M8J77_016905/M8J77_006018/M8J77_012717	3
MF	GO:0042578	phosphoric ester hydrolase activity	1/96	81/6047	0.728818041075984	0.946777594850637	gene-M8J77_012937	M8J77_012937	1
MF	GO:0004871	signal transducer activity	3/96	236/6047	0.730415750967481	0.946777594850637	gene-M8J77_016905/gene-M8J77_006018/gene-M8J77_012717	M8J77_016905/M8J77_006018/M8J77_012717	3
MF	GO:0008236	serine-type peptidase activity	1/96	90/6047	0.765678810111537	0.946777594850637	gene-M8J77_023004	M8J77_023004	1
MF	GO:0017171	serine hydrolase activity	1/96	90/6047	0.765678810111537	0.946777594850637	gene-M8J77_023004	M8J77_023004	1
MF	GO:0004523	RNA-DNA hybrid ribonuclease activity	2/96	176/6047	0.774855426502746	0.946777594850637	gene-M8J77_024202/gene-M8J77_014503	M8J77_024202/M8J77_014503	2
MF	GO:0016891	endoribonuclease activity, producing 5'-phosphomonoesters	2/96	181/6047	0.788149393954996	0.946777594850637	gene-M8J77_024202/gene-M8J77_014503	M8J77_024202/M8J77_014503	2
MF	GO:0016893	endonuclease activity, active with either ribo- or deoxyribonucleic acids and producing 5'-phosphomonoesters	2/96	182/6047	0.790724922417222	0.946777594850637	gene-M8J77_024202/gene-M8J77_014503	M8J77_024202/M8J77_014503	2
MF	GO:0003700	DNA-binding transcription factor activity	1/96	99/6047	0.797574311463796	0.946777594850637	gene-M8J77_014334	M8J77_014334	1
MF	GO:0016788	hydrolase activity, acting on ester bonds	4/96	343/6047	0.802511697207575	0.946777594850637	gene-M8J77_012937/gene-M8J77_022496/gene-M8J77_024202/gene-M8J77_014503	M8J77_012937/M8J77_022496/M8J77_024202/M8J77_014503	4
MF	GO:0004521	endoribonuclease activity	2/96	188/6047	0.805612484154528	0.946777594850637	gene-M8J77_024202/gene-M8J77_014503	M8J77_024202/M8J77_014503	2
MF	GO:0004519	endonuclease activity	2/96	192/6047	0.815014012116816	0.946777594850637	gene-M8J77_024202/gene-M8J77_014503	M8J77_024202/M8J77_014503	2
MF	GO:0016772	transferase activity, transferring phosphorus-containing groups	4/96	353/6047	0.820427631456874	0.946777594850637	gene-M8J77_011482/gene-M8J77_009937/gene-M8J77_017802/gene-M8J77_025801	M8J77_011482/M8J77_009937/M8J77_017802/M8J77_025801	4
MF	GO:0004540	ribonuclease activity	2/96	196/6047	0.824012201369478	0.946777594850637	gene-M8J77_024202/gene-M8J77_014503	M8J77_024202/M8J77_014503	2
MF	GO:0140098	catalytic activity, acting on RNA	3/96	284/6047	0.836298946188221	0.946777594850637	gene-M8J77_023034/gene-M8J77_024202/gene-M8J77_014503	M8J77_023034/M8J77_024202/M8J77_014503	3
MF	GO:0046983	protein dimerization activity	1/96	116/6047	0.846549078505256	0.946777594850637	gene-M8J77_000160	M8J77_000160	1
MF	GO:0004518	nuclease activity	2/96	219/6047	0.868582097299345	0.946777594850637	gene-M8J77_024202/gene-M8J77_014503	M8J77_024202/M8J77_014503	2
MF	GO:0001883	purine nucleoside binding	1/96	129/6047	0.875908060718371	0.946777594850637	gene-M8J77_001219	M8J77_001219	1
MF	GO:0005525	GTP binding	1/96	129/6047	0.875908060718371	0.946777594850637	gene-M8J77_001219	M8J77_001219	1
MF	GO:0032549	ribonucleoside binding	1/96	129/6047	0.875908060718371	0.946777594850637	gene-M8J77_001219	M8J77_001219	1
MF	GO:0032550	purine ribonucleoside binding	1/96	129/6047	0.875908060718371	0.946777594850637	gene-M8J77_001219	M8J77_001219	1
MF	GO:0032561	guanyl ribonucleotide binding	1/96	129/6047	0.875908060718371	0.946777594850637	gene-M8J77_001219	M8J77_001219	1
MF	GO:0001882	nucleoside binding	1/96	130/6047	0.877921042497863	0.946777594850637	gene-M8J77_001219	M8J77_001219	1
MF	GO:0005216	ion channel activity	1/96	130/6047	0.877921042497863	0.946777594850637	gene-M8J77_024561	M8J77_024561	1
MF	GO:0022838	substrate-specific channel activity	1/96	130/6047	0.877921042497863	0.946777594850637	gene-M8J77_024561	M8J77_024561	1
MF	GO:0140110	transcription regulator activity	1/96	130/6047	0.877921042497863	0.946777594850637	gene-M8J77_014334	M8J77_014334	1
MF	GO:0008270	zinc ion binding	4/96	399/6047	0.88657531369007	0.946828004911726	gene-M8J77_012347/gene-M8J77_021800/gene-M8J77_001335/gene-M8J77_007170	M8J77_012347/M8J77_021800/M8J77_001335/M8J77_007170	4
MF	GO:0003723	RNA binding	1/96	151/6047	0.913462837964875	0.966162617078233	gene-M8J77_003115	M8J77_003115	1
MF	GO:0017111	nucleoside-triphosphatase activity	2/96	302/6047	0.95693180965686	0.973652578553821	gene-M8J77_001219/gene-M8J77_024109	M8J77_001219/M8J77_024109	2
MF	GO:0016462	pyrophosphatase activity	2/96	311/6047	0.962022598495153	0.973652578553821	gene-M8J77_001219/gene-M8J77_024109	M8J77_001219/M8J77_024109	2
MF	GO:0016818	hydrolase activity, acting on acid anhydrides, in phosphorus-containing anhydrides	2/96	312/6047	0.962551627739518	0.973652578553821	gene-M8J77_001219/gene-M8J77_024109	M8J77_001219/M8J77_024109	2
MF	GO:0016817	hydrolase activity, acting on acid anhydrides	2/96	318/6047	0.965581816999519	0.973652578553821	gene-M8J77_001219/gene-M8J77_024109	M8J77_001219/M8J77_024109	2
MF	GO:0015318	inorganic molecular entity transmembrane transporter activity	1/96	208/6047	0.966204119294712	0.973652578553821	gene-M8J77_024561	M8J77_024561	1
MF	GO:0015075	ion transmembrane transporter activity	1/96	223/6047	0.973652578553821	0.973652578553821	gene-M8J77_024561	M8J77_024561	1
down-regulation
BP	GO:0006979	response to oxidative stress	3/64	21/3987	0.0042689158705741	0.551623097599387	gene-M8J77_021522/gene-M8J77_004622/gene-M8J77_016362	M8J77_021522/M8J77_004622/M8J77_016362	3
BP	GO:1902600	proton transmembrane transport	3/64	34/3987	0.0165654542582691	0.551623097599387	gene-M8J77_015572/gene-M8J77_010806/gene-M8J77_016278	M8J77_015572/M8J77_010806/M8J77_016278	3
BP	GO:0015988	energy coupled proton transmembrane transport, against electrochemical gradient	2/64	15/3987	0.0232843568051782	0.551623097599387	gene-M8J77_010806/gene-M8J77_016278	M8J77_010806/M8J77_016278	2
BP	GO:0098655	cation transmembrane transport	3/64	42/3987	0.029032794610494	0.551623097599387	gene-M8J77_015572/gene-M8J77_010806/gene-M8J77_016278	M8J77_015572/M8J77_010806/M8J77_016278	3
BP	GO:0098660	inorganic ion transmembrane transport	3/64	42/3987	0.029032794610494	0.551623097599387	gene-M8J77_015572/gene-M8J77_010806/gene-M8J77_016278	M8J77_015572/M8J77_010806/M8J77_016278	3
BP	GO:0098662	inorganic cation transmembrane transport	3/64	42/3987	0.029032794610494	0.551623097599387	gene-M8J77_015572/gene-M8J77_010806/gene-M8J77_016278	M8J77_015572/M8J77_010806/M8J77_016278	3
BP	GO:0034220	ion transmembrane transport	3/64	47/3987	0.0387645040435062	0.554721350273167	gene-M8J77_015572/gene-M8J77_010806/gene-M8J77_016278	M8J77_015572/M8J77_010806/M8J77_016278	3
BP	GO:0009124	nucleoside monophosphate biosynthetic process	2/64	21/3987	0.0437937908110395	0.554721350273167	gene-M8J77_004865/gene-M8J77_018331	M8J77_004865/M8J77_018331	2
BP	GO:0009127	purine nucleoside monophosphate biosynthetic process	2/64	21/3987	0.0437937908110395	0.554721350273167	gene-M8J77_004865/gene-M8J77_018331	M8J77_004865/M8J77_018331	2
BP	GO:0009156	ribonucleoside monophosphate biosynthetic process	2/64	21/3987	0.0437937908110395	0.554721350273167	gene-M8J77_004865/gene-M8J77_018331	M8J77_004865/M8J77_018331	2
BP	GO:0009168	purine ribonucleoside monophosphate biosynthetic process	2/64	21/3987	0.0437937908110395	0.554721350273167	gene-M8J77_004865/gene-M8J77_018331	M8J77_004865/M8J77_018331	2
BP	GO:0007017	microtubule-based process	3/64	55/3987	0.0573447078630835	0.567264272231055	gene-M8J77_018275/gene-M8J77_007574/gene-M8J77_002736	M8J77_018275/M8J77_007574/M8J77_002736	3
BP	GO:0050790	regulation of catalytic activity	2/64	26/3987	0.0644155438354428	0.567264272231055	gene-M8J77_023361/gene-M8J77_024447	M8J77_023361/M8J77_024447	2
BP	GO:0009165	nucleotide biosynthetic process	3/64	59/3987	0.0679593995923548	0.567264272231055	gene-M8J77_004865/gene-M8J77_012446/gene-M8J77_018331	M8J77_004865/M8J77_012446/M8J77_018331	3
BP	GO:1901293	nucleoside phosphate biosynthetic process	3/64	59/3987	0.0679593995923548	0.567264272231055	gene-M8J77_004865/gene-M8J77_012446/gene-M8J77_018331	M8J77_004865/M8J77_012446/M8J77_018331	3
BP	GO:0065009	regulation of molecular function	2/64	29/3987	0.0780634356905242	0.567264272231055	gene-M8J77_023361/gene-M8J77_024447	M8J77_023361/M8J77_024447	2
BP	GO:0015672	monovalent inorganic cation transport	3/64	64/3987	0.0823913308925634	0.567264272231055	gene-M8J77_015572/gene-M8J77_010806/gene-M8J77_016278	M8J77_015572/M8J77_010806/M8J77_016278	3
BP	GO:0006508	proteolysis	8/64	288/3987	0.0874873050634189	0.567264272231055	gene-M8J77_023361/gene-M8J77_002579/gene-M8J77_024768/gene-M8J77_019829/gene-M8J77_000288/gene-M8J77_026060/gene-M8J77_024914/gene-M8J77_005475	M8J77_023361/M8J77_002579/M8J77_024768/M8J77_019829/M8J77_000288/M8J77_026060/M8J77_024914/M8J77_005475	8
BP	GO:0009123	nucleoside monophosphate metabolic process	2/64	32/3987	0.0925268026320527	0.567264272231055	gene-M8J77_004865/gene-M8J77_018331	M8J77_004865/M8J77_018331	2
BP	GO:0009126	purine nucleoside monophosphate metabolic process	2/64	32/3987	0.0925268026320527	0.567264272231055	gene-M8J77_004865/gene-M8J77_018331	M8J77_004865/M8J77_018331	2
BP	GO:0009152	purine ribonucleotide biosynthetic process	2/64	32/3987	0.0925268026320527	0.567264272231055	gene-M8J77_004865/gene-M8J77_018331	M8J77_004865/M8J77_018331	2
BP	GO:0009161	ribonucleoside monophosphate metabolic process	2/64	32/3987	0.0925268026320527	0.567264272231055	gene-M8J77_004865/gene-M8J77_018331	M8J77_004865/M8J77_018331	2
BP	GO:0009167	purine ribonucleoside monophosphate metabolic process	2/64	32/3987	0.0925268026320527	0.567264272231055	gene-M8J77_004865/gene-M8J77_018331	M8J77_004865/M8J77_018331	2
BP	GO:0009260	ribonucleotide biosynthetic process	2/64	32/3987	0.0925268026320527	0.567264272231055	gene-M8J77_004865/gene-M8J77_018331	M8J77_004865/M8J77_018331	2
BP	GO:0046390	ribose phosphate biosynthetic process	2/64	32/3987	0.0925268026320527	0.567264272231055	gene-M8J77_004865/gene-M8J77_018331	M8J77_004865/M8J77_018331	2
BP	GO:0006629	lipid metabolic process	4/64	110/3987	0.0989364647870438	0.567264272231055	gene-M8J77_014627/gene-M8J77_004207/gene-M8J77_022114/gene-M8J77_002520	M8J77_014627/M8J77_004207/M8J77_022114/M8J77_002520	4
BP	GO:0006164	purine nucleotide biosynthetic process	2/64	36/3987	0.112899113369421	0.567264272231055	gene-M8J77_004865/gene-M8J77_018331	M8J77_004865/M8J77_018331	2
BP	GO:0072522	purine-containing compound biosynthetic process	2/64	37/3987	0.118162412585538	0.567264272231055	gene-M8J77_004865/gene-M8J77_018331	M8J77_004865/M8J77_018331	2
BP	GO:0009117	nucleotide metabolic process	3/64	76/3987	0.121775376427796	0.567264272231055	gene-M8J77_004865/gene-M8J77_012446/gene-M8J77_018331	M8J77_004865/M8J77_012446/M8J77_018331	3
BP	GO:0006753	nucleoside phosphate metabolic process	3/64	79/3987	0.132547995904212	0.567264272231055	gene-M8J77_004865/gene-M8J77_012446/gene-M8J77_018331	M8J77_004865/M8J77_012446/M8J77_018331	3
BP	GO:0019637	organophosphate metabolic process	4/64	125/3987	0.139642444704952	0.567264272231055	gene-M8J77_014627/gene-M8J77_004865/gene-M8J77_012446/gene-M8J77_018331	M8J77_014627/M8J77_004865/M8J77_012446/M8J77_018331	4
BP	GO:0009166	nucleotide catabolic process	1/64	10/3987	0.149565971932337	0.567264272231055	gene-M8J77_018331	M8J77_018331	1
BP	GO:0006811	ion transport	6/64	227/3987	0.15468721803386	0.567264272231055	gene-M8J77_014627/gene-M8J77_015572/gene-M8J77_002116/gene-M8J77_010806/gene-M8J77_016278/gene-M8J77_021317	M8J77_014627/M8J77_015572/M8J77_002116/M8J77_010806/M8J77_016278/M8J77_021317	6
BP	GO:0090407	organophosphate biosynthetic process	3/64	86/3987	0.158908787918498	0.567264272231055	gene-M8J77_004865/gene-M8J77_012446/gene-M8J77_018331	M8J77_004865/M8J77_012446/M8J77_018331	3
BP	GO:0009150	purine ribonucleotide metabolic process	2/64	45/3987	0.162213537840191	0.567264272231055	gene-M8J77_004865/gene-M8J77_018331	M8J77_004865/M8J77_018331	2
BP	GO:0009259	ribonucleotide metabolic process	2/64	45/3987	0.162213537840191	0.567264272231055	gene-M8J77_004865/gene-M8J77_018331	M8J77_004865/M8J77_018331	2
BP	GO:0016055	Wnt signaling pathway	1/64	11/3987	0.163251608793371	0.567264272231055	gene-M8J77_011396	M8J77_011396	1
BP	GO:0019359	nicotinamide nucleotide biosynthetic process	1/64	11/3987	0.163251608793371	0.567264272231055	gene-M8J77_018331	M8J77_018331	1
BP	GO:0019363	pyridine nucleotide biosynthetic process	1/64	11/3987	0.163251608793371	0.567264272231055	gene-M8J77_018331	M8J77_018331	1
BP	GO:0072330	monocarboxylic acid biosynthetic process	1/64	11/3987	0.163251608793371	0.567264272231055	gene-M8J77_018331	M8J77_018331	1
BP	GO:0072525	pyridine-containing compound biosynthetic process	1/64	11/3987	0.163251608793371	0.567264272231055	gene-M8J77_018331	M8J77_018331	1
BP	GO:0198738	cell-cell signaling by wnt	1/64	11/3987	0.163251608793371	0.567264272231055	gene-M8J77_011396	M8J77_011396	1
BP	GO:1905114	cell surface receptor signaling pathway involved in cell-cell signaling	1/64	11/3987	0.163251608793371	0.567264272231055	gene-M8J77_011396	M8J77_011396	1
BP	GO:0055086	nucleobase-containing small molecule metabolic process	3/64	89/3987	0.170675419203789	0.567264272231055	gene-M8J77_004865/gene-M8J77_012446/gene-M8J77_018331	M8J77_004865/M8J77_012446/M8J77_018331	3
BP	GO:0019693	ribose phosphate metabolic process	2/64	47/3987	0.173658877103329	0.567264272231055	gene-M8J77_004865/gene-M8J77_018331	M8J77_004865/M8J77_018331	2
BP	GO:0015718	monocarboxylic acid transport	1/64	12/3987	0.176720395774564	0.567264272231055	gene-M8J77_014627	M8J77_014627	1
BP	GO:0015849	organic acid transport	1/64	12/3987	0.176720395774564	0.567264272231055	gene-M8J77_014627	M8J77_014627	1
BP	GO:0032268	regulation of cellular protein metabolic process	1/64	12/3987	0.176720395774564	0.567264272231055	gene-M8J77_024447	M8J77_024447	1
BP	GO:0046942	carboxylic acid transport	1/64	12/3987	0.176720395774564	0.567264272231055	gene-M8J77_014627	M8J77_014627	1
BP	GO:0006163	purine nucleotide metabolic process	2/64	49/3987	0.185234267247344	0.567264272231055	gene-M8J77_004865/gene-M8J77_018331	M8J77_004865/M8J77_018331	2
BP	GO:0006796	phosphate-containing compound metabolic process	9/64	400/3987	0.18744915471367	0.567264272231055	gene-M8J77_014627/gene-M8J77_003310/gene-M8J77_004865/gene-M8J77_007573/gene-M8J77_012446/gene-M8J77_001274/gene-M8J77_024447/gene-M8J77_018331/gene-M8J77_007692	M8J77_014627/M8J77_003310/M8J77_004865/M8J77_007573/M8J77_012446/M8J77_001274/M8J77_024447/M8J77_018331/M8J77_007692	9
BP	GO:0019362	pyridine nucleotide metabolic process	1/64	13/3987	0.189975715188508	0.567264272231055	gene-M8J77_018331	M8J77_018331	1
BP	GO:0046496	nicotinamide nucleotide metabolic process	1/64	13/3987	0.189975715188508	0.567264272231055	gene-M8J77_018331	M8J77_018331	1
BP	GO:0051246	regulation of protein metabolic process	1/64	13/3987	0.189975715188508	0.567264272231055	gene-M8J77_024447	M8J77_024447	1
BP	GO:0072524	pyridine-containing compound metabolic process	1/64	13/3987	0.189975715188508	0.567264272231055	gene-M8J77_018331	M8J77_018331	1
BP	GO:1901292	nucleoside phosphate catabolic process	1/64	13/3987	0.189975715188508	0.567264272231055	gene-M8J77_018331	M8J77_018331	1
BP	GO:0072521	purine-containing compound metabolic process	2/64	50/3987	0.191064604537402	0.567264272231055	gene-M8J77_004865/gene-M8J77_018331	M8J77_004865/M8J77_018331	2
BP	GO:0006793	phosphorus metabolic process	9/64	402/3987	0.191289497246689	0.567264272231055	gene-M8J77_014627/gene-M8J77_003310/gene-M8J77_004865/gene-M8J77_007573/gene-M8J77_012446/gene-M8J77_001274/gene-M8J77_024447/gene-M8J77_018331/gene-M8J77_007692	M8J77_014627/M8J77_003310/M8J77_004865/M8J77_007573/M8J77_012446/M8J77_001274/M8J77_024447/M8J77_018331/M8J77_007692	9
BP	GO:0006950	response to stress	3/64	96/3987	0.199056819863065	0.567264272231055	gene-M8J77_021522/gene-M8J77_004622/gene-M8J77_016362	M8J77_021522/M8J77_004622/M8J77_016362	3
BP	GO:0050896	response to stimulus	10/64	463/3987	0.202954716005942	0.567264272231055	gene-M8J77_020987/gene-M8J77_021522/gene-M8J77_020472/gene-M8J77_009914/gene-M8J77_015013/gene-M8J77_004622/gene-M8J77_012446/gene-M8J77_016362/gene-M8J77_024447/gene-M8J77_011396	M8J77_020987/M8J77_021522/M8J77_020472/M8J77_009914/M8J77_015013/M8J77_004622/M8J77_012446/M8J77_016362/M8J77_024447/M8J77_011396	10
BP	GO:0016053	organic acid biosynthetic process	1/64	14/3987	0.203020897430062	0.567264272231055	gene-M8J77_018331	M8J77_018331	1
BP	GO:0034404	nucleobase-containing small molecule biosynthetic process	1/64	14/3987	0.203020897430062	0.567264272231055	gene-M8J77_018331	M8J77_018331	1
BP	GO:0046394	carboxylic acid biosynthetic process	1/64	14/3987	0.203020897430062	0.567264272231055	gene-M8J77_018331	M8J77_018331	1
BP	GO:0046434	organophosphate catabolic process	1/64	14/3987	0.203020897430062	0.567264272231055	gene-M8J77_018331	M8J77_018331	1
BP	GO:0006733	oxidoreduction coenzyme metabolic process	1/64	15/3987	0.215859221760411	0.585903601921115	gene-M8J77_018331	M8J77_018331	1
BP	GO:0051336	regulation of hydrolase activity	1/64	15/3987	0.215859221760411	0.585903601921115	gene-M8J77_024447	M8J77_024447	1
BP	GO:0006812	cation transport	3/64	101/3987	0.219997965735803	0.5887269505606	gene-M8J77_015572/gene-M8J77_010806/gene-M8J77_016278	M8J77_015572/M8J77_010806/M8J77_016278	3
BP	GO:0055114	oxidation-reduction process	8/64	365/3987	0.227845777266718	0.594710195138367	gene-M8J77_021522/gene-M8J77_004622/gene-M8J77_021579/gene-M8J77_009646/gene-M8J77_010830/gene-M8J77_016362/gene-M8J77_022170/gene-M8J77_023442	M8J77_021522/M8J77_004622/M8J77_021579/M8J77_009646/M8J77_010830/M8J77_016362/M8J77_022170/M8J77_023442	8
BP	GO:0007267	cell-cell signaling	1/64	16/3987	0.228493917079478	0.594710195138367	gene-M8J77_011396	M8J77_011396	1
BP	GO:0032787	monocarboxylic acid metabolic process	1/64	17/3987	0.24092816268686	0.609179770053788	gene-M8J77_018331	M8J77_018331	1
BP	GO:0022402	cell cycle process	1/64	18/3987	0.253165089031454	0.609179770053788	gene-M8J77_002736	M8J77_002736	1
BP	GO:0006754	ATP biosynthetic process	1/64	19/3987	0.265207778449944	0.609179770053788	gene-M8J77_018331	M8J77_018331	1
BP	GO:0009142	nucleoside triphosphate biosynthetic process	1/64	19/3987	0.265207778449944	0.609179770053788	gene-M8J77_018331	M8J77_018331	1
BP	GO:0009145	purine nucleoside triphosphate biosynthetic process	1/64	19/3987	0.265207778449944	0.609179770053788	gene-M8J77_018331	M8J77_018331	1
BP	GO:0009201	ribonucleoside triphosphate biosynthetic process	1/64	19/3987	0.265207778449944	0.609179770053788	gene-M8J77_018331	M8J77_018331	1
BP	GO:0009206	purine ribonucleoside triphosphate biosynthetic process	1/64	19/3987	0.265207778449944	0.609179770053788	gene-M8J77_018331	M8J77_018331	1
BP	GO:0015711	organic anion transport	1/64	19/3987	0.265207778449944	0.609179770053788	gene-M8J77_014627	M8J77_014627	1
BP	GO:0006470	protein dephosphorylation	1/64	21/3987	0.288722539648463	0.609179770053788	gene-M8J77_024447	M8J77_024447	1
BP	GO:0007275	multicellular organism development	1/64	21/3987	0.288722539648463	0.609179770053788	gene-M8J77_011396	M8J77_011396	1
BP	GO:1901137	carbohydrate derivative biosynthetic process	2/64	67/3987	0.292385639159097	0.609179770053788	gene-M8J77_004865/gene-M8J77_018331	M8J77_004865/M8J77_018331	2
BP	GO:0034655	nucleobase-containing compound catabolic process	1/64	22/3987	0.300200542034368	0.609179770053788	gene-M8J77_018331	M8J77_018331	1
BP	GO:0035556	intracellular signal transduction	3/64	121/3987	0.30724723983026	0.609179770053788	gene-M8J77_020472/gene-M8J77_015013/gene-M8J77_012446	M8J77_020472/M8J77_015013/M8J77_012446	3
BP	GO:0009108	coenzyme biosynthetic process	1/64	23/3987	0.311496170107458	0.609179770053788	gene-M8J77_018331	M8J77_018331	1
BP	GO:0032502	developmental process	1/64	23/3987	0.311496170107458	0.609179770053788	gene-M8J77_011396	M8J77_011396	1
BP	GO:0046903	secretion	1/64	23/3987	0.311496170107458	0.609179770053788	gene-M8J77_014627	M8J77_014627	1
BP	GO:0048856	anatomical structure development	1/64	23/3987	0.311496170107458	0.609179770053788	gene-M8J77_011396	M8J77_011396	1
BP	GO:0055085	transmembrane transport	7/64	345/3987	0.315723061332486	0.609179770053788	gene-M8J77_015572/gene-M8J77_014081/gene-M8J77_013168/gene-M8J77_000017/gene-M8J77_010806/gene-M8J77_016278/gene-M8J77_021317	M8J77_015572/M8J77_014081/M8J77_013168/M8J77_000017/M8J77_010806/M8J77_016278/M8J77_021317	7
BP	GO:0006464	cellular protein modification process	8/64	404/3987	0.320016672911545	0.609179770053788	gene-M8J77_024768/gene-M8J77_009393/gene-M8J77_007573/gene-M8J77_001274/gene-M8J77_024447/gene-M8J77_016435/gene-M8J77_006040/gene-M8J77_007692	M8J77_024768/M8J77_009393/M8J77_007573/M8J77_001274/M8J77_024447/M8J77_016435/M8J77_006040/M8J77_007692	8
BP	GO:0036211	protein modification process	8/64	404/3987	0.320016672911545	0.609179770053788	gene-M8J77_024768/gene-M8J77_009393/gene-M8J77_007573/gene-M8J77_001274/gene-M8J77_024447/gene-M8J77_016435/gene-M8J77_006040/gene-M8J77_007692	M8J77_024768/M8J77_009393/M8J77_007573/M8J77_001274/M8J77_024447/M8J77_016435/M8J77_006040/M8J77_007692	8
BP	GO:0006091	generation of precursor metabolites and energy	1/64	24/3987	0.322612276341848	0.609179770053788	gene-M8J77_018331	M8J77_018331	1
BP	GO:0009187	cyclic nucleotide metabolic process	1/64	24/3987	0.322612276341848	0.609179770053788	gene-M8J77_012446	M8J77_012446	1
BP	GO:0009190	cyclic nucleotide biosynthetic process	1/64	24/3987	0.322612276341848	0.609179770053788	gene-M8J77_012446	M8J77_012446	1
BP	GO:0007049	cell cycle	1/64	25/3987	0.33355166930529	0.609179770053788	gene-M8J77_002736	M8J77_002736	1
BP	GO:0007608	sensory perception of smell	2/64	74/3987	0.334108621394807	0.609179770053788	gene-M8J77_018184/gene-M8J77_001201	M8J77_018184/M8J77_001201	2
BP	GO:0007165	signal transduction	7/64	354/3987	0.339761434065003	0.609179770053788	gene-M8J77_020987/gene-M8J77_020472/gene-M8J77_009914/gene-M8J77_015013/gene-M8J77_012446/gene-M8J77_024447/gene-M8J77_011396	M8J77_020987/M8J77_020472/M8J77_009914/M8J77_015013/M8J77_012446/M8J77_024447/M8J77_011396	7
BP	GO:0006869	lipid transport	1/64	26/3987	0.344317114324084	0.609179770053788	gene-M8J77_014627	M8J77_014627	1
BP	GO:0019439	aromatic compound catabolic process	1/64	26/3987	0.344317114324084	0.609179770053788	gene-M8J77_018331	M8J77_018331	1
BP	GO:0044270	cellular nitrogen compound catabolic process	1/64	26/3987	0.344317114324084	0.609179770053788	gene-M8J77_018331	M8J77_018331	1
BP	GO:0046700	heterocycle catabolic process	1/64	26/3987	0.344317114324084	0.609179770053788	gene-M8J77_018331	M8J77_018331	1
BP	GO:1901361	organic cyclic compound catabolic process	1/64	26/3987	0.344317114324084	0.609179770053788	gene-M8J77_018331	M8J77_018331	1
BP	GO:0007010	cytoskeleton organization	1/64	27/3987	0.354911334138085	0.609179770053788	gene-M8J77_002736	M8J77_002736	1
BP	GO:0023052	signaling	7/64	361/3987	0.358655942140288	0.609179770053788	gene-M8J77_020987/gene-M8J77_020472/gene-M8J77_009914/gene-M8J77_015013/gene-M8J77_012446/gene-M8J77_024447/gene-M8J77_011396	M8J77_020987/M8J77_020472/M8J77_009914/M8J77_015013/M8J77_012446/M8J77_024447/M8J77_011396	7
BP	GO:0007154	cell communication	7/64	362/3987	0.361366174034477	0.609179770053788	gene-M8J77_020987/gene-M8J77_020472/gene-M8J77_009914/gene-M8J77_015013/gene-M8J77_012446/gene-M8J77_024447/gene-M8J77_011396	M8J77_020987/M8J77_020472/M8J77_009914/M8J77_015013/M8J77_012446/M8J77_024447/M8J77_011396	7
BP	GO:0006397	mRNA processing	1/64	28/3987	0.365337009545955	0.609179770053788	gene-M8J77_025113	M8J77_025113	1
BP	GO:0010876	lipid localization	1/64	28/3987	0.365337009545955	0.609179770053788	gene-M8J77_014627	M8J77_014627	1
BP	GO:0006313	transposition, DNA-mediated	1/64	29/3987	0.375596780040791	0.609179770053788	gene-M8J77_000391	M8J77_000391	1
BP	GO:0006732	coenzyme metabolic process	1/64	29/3987	0.375596780040791	0.609179770053788	gene-M8J77_018331	M8J77_018331	1
BP	GO:0032196	transposition	1/64	29/3987	0.375596780040791	0.609179770053788	gene-M8J77_000391	M8J77_000391	1
BP	GO:0007166	cell surface receptor signaling pathway	1/64	30/3987	0.385693244436291	0.609179770053788	gene-M8J77_011396	M8J77_011396	1
BP	GO:0046034	ATP metabolic process	1/64	30/3987	0.385693244436291	0.609179770053788	gene-M8J77_018331	M8J77_018331	1
BP	GO:0032501	multicellular organismal process	3/64	139/3987	0.387164362061394	0.609179770053788	gene-M8J77_018184/gene-M8J77_001201/gene-M8J77_011396	M8J77_018184/M8J77_001201/M8J77_011396	3
BP	GO:0065008	regulation of biological quality	2/64	84/3987	0.392450134259238	0.609179770053788	gene-M8J77_020582/gene-M8J77_021005	M8J77_020582/M8J77_021005	2
BP	GO:0009144	purine nucleoside triphosphate metabolic process	1/64	31/3987	0.395628961483569	0.609179770053788	gene-M8J77_018331	M8J77_018331	1
BP	GO:0009199	ribonucleoside triphosphate metabolic process	1/64	31/3987	0.395628961483569	0.609179770053788	gene-M8J77_018331	M8J77_018331	1
BP	GO:0009205	purine ribonucleoside triphosphate metabolic process	1/64	31/3987	0.395628961483569	0.609179770053788	gene-M8J77_018331	M8J77_018331	1
BP	GO:0016579	protein deubiquitination	1/64	31/3987	0.395628961483569	0.609179770053788	gene-M8J77_024768	M8J77_024768	1
BP	GO:0044283	small molecule biosynthetic process	1/64	31/3987	0.395628961483569	0.609179770053788	gene-M8J77_018331	M8J77_018331	1
BP	GO:0051188	cofactor biosynthetic process	1/64	31/3987	0.395628961483569	0.609179770053788	gene-M8J77_018331	M8J77_018331	1
BP	GO:0070646	protein modification by small protein removal	1/64	31/3987	0.395628961483569	0.609179770053788	gene-M8J77_024768	M8J77_024768	1
BP	GO:0044281	small molecule metabolic process	4/64	199/3987	0.397569955192999	0.609179770053788	gene-M8J77_023772/gene-M8J77_004865/gene-M8J77_012446/gene-M8J77_018331	M8J77_023772/M8J77_004865/M8J77_012446/M8J77_018331	4
BP	GO:0043412	macromolecule modification	8/64	438/3987	0.40588676072235	0.616947876297972	gene-M8J77_024768/gene-M8J77_009393/gene-M8J77_007573/gene-M8J77_001274/gene-M8J77_024447/gene-M8J77_016435/gene-M8J77_006040/gene-M8J77_007692	M8J77_024768/M8J77_009393/M8J77_007573/M8J77_001274/M8J77_024447/M8J77_016435/M8J77_006040/M8J77_007692	8
BP	GO:0016310	phosphorylation	5/64	264/3987	0.419321968152729	0.623202579249492	gene-M8J77_003310/gene-M8J77_007573/gene-M8J77_001274/gene-M8J77_018331/gene-M8J77_007692	M8J77_003310/M8J77_007573/M8J77_001274/M8J77_018331/M8J77_007692	5
BP	GO:0019752	carboxylic acid metabolic process	2/64	89/3987	0.4208073681126	0.623202579249492	gene-M8J77_023772/gene-M8J77_018331	M8J77_023772/M8J77_018331	2
BP	GO:0009141	nucleoside triphosphate metabolic process	1/64	34/3987	0.42449662780524	0.623202579249492	gene-M8J77_018331	M8J77_018331	1
BP	GO:0006082	organic acid metabolic process	2/64	90/3987	0.426401764749653	0.623202579249492	gene-M8J77_023772/gene-M8J77_018331	M8J77_023772/M8J77_018331	2
BP	GO:0043436	oxoacid metabolic process	2/64	90/3987	0.426401764749653	0.623202579249492	gene-M8J77_023772/gene-M8J77_018331	M8J77_023772/M8J77_018331	2
BP	GO:0016071	mRNA metabolic process	1/64	35/3987	0.433814162796504	0.629196113979662	gene-M8J77_025113	M8J77_025113	1
BP	GO:0006820	anion transport	1/64	37/3987	0.452005962864905	0.648652756908906	gene-M8J77_014627	M8J77_014627	1
BP	GO:0006644	phospholipid metabolic process	1/64	38/3987	0.46088485359317	0.648652756908906	gene-M8J77_014627	M8J77_014627	1
BP	GO:0016311	dephosphorylation	1/64	38/3987	0.46088485359317	0.648652756908906	gene-M8J77_024447	M8J77_024447	1
BP	GO:0045454	cell redox homeostasis	1/64	38/3987	0.46088485359317	0.648652756908906	gene-M8J77_020582	M8J77_020582	1
BP	GO:0006310	DNA recombination	1/64	40/3987	0.478219913876441	0.668101350268558	gene-M8J77_000391	M8J77_000391	1
BP	GO:0019725	cellular homeostasis	1/64	43/3987	0.503198555875559	0.697866610338367	gene-M8J77_020582	M8J77_020582	1
BP	GO:0070647	protein modification by small protein conjugation or removal	1/64	45/3987	0.519193122249164	0.708400638177135	gene-M8J77_024768	M8J77_024768	1
BP	GO:0051186	cofactor metabolic process	1/64	46/3987	0.526999220721019	0.708400638177135	gene-M8J77_018331	M8J77_018331	1
BP	GO:0051716	cellular response to stimulus	7/64	425/3987	0.531507169934383	0.708400638177135	gene-M8J77_020987/gene-M8J77_020472/gene-M8J77_009914/gene-M8J77_015013/gene-M8J77_012446/gene-M8J77_024447/gene-M8J77_011396	M8J77_020987/M8J77_020472/M8J77_009914/M8J77_015013/M8J77_012446/M8J77_024447/M8J77_011396	7
BP	GO:0003008	system process	2/64	111/3987	0.536893115250039	0.708400638177135	gene-M8J77_018184/gene-M8J77_001201	M8J77_018184/M8J77_001201	2
BP	GO:0007600	sensory perception	2/64	111/3987	0.536893115250039	0.708400638177135	gene-M8J77_018184/gene-M8J77_001201	M8J77_018184/M8J77_001201	2
BP	GO:0007606	sensory perception of chemical stimulus	2/64	111/3987	0.536893115250039	0.708400638177135	gene-M8J77_018184/gene-M8J77_001201	M8J77_018184/M8J77_001201	2
BP	GO:0050877	nervous system process	2/64	111/3987	0.536893115250039	0.708400638177135	gene-M8J77_018184/gene-M8J77_001201	M8J77_018184/M8J77_001201	2
BP	GO:0005975	carbohydrate metabolic process	2/64	117/3987	0.565755238630816	0.741334450619689	gene-M8J77_002142/gene-M8J77_018331	M8J77_002142/M8J77_018331	2
BP	GO:0006520	cellular amino acid metabolic process	1/64	57/3987	0.605047695246749	0.782034436033213	gene-M8J77_023772	M8J77_023772	1
BP	GO:0007264	small GTPase mediated signal transduction	1/64	57/3987	0.605047695246749	0.782034436033213	gene-M8J77_020472	M8J77_020472	1
BP	GO:0009966	regulation of signal transduction	1/64	58/3987	0.611479488504817	0.782554821007732	gene-M8J77_024447	M8J77_024447	1
BP	GO:0048583	regulation of response to stimulus	1/64	59/3987	0.617808150438055	0.782554821007732	gene-M8J77_024447	M8J77_024447	1
BP	GO:0034654	nucleobase-containing compound biosynthetic process	5/64	330/3987	0.620950973002451	0.782554821007732	gene-M8J77_004865/gene-M8J77_026484/gene-M8J77_012446/gene-M8J77_018331/gene-M8J77_017987	M8J77_004865/M8J77_026484/M8J77_012446/M8J77_018331/M8J77_017987	5
BP	GO:0010646	regulation of cell communication	1/64	61/3987	0.630162566390437	0.782554821007732	gene-M8J77_024447	M8J77_024447	1
BP	GO:0023051	regulation of signaling	1/64	61/3987	0.630162566390437	0.782554821007732	gene-M8J77_024447	M8J77_024447	1
BP	GO:0044255	cellular lipid metabolic process	1/64	61/3987	0.630162566390437	0.782554821007732	gene-M8J77_014627	M8J77_014627	1
BP	GO:1901135	carbohydrate derivative metabolic process	2/64	133/3987	0.636431277809997	0.785207420674672	gene-M8J77_004865/gene-M8J77_018331	M8J77_004865/M8J77_018331	2
BP	GO:0007186	G-protein-coupled receptor signaling pathway	2/64	135/3987	0.644619206370123	0.789182766921926	gene-M8J77_020987/gene-M8J77_009914	M8J77_020987/M8J77_009914	2
BP	GO:0042592	homeostatic process	1/64	64/3987	0.647960587578002	0.789182766921926	gene-M8J77_020582	M8J77_020582	1
BP	GO:0019438	aromatic compound biosynthetic process	5/64	344/3987	0.658437934008926	0.796835716316534	gene-M8J77_004865/gene-M8J77_026484/gene-M8J77_012446/gene-M8J77_018331/gene-M8J77_017987	M8J77_004865/M8J77_026484/M8J77_012446/M8J77_018331/M8J77_017987	5
BP	GO:0018130	heterocycle biosynthetic process	5/64	350/3987	0.673790943065961	0.810254931535016	gene-M8J77_004865/gene-M8J77_026484/gene-M8J77_012446/gene-M8J77_018331/gene-M8J77_017987	M8J77_004865/M8J77_026484/M8J77_012446/M8J77_018331/M8J77_017987	5
BP	GO:1901362	organic cyclic compound biosynthetic process	5/64	352/3987	0.678810934224183	0.811157720142106	gene-M8J77_004865/gene-M8J77_026484/gene-M8J77_012446/gene-M8J77_018331/gene-M8J77_017987	M8J77_004865/M8J77_026484/M8J77_012446/M8J77_018331/M8J77_017987	5
BP	GO:0051171	regulation of nitrogen compound metabolic process	3/64	228/3987	0.718404635462843	0.845878786441409	gene-M8J77_026484/gene-M8J77_024447/gene-M8J77_017987	M8J77_026484/M8J77_024447/M8J77_017987	3
BP	GO:0080090	regulation of primary metabolic process	3/64	228/3987	0.718404635462843	0.845878786441409	gene-M8J77_026484/gene-M8J77_024447/gene-M8J77_017987	M8J77_026484/M8J77_024447/M8J77_017987	3
BP	GO:0031323	regulation of cellular metabolic process	3/64	229/3987	0.721222965281622	0.845878786441409	gene-M8J77_026484/gene-M8J77_024447/gene-M8J77_017987	M8J77_026484/M8J77_024447/M8J77_017987	3
BP	GO:0017144	drug metabolic process	1/64	81/3987	0.7339882124219	0.851519428204532	gene-M8J77_018331	M8J77_018331	1
BP	GO:0060255	regulation of macromolecule metabolic process	3/64	234/3987	0.734995716976543	0.851519428204532	gene-M8J77_026484/gene-M8J77_024447/gene-M8J77_017987	M8J77_026484/M8J77_024447/M8J77_017987	3
BP	GO:0019222	regulation of metabolic process	3/64	237/3987	0.743005998346723	0.855582664762893	gene-M8J77_026484/gene-M8J77_024447/gene-M8J77_017987	M8J77_026484/M8J77_024447/M8J77_017987	3
BP	GO:0006468	protein phosphorylation	3/64	240/3987	0.75082807243254	0.859381528687847	gene-M8J77_007573/gene-M8J77_001274/gene-M8J77_007692	M8J77_007573/M8J77_001274/M8J77_007692	3
BP	GO:0044248	cellular catabolic process	1/64	89/3987	0.766949560036913	0.872577343754572	gene-M8J77_018331	M8J77_018331	1
BP	GO:1901575	organic substance catabolic process	1/64	97/3987	0.795882624845645	0.900105349527813	gene-M8J77_018331	M8J77_018331	1
BP	GO:0009056	catabolic process	1/64	102/3987	0.812138361100109	0.913054962183554	gene-M8J77_018331	M8J77_018331	1
BP	GO:0006396	RNA processing	1/64	104/3987	0.818277684050902	0.913665252529956	gene-M8J77_025113	M8J77_025113	1
BP	GO:0033036	macromolecule localization	1/64	108/3987	0.82996979380101	0.913665252529956	gene-M8J77_014627	M8J77_014627	1
BP	GO:0006996	organelle organization	1/64	114/3987	0.846132655996812	0.913665252529956	gene-M8J77_002736	M8J77_002736	1
BP	GO:0071702	organic substance transport	1/64	117/3987	0.853637024654052	0.913665252529956	gene-M8J77_014627	M8J77_014627	1
BP	GO:0006355	regulation of transcription, DNA-templated	2/64	212/3987	0.862977093035928	0.913665252529956	gene-M8J77_026484/gene-M8J77_017987	M8J77_026484/M8J77_017987	2
BP	GO:0051252	regulation of RNA metabolic process	2/64	212/3987	0.862977093035928	0.913665252529956	gene-M8J77_026484/gene-M8J77_017987	M8J77_026484/M8J77_017987	2
BP	GO:1903506	regulation of nucleic acid-templated transcription	2/64	212/3987	0.862977093035928	0.913665252529956	gene-M8J77_026484/gene-M8J77_017987	M8J77_026484/M8J77_017987	2
BP	GO:2001141	regulation of RNA biosynthetic process	2/64	212/3987	0.862977093035928	0.913665252529956	gene-M8J77_026484/gene-M8J77_017987	M8J77_026484/M8J77_017987	2
BP	GO:0019219	regulation of nucleobase-containing compound metabolic process	2/64	215/3987	0.86830033868474	0.913665252529956	gene-M8J77_026484/gene-M8J77_017987	M8J77_026484/M8J77_017987	2
BP	GO:0010556	regulation of macromolecule biosynthetic process	2/64	219/3987	0.875108266245827	0.913665252529956	gene-M8J77_026484/gene-M8J77_017987	M8J77_026484/M8J77_017987	2
BP	GO:0031326	regulation of cellular biosynthetic process	2/64	219/3987	0.875108266245827	0.913665252529956	gene-M8J77_026484/gene-M8J77_017987	M8J77_026484/M8J77_017987	2
BP	GO:2000112	regulation of cellular macromolecule biosynthetic process	2/64	219/3987	0.875108266245827	0.913665252529956	gene-M8J77_026484/gene-M8J77_017987	M8J77_026484/M8J77_017987	2
BP	GO:0009889	regulation of biosynthetic process	2/64	220/3987	0.876759844717187	0.913665252529956	gene-M8J77_026484/gene-M8J77_017987	M8J77_026484/M8J77_017987	2
BP	GO:0010468	regulation of gene expression	2/64	222/3987	0.880003901120958	0.913665252529956	gene-M8J77_026484/gene-M8J77_017987	M8J77_026484/M8J77_017987	2
BP	GO:0006351	transcription, DNA-templated	2/64	262/3987	0.930552722468025	0.947013247679351	gene-M8J77_026484/gene-M8J77_017987	M8J77_026484/M8J77_017987	2
BP	GO:0097659	nucleic acid-templated transcription	2/64	262/3987	0.930552722468025	0.947013247679351	gene-M8J77_026484/gene-M8J77_017987	M8J77_026484/M8J77_017987	2
BP	GO:0016043	cellular component organization	1/64	163/3987	0.93234152219702	0.947013247679351	gene-M8J77_002736	M8J77_002736	1
BP	GO:0032774	RNA biosynthetic process	2/64	265/3987	0.933407606342754	0.947013247679351	gene-M8J77_026484/gene-M8J77_017987	M8J77_026484/M8J77_017987	2
BP	GO:1901566	organonitrogen compound biosynthetic process	2/64	269/3987	0.937044687177463	0.947013247679351	gene-M8J77_004865/gene-M8J77_018331	M8J77_004865/M8J77_018331	2
BP	GO:0071840	cellular component organization or biogenesis	1/64	188/3987	0.955691320237875	0.960747888069822	gene-M8J77_002736	M8J77_002736	1
BP	GO:0016070	RNA metabolic process	3/64	433/3987	0.976112699097641	0.976112699097641	gene-M8J77_026484/gene-M8J77_025113/gene-M8J77_017987	M8J77_026484/M8J77_025113/M8J77_017987	3
CC	GO:0016469	proton-transporting two-sector ATPase complex	3/27	27/1953	0.00552788475495024	0.0937586175730275	gene-M8J77_015572/gene-M8J77_010806/gene-M8J77_016278	M8J77_015572/M8J77_010806/M8J77_016278	3
CC	GO:0015630	microtubule cytoskeleton	3/27	29/1953	0.00677944214794825	0.0937586175730275	gene-M8J77_018275/gene-M8J77_007574/gene-M8J77_002736	M8J77_018275/M8J77_007574/M8J77_002736	3
CC	GO:0098796	membrane protein complex	5/27	91/1953	0.00703189631797707	0.0937586175730275	gene-M8J77_015572/gene-M8J77_026464/gene-M8J77_010806/gene-M8J77_016278/gene-M8J77_018332	M8J77_015572/M8J77_026464/M8J77_010806/M8J77_016278/M8J77_018332	5
CC	GO:0030286	dynein complex	2/27	21/1953	0.0328880491730137	0.311661721916902	gene-M8J77_018275/gene-M8J77_007574	M8J77_018275/M8J77_007574	2
CC	GO:0005875	microtubule associated complex	2/27	23/1953	0.0389577152396128	0.311661721916902	gene-M8J77_018275/gene-M8J77_007574	M8J77_018275/M8J77_007574	2
CC	GO:0044430	cytoskeletal part	3/27	66/1953	0.060483571957363	0.403223813049086	gene-M8J77_018275/gene-M8J77_007574/gene-M8J77_002736	M8J77_018275/M8J77_007574/M8J77_002736	3
CC	GO:0005856	cytoskeleton	3/27	74/1953	0.0796689733958934	0.455251276547962	gene-M8J77_018275/gene-M8J77_007574/gene-M8J77_002736	M8J77_018275/M8J77_007574/M8J77_002736	3
CC	GO:0033176	proton-transporting V-type ATPase complex	1/27	10/1953	0.130239554474539	0.593210476830734	gene-M8J77_015572	M8J77_015572	1
CC	GO:0098797	plasma membrane protein complex	1/27	14/1953	0.177621877847732	0.593210476830734	gene-M8J77_026464	M8J77_026464	1
CC	GO:1902494	catalytic complex	3/27	113/1953	0.202534253808282	0.593210476830734	gene-M8J77_018275/gene-M8J77_018332/gene-M8J77_007574	M8J77_018275/M8J77_018332/M8J77_007574	3
CC	GO:0044459	plasma membrane part	1/27	19/1953	0.233362137315938	0.593210476830734	gene-M8J77_026464	M8J77_026464	1
CC	GO:0044446	intracellular organelle part	6/27	309/1953	0.246306780472352	0.593210476830734	gene-M8J77_015572/gene-M8J77_018275/gene-M8J77_006035/gene-M8J77_018332/gene-M8J77_007574/gene-M8J77_002736	M8J77_015572/M8J77_018275/M8J77_006035/M8J77_018332/M8J77_007574/M8J77_002736	6
CC	GO:0005886	plasma membrane	1/27	21/1953	0.254623785573702	0.593210476830734	gene-M8J77_026464	M8J77_026464	1
CC	GO:0044422	organelle part	6/27	314/1953	0.258583829581575	0.593210476830734	gene-M8J77_015572/gene-M8J77_018275/gene-M8J77_006035/gene-M8J77_018332/gene-M8J77_007574/gene-M8J77_002736	M8J77_015572/M8J77_018275/M8J77_006035/M8J77_018332/M8J77_007574/M8J77_002736	6
CC	GO:0005789	endoplasmic reticulum membrane	1/27	26/1953	0.305323016661335	0.593210476830734	gene-M8J77_018332	M8J77_018332	1
CC	GO:0098827	endoplasmic reticulum subcompartment	1/27	26/1953	0.305323016661335	0.593210476830734	gene-M8J77_018332	M8J77_018332	1
CC	GO:0044432	endoplasmic reticulum part	1/27	27/1953	0.315056425353677	0.593210476830734	gene-M8J77_018332	M8J77_018332	1
CC	GO:0098805	whole membrane	1/27	27/1953	0.315056425353677	0.593210476830734	gene-M8J77_015572	M8J77_015572	1
CC	GO:0042175	nuclear outer membrane-endoplasmic reticulum membrane network	1/27	28/1953	0.324658438082364	0.593210476830734	gene-M8J77_018332	M8J77_018332	1
CC	GO:0071944	cell periphery	1/27	28/1953	0.324658438082364	0.593210476830734	gene-M8J77_026464	M8J77_026464	1
CC	GO:0000785	chromatin	1/27	32/1953	0.361786340414414	0.593210476830734	gene-M8J77_006035	M8J77_006035	1
CC	GO:0000786	nucleosome	1/27	32/1953	0.361786340414414	0.593210476830734	gene-M8J77_006035	M8J77_006035	1
CC	GO:0032993	protein-DNA complex	1/27	32/1953	0.361786340414414	0.593210476830734	gene-M8J77_006035	M8J77_006035	1
CC	GO:0032991	protein-containing complex	8/27	491/1953	0.363199229762135	0.593210476830734	gene-M8J77_015572/gene-M8J77_026464/gene-M8J77_018275/gene-M8J77_006035/gene-M8J77_010806/gene-M8J77_016278/gene-M8J77_018332/gene-M8J77_007574	M8J77_015572/M8J77_026464/M8J77_018275/M8J77_006035/M8J77_010806/M8J77_016278/M8J77_018332/M8J77_007574	8
CC	GO:0044815	DNA packaging complex	1/27	33/1953	0.370756548019209	0.593210476830734	gene-M8J77_006035	M8J77_006035	1
CC	GO:0031984	organelle subcompartment	1/27	37/1953	0.405438388906017	0.613062024776515	gene-M8J77_018332	M8J77_018332	1
CC	GO:0098588	bounding membrane of organelle	1/27	38/1953	0.413816866724148	0.613062024776515	gene-M8J77_015572	M8J77_015572	1
CC	GO:0043228	non-membrane-bounded organelle	4/27	246/1953	0.448088385713085	0.615666985586492	gene-M8J77_018275/gene-M8J77_006035/gene-M8J77_007574/gene-M8J77_002736	M8J77_018275/M8J77_006035/M8J77_007574/M8J77_002736	4
CC	GO:0043232	intracellular non-membrane-bounded organelle	4/27	246/1953	0.448088385713085	0.615666985586492	gene-M8J77_018275/gene-M8J77_006035/gene-M8J77_007574/gene-M8J77_002736	M8J77_018275/M8J77_006035/M8J77_007574/M8J77_002736	4
CC	GO:0005783	endoplasmic reticulum	1/27	44/1953	0.461750239189869	0.615666985586492	gene-M8J77_018332	M8J77_018332	1
CC	GO:0044427	chromosomal part	1/27	48/1953	0.491584243585726	0.634302249788034	gene-M8J77_006035	M8J77_006035	1
CC	GO:0005694	chromosome	1/27	59/1953	0.56564507528719	0.707056344108988	gene-M8J77_006035	M8J77_006035	1
CC	GO:0031090	organelle membrane	1/27	70/1953	0.629259987430632	0.752727642515412	gene-M8J77_015572	M8J77_015572	1
CC	GO:0005576	extracellular region	1/27	72/1953	0.6398184961381	0.752727642515412	gene-M8J77_011396	M8J77_011396	1
CC	GO:0012505	endomembrane system	1/27	90/1953	0.72268041634207	0.825920475819509	gene-M8J77_018332	M8J77_018332	1
CC	GO:0043231	intracellular membrane-bounded organelle	4/27	438/1953	0.887145617815839	0.958170161391178	gene-M8J77_015572/gene-M8J77_018332/gene-M8J77_019620/gene-M8J77_017987	M8J77_015572/M8J77_018332/M8J77_019620/M8J77_017987	4
CC	GO:0043227	membrane-bounded organelle	4/27	449/1953	0.899454530362776	0.958170161391178	gene-M8J77_015572/gene-M8J77_018332/gene-M8J77_019620/gene-M8J77_017987	M8J77_015572/M8J77_018332/M8J77_019620/M8J77_017987	4
CC	GO:0005634	nucleus	2/27	283/1953	0.920033870800237	0.958170161391178	gene-M8J77_019620/gene-M8J77_017987	M8J77_019620/M8J77_017987	2
CC	GO:0044444	cytoplasmic part	2/27	298/1953	0.934215907356399	0.958170161391178	gene-M8J77_015572/gene-M8J77_018332	M8J77_015572/M8J77_018332	2
CC	GO:0005737	cytoplasm	2/27	344/1953	0.964682928053185	0.964682928053185	gene-M8J77_015572/gene-M8J77_018332	M8J77_015572/M8J77_018332	2
MF	GO:0016667	oxidoreductase activity, acting on a sulfur group of donors	3/92	16/6047	0.00165344902759107	0.0964858006753376	gene-M8J77_020582/gene-M8J77_010830/gene-M8J77_023442	M8J77_020582/M8J77_010830/M8J77_023442	3
MF	GO:0004601	peroxidase activity	3/92	22/6047	0.00425666257610503	0.0964858006753376	gene-M8J77_021522/gene-M8J77_004622/gene-M8J77_016362	M8J77_021522/M8J77_004622/M8J77_016362	3
MF	GO:0004175	endopeptidase activity	8/92	172/6047	0.00443850577474837	0.0964858006753376	gene-M8J77_023361/gene-M8J77_000806/gene-M8J77_002579/gene-M8J77_019829/gene-M8J77_000288/gene-M8J77_026060/gene-M8J77_024914/gene-M8J77_005475	M8J77_023361/M8J77_000806/M8J77_002579/M8J77_019829/M8J77_000288/M8J77_026060/M8J77_024914/M8J77_005475	8
MF	GO:0016684	oxidoreductase activity, acting on peroxide as acceptor	3/92	28/6047	0.00847915034831448	0.0964858006753376	gene-M8J77_021522/gene-M8J77_004622/gene-M8J77_016362	M8J77_021522/M8J77_004622/M8J77_016362	3
MF	GO:0015399	primary active transmembrane transporter activity	3/92	29/6047	0.00935473706251147	0.0964858006753376	gene-M8J77_015572/gene-M8J77_010806/gene-M8J77_016278	M8J77_015572/M8J77_010806/M8J77_016278	3
MF	GO:0015405	P-P-bond-hydrolysis-driven transmembrane transporter activity	3/92	29/6047	0.00935473706251147	0.0964858006753376	gene-M8J77_015572/gene-M8J77_010806/gene-M8J77_016278	M8J77_015572/M8J77_010806/M8J77_016278	3
MF	GO:0042626	ATPase activity, coupled to transmembrane movement of substances	3/92	29/6047	0.00935473706251147	0.0964858006753376	gene-M8J77_015572/gene-M8J77_010806/gene-M8J77_016278	M8J77_015572/M8J77_010806/M8J77_016278	3
MF	GO:0043492	ATPase activity, coupled to movement of substances	3/92	29/6047	0.00935473706251147	0.0964858006753376	gene-M8J77_015572/gene-M8J77_010806/gene-M8J77_016278	M8J77_015572/M8J77_010806/M8J77_016278	3
MF	GO:0019829	cation-transporting ATPase activity	2/92	10/6047	0.00951732513259702	0.0964858006753376	gene-M8J77_010806/gene-M8J77_016278	M8J77_010806/M8J77_016278	2
MF	GO:0022853	active ion transmembrane transporter activity	2/92	10/6047	0.00951732513259702	0.0964858006753376	gene-M8J77_010806/gene-M8J77_016278	M8J77_010806/M8J77_016278	2
MF	GO:0042625	ATPase coupled ion transmembrane transporter activity	2/92	10/6047	0.00951732513259702	0.0964858006753376	gene-M8J77_010806/gene-M8J77_016278	M8J77_010806/M8J77_016278	2
MF	GO:0070011	peptidase activity, acting on L-amino acid peptides	10/92	282/6047	0.0101384388486079	0.0964858006753376	gene-M8J77_023361/gene-M8J77_000806/gene-M8J77_002579/gene-M8J77_024768/gene-M8J77_019829/gene-M8J77_000288/gene-M8J77_026060/gene-M8J77_024914/gene-M8J77_004027/gene-M8J77_005475	M8J77_023361/M8J77_000806/M8J77_002579/M8J77_024768/M8J77_019829/M8J77_000288/M8J77_026060/M8J77_024914/M8J77_004027/M8J77_005475	10
MF	GO:0016209	antioxidant activity	3/92	30/6047	0.010281273842454	0.0964858006753376	gene-M8J77_021522/gene-M8J77_004622/gene-M8J77_016362	M8J77_021522/M8J77_004622/M8J77_016362	3
MF	GO:0008233	peptidase activity	10/92	291/6047	0.0124725457324148	0.108689327096758	gene-M8J77_023361/gene-M8J77_000806/gene-M8J77_002579/gene-M8J77_024768/gene-M8J77_019829/gene-M8J77_000288/gene-M8J77_026060/gene-M8J77_024914/gene-M8J77_004027/gene-M8J77_005475	M8J77_023361/M8J77_000806/M8J77_002579/M8J77_024768/M8J77_019829/M8J77_000288/M8J77_026060/M8J77_024914/M8J77_004027/M8J77_005475	10
MF	GO:0042623	ATPase activity, coupled	3/92	39/6047	0.0209840079752259	0.170669931531837	gene-M8J77_015572/gene-M8J77_010806/gene-M8J77_016278	M8J77_015572/M8J77_010806/M8J77_016278	3
MF	GO:0004252	serine-type endopeptidase activity	4/92	73/6047	0.0246069266232629	0.18762781550238	gene-M8J77_000806/gene-M8J77_000288/gene-M8J77_026060/gene-M8J77_005475	M8J77_000806/M8J77_000288/M8J77_026060/M8J77_005475	4
MF	GO:0016810	hydrolase activity, acting on carbon-nitrogen (but not peptide) bonds	2/92	20/6047	0.0364216582192988	0.261378958985556	gene-M8J77_023772/gene-M8J77_003337	M8J77_023772/M8J77_003337	2
MF	GO:0022804	active transmembrane transporter activity	3/92	51/6047	0.0420041422735111	0.264172542211753	gene-M8J77_015572/gene-M8J77_010806/gene-M8J77_016278	M8J77_015572/M8J77_010806/M8J77_016278	3
MF	GO:0052689	carboxylic ester hydrolase activity	2/92	22/6047	0.0434250372927026	0.264172542211753	gene-M8J77_014627/gene-M8J77_006709	M8J77_014627/M8J77_006709	2
MF	GO:0016887	ATPase activity	4/92	89/6047	0.0460375118257174	0.264172542211753	gene-M8J77_015572/gene-M8J77_010806/gene-M8J77_016278/gene-M8J77_006724	M8J77_015572/M8J77_010806/M8J77_016278/M8J77_006724	4
MF	GO:0008236	serine-type peptidase activity	4/92	90/6047	0.0476376715463817	0.264172542211753	gene-M8J77_000806/gene-M8J77_000288/gene-M8J77_026060/gene-M8J77_005475	M8J77_000806/M8J77_000288/M8J77_026060/M8J77_005475	4
MF	GO:0017171	serine hydrolase activity	4/92	90/6047	0.0476376715463817	0.264172542211753	gene-M8J77_000806/gene-M8J77_000288/gene-M8J77_026060/gene-M8J77_005475	M8J77_000806/M8J77_000288/M8J77_026060/M8J77_005475	4
MF	GO:0016491	oxidoreductase activity	10/92	383/6047	0.0645427954288956	0.342357436622837	gene-M8J77_021522/gene-M8J77_020582/gene-M8J77_004622/gene-M8J77_021579/gene-M8J77_012699/gene-M8J77_009646/gene-M8J77_010830/gene-M8J77_016362/gene-M8J77_022170/gene-M8J77_023442	M8J77_021522/M8J77_020582/M8J77_004622/M8J77_021579/M8J77_012699/M8J77_009646/M8J77_010830/M8J77_016362/M8J77_022170/M8J77_023442	10
MF	GO:0020037	heme binding	4/92	103/6047	0.0712097694686496	0.357374682906568	gene-M8J77_021522/gene-M8J77_021579/gene-M8J77_016362/gene-M8J77_022170	M8J77_021522/M8J77_021579/M8J77_016362/M8J77_022170	4
MF	GO:0046906	tetrapyrrole binding	4/92	104/6047	0.0732325169890509	0.357374682906568	gene-M8J77_021522/gene-M8J77_021579/gene-M8J77_016362/gene-M8J77_022170	M8J77_021522/M8J77_021579/M8J77_016362/M8J77_022170	4
MF	GO:0005102	signaling receptor binding	2/92	33/6047	0.0892291108702039	0.418690443314034	gene-M8J77_022885/gene-M8J77_011396	M8J77_022885/M8J77_011396	2
MF	GO:0008237	metallopeptidase activity	3/92	74/6047	0.10232799638807	0.462370946642388	gene-M8J77_019829/gene-M8J77_024914/gene-M8J77_004027	M8J77_019829/M8J77_024914/M8J77_004027	3
MF	GO:0004523	RNA-DNA hybrid ribonuclease activity	5/92	176/6047	0.129361054622881	0.535123864112517	gene-M8J77_024673/gene-M8J77_024367/gene-M8J77_009257/novel.1129/gene-M8J77_015139	M8J77_024673/M8J77_024367/M8J77_009257/-/M8J77_015139	5
MF	GO:0016891	endoribonuclease activity, producing 5'-phosphomonoesters	5/92	181/6047	0.14077667619987	0.535123864112517	gene-M8J77_024673/gene-M8J77_024367/gene-M8J77_009257/novel.1129/gene-M8J77_015139	M8J77_024673/M8J77_024367/M8J77_009257/-/M8J77_015139	5
MF	GO:0016893	endonuclease activity, active with either ribo- or deoxyribonucleic acids and producing 5'-phosphomonoesters	5/92	182/6047	0.143112154752945	0.535123864112517	gene-M8J77_024673/gene-M8J77_024367/gene-M8J77_009257/novel.1129/gene-M8J77_015139	M8J77_024673/M8J77_024367/M8J77_009257/-/M8J77_015139	5
MF	GO:0004222	metalloendopeptidase activity	2/92	44/6047	0.143930060801548	0.535123864112517	gene-M8J77_019829/gene-M8J77_024914	M8J77_019829/M8J77_024914	2
MF	GO:0016788	hydrolase activity, acting on ester bonds	8/92	343/6047	0.1495841182479	0.535123864112517	gene-M8J77_014627/gene-M8J77_024673/gene-M8J77_022114/gene-M8J77_024367/gene-M8J77_009257/novel.1129/gene-M8J77_006709/gene-M8J77_015139	M8J77_014627/M8J77_024673/M8J77_022114/M8J77_024367/M8J77_009257/-/M8J77_006709/M8J77_015139	8
MF	GO:0008270	zinc ion binding	9/92	399/6047	0.151430373080488	0.535123864112517	gene-M8J77_009781/gene-M8J77_006252/gene-M8J77_024963/gene-M8J77_016881/gene-M8J77_017275/gene-M8J77_004027/gene-M8J77_023411/gene-M8J77_019620/gene-M8J77_017987	M8J77_009781/M8J77_006252/M8J77_024963/M8J77_016881/M8J77_017275/M8J77_004027/M8J77_023411/M8J77_019620/M8J77_017987	9
MF	GO:0015078	proton transmembrane transporter activity	2/92	46/6047	0.154517612331414	0.535123864112517	gene-M8J77_010806/gene-M8J77_016278	M8J77_010806/M8J77_016278	2
MF	GO:0004521	endoribonuclease activity	5/92	188/6047	0.157477177879757	0.535123864112517	gene-M8J77_024673/gene-M8J77_024367/gene-M8J77_009257/novel.1129/gene-M8J77_015139	M8J77_024673/M8J77_024367/M8J77_009257/-/M8J77_015139	5
MF	GO:0004519	endonuclease activity	5/92	192/6047	0.167376083629759	0.535123864112517	gene-M8J77_024673/gene-M8J77_024367/gene-M8J77_009257/novel.1129/gene-M8J77_015139	M8J77_024673/M8J77_024367/M8J77_009257/-/M8J77_015139	5
MF	GO:0004540	ribonuclease activity	5/92	196/6047	0.177518820277767	0.535123864112517	gene-M8J77_024673/gene-M8J77_024367/gene-M8J77_009257/novel.1129/gene-M8J77_015139	M8J77_024673/M8J77_024367/M8J77_009257/-/M8J77_015139	5
MF	GO:0004620	phospholipase activity	1/92	14/6047	0.193352040748655	0.535123864112517	gene-M8J77_014627	M8J77_014627	1
MF	GO:0016298	lipase activity	1/92	14/6047	0.193352040748655	0.535123864112517	gene-M8J77_014627	M8J77_014627	1
MF	GO:0015318	inorganic molecular entity transmembrane transporter activity	5/92	208/6047	0.20928368767837	0.535123864112517	gene-M8J77_002116/gene-M8J77_010806/gene-M8J77_016278/gene-M8J77_021317/gene-M8J77_015181	M8J77_002116/M8J77_010806/M8J77_016278/M8J77_021317/M8J77_015181	5
MF	GO:0005230	extracellular ligand-gated ion channel activity	2/92	57/6047	0.214901541994542	0.535123864112517	gene-M8J77_002116/gene-M8J77_015181	M8J77_002116/M8J77_015181	2
MF	GO:0016701	oxidoreductase activity, acting on single donors with incorporation of molecular oxygen	1/92	16/6047	0.217768359788221	0.535123864112517	gene-M8J77_009646	M8J77_009646	1
MF	GO:0016702	oxidoreductase activity, acting on single donors with incorporation of molecular oxygen, incorporation of two atoms of oxygen	1/92	16/6047	0.217768359788221	0.535123864112517	gene-M8J77_009646	M8J77_009646	1
MF	GO:0015276	ligand-gated ion channel activity	2/92	58/6047	0.22051459633657	0.535123864112517	gene-M8J77_002116/gene-M8J77_015181	M8J77_002116/M8J77_015181	2
MF	GO:0022834	ligand-gated channel activity	2/92	58/6047	0.22051459633657	0.535123864112517	gene-M8J77_002116/gene-M8J77_015181	M8J77_002116/M8J77_015181	2
MF	GO:0030545	receptor regulator activity	1/92	17/6047	0.229700926675882	0.535123864112517	gene-M8J77_022885	M8J77_022885	1
MF	GO:0048018	receptor ligand activity	1/92	17/6047	0.229700926675882	0.535123864112517	gene-M8J77_022885	M8J77_022885	1
MF	GO:0051213	dioxygenase activity	1/92	17/6047	0.229700926675882	0.535123864112517	gene-M8J77_009646	M8J77_009646	1
MF	GO:0004518	nuclease activity	5/92	219/6047	0.239927608265119	0.535123864112517	gene-M8J77_024673/gene-M8J77_024367/gene-M8J77_009257/novel.1129/gene-M8J77_015139	M8J77_024673/M8J77_024367/M8J77_009257/-/M8J77_015139	5
MF	GO:0004197	cysteine-type endopeptidase activity	1/92	18/6047	0.24145341668348	0.535123864112517	gene-M8J77_023361	M8J77_023361	1
MF	GO:0016829	lyase activity	2/92	63/6047	0.248736986649853	0.535123864112517	gene-M8J77_012446/gene-M8J77_018331	M8J77_012446/M8J77_018331	2
MF	GO:0015075	ion transmembrane transporter activity	5/92	223/6047	0.251375342575133	0.535123864112517	gene-M8J77_002116/gene-M8J77_010806/gene-M8J77_016278/gene-M8J77_021317/gene-M8J77_015181	M8J77_002116/M8J77_010806/M8J77_016278/M8J77_021317/M8J77_015181	5
MF	GO:0008081	phosphoric diester hydrolase activity	1/92	19/6047	0.253028517971442	0.535123864112517	gene-M8J77_022114	M8J77_022114	1
MF	GO:0016830	carbon-carbon lyase activity	1/92	19/6047	0.253028517971442	0.535123864112517	gene-M8J77_018331	M8J77_018331	1
MF	GO:0046983	protein dimerization activity	3/92	116/6047	0.258832256196167	0.535123864112517	gene-M8J77_006035/gene-M8J77_003995/gene-M8J77_025911	M8J77_006035/M8J77_003995/M8J77_025911	3
MF	GO:0140098	catalytic activity, acting on RNA	6/92	284/6047	0.263059721350596	0.535123864112517	gene-M8J77_024673/gene-M8J77_024367/gene-M8J77_009257/novel.1129/gene-M8J77_006709/gene-M8J77_015139	M8J77_024673/M8J77_024367/M8J77_009257/-/M8J77_006709/M8J77_015139	6
MF	GO:0042302	structural constituent of cuticle	2/92	66/6047	0.265740366879051	0.535123864112517	gene-M8J77_004177/gene-M8J77_006620	M8J77_004177/M8J77_006620	2
MF	GO:0022836	gated channel activity	2/92	67/6047	0.271411178330387	0.535123864112517	gene-M8J77_002116/gene-M8J77_015181	M8J77_002116/M8J77_015181	2
MF	GO:0022839	ion gated channel activity	2/92	67/6047	0.271411178330387	0.535123864112517	gene-M8J77_002116/gene-M8J77_015181	M8J77_002116/M8J77_015181	2
MF	GO:0004888	transmembrane signaling receptor activity	5/92	234/6047	0.283539452494619	0.535123864112517	gene-M8J77_020987/gene-M8J77_009914/gene-M8J77_018184/gene-M8J77_001201/gene-M8J77_015181	M8J77_020987/M8J77_009914/M8J77_018184/M8J77_001201/M8J77_015181	5
MF	GO:0038023	signaling receptor activity	5/92	235/6047	0.286506212518615	0.535123864112517	gene-M8J77_020987/gene-M8J77_009914/gene-M8J77_018184/gene-M8J77_001201/gene-M8J77_015181	M8J77_020987/M8J77_009914/M8J77_018184/M8J77_001201/M8J77_015181	5
MF	GO:0060089	molecular transducer activity	5/92	235/6047	0.286506212518615	0.535123864112517	gene-M8J77_020987/gene-M8J77_009914/gene-M8J77_018184/gene-M8J77_001201/gene-M8J77_015181	M8J77_020987/M8J77_009914/M8J77_018184/M8J77_001201/M8J77_015181	5
MF	GO:0004871	signal transducer activity	5/92	236/6047	0.289479166495968	0.535123864112517	gene-M8J77_020987/gene-M8J77_009914/gene-M8J77_018184/gene-M8J77_001201/gene-M8J77_015181	M8J77_020987/M8J77_009914/M8J77_018184/M8J77_001201/M8J77_015181	5
MF	GO:0016849	phosphorus-oxygen lyase activity	1/92	24/6047	0.308334533208831	0.535123864112517	gene-M8J77_012446	M8J77_012446	1
MF	GO:0004984	olfactory receptor activity	2/92	74/6047	0.311017838715313	0.535123864112517	gene-M8J77_018184/gene-M8J77_001201	M8J77_018184/M8J77_001201	2
MF	GO:0015077	monovalent inorganic cation transmembrane transporter activity	2/92	74/6047	0.311017838715313	0.535123864112517	gene-M8J77_010806/gene-M8J77_016278	M8J77_010806/M8J77_016278	2
MF	GO:0008234	cysteine-type peptidase activity	2/92	75/6047	0.316649218015366	0.535123864112517	gene-M8J77_023361/gene-M8J77_024768	M8J77_023361/M8J77_024768	2
MF	GO:0005216	ion channel activity	3/92	130/6047	0.317152460344895	0.535123864112517	gene-M8J77_002116/gene-M8J77_021317/gene-M8J77_015181	M8J77_002116/M8J77_021317/M8J77_015181	3
MF	GO:0022838	substrate-specific channel activity	3/92	130/6047	0.317152460344895	0.535123864112517	gene-M8J77_002116/gene-M8J77_021317/gene-M8J77_015181	M8J77_002116/M8J77_021317/M8J77_015181	3
MF	GO:0004970	ionotropic glutamate receptor activity	1/92	26/6047	0.329304957880024	0.535123864112517	gene-M8J77_015181	M8J77_015181	1
MF	GO:0008066	glutamate receptor activity	1/92	26/6047	0.329304957880024	0.535123864112517	gene-M8J77_015181	M8J77_015181	1
MF	GO:0022824	transmitter-gated ion channel activity	1/92	26/6047	0.329304957880024	0.535123864112517	gene-M8J77_015181	M8J77_015181	1
MF	GO:0022835	transmitter-gated channel activity	1/92	26/6047	0.329304957880024	0.535123864112517	gene-M8J77_015181	M8J77_015181	1
MF	GO:0030594	neurotransmitter receptor activity	1/92	26/6047	0.329304957880024	0.535123864112517	gene-M8J77_015181	M8J77_015181	1
MF	GO:0022857	transmembrane transporter activity	7/92	370/6047	0.331888714339942	0.535123864112517	gene-M8J77_015572/gene-M8J77_002116/gene-M8J77_014081/gene-M8J77_010806/gene-M8J77_016278/gene-M8J77_021317/gene-M8J77_015181	M8J77_015572/M8J77_002116/M8J77_014081/M8J77_010806/M8J77_016278/M8J77_021317/M8J77_015181	7
MF	GO:0098772	molecular function regulator	3/92	134/6047	0.333933055969177	0.535123864112517	gene-M8J77_020472/gene-M8J77_022885/gene-M8J77_024447	M8J77_020472/M8J77_022885/M8J77_024447	3
MF	GO:0004857	enzyme inhibitor activity	1/92	27/6047	0.3395530800981	0.535123864112517	gene-M8J77_024447	M8J77_024447	1
MF	GO:0015267	channel activity	3/92	137/6047	0.346514633318761	0.535123864112517	gene-M8J77_002116/gene-M8J77_021317/gene-M8J77_015181	M8J77_002116/M8J77_021317/M8J77_015181	3
MF	GO:0022803	passive transmembrane transporter activity	3/92	137/6047	0.346514633318761	0.535123864112517	gene-M8J77_002116/gene-M8J77_021317/gene-M8J77_015181	M8J77_002116/M8J77_021317/M8J77_015181	3
MF	GO:0005506	iron ion binding	2/92	86/6047	0.37773649979111	0.5689364564755	gene-M8J77_021579/gene-M8J77_022170	M8J77_021579/M8J77_022170	2
MF	GO:0005549	odorant binding	2/92	86/6047	0.37773649979111	0.5689364564755	gene-M8J77_018184/gene-M8J77_001201	M8J77_018184/M8J77_001201	2
MF	GO:0019783	ubiquitin-like protein-specific protease activity	1/92	34/6047	0.407079704751456	0.589102522859524	gene-M8J77_024768	M8J77_024768	1
MF	GO:0036459	thiol-dependent ubiquitinyl hydrolase activity	1/92	34/6047	0.407079704751456	0.589102522859524	gene-M8J77_024768	M8J77_024768	1
MF	GO:0101005	ubiquitinyl hydrolase activity	1/92	34/6047	0.407079704751456	0.589102522859524	gene-M8J77_024768	M8J77_024768	1
MF	GO:0005215	transporter activity	7/92	401/6047	0.41044028232016	0.589102522859524	gene-M8J77_015572/gene-M8J77_002116/gene-M8J77_014081/gene-M8J77_010806/gene-M8J77_016278/gene-M8J77_021317/gene-M8J77_015181	M8J77_015572/M8J77_002116/M8J77_014081/M8J77_010806/M8J77_016278/M8J77_021317/M8J77_015181	7
MF	GO:0022890	inorganic cation transmembrane transporter activity	2/92	93/6047	0.415470621400572	0.589388555940346	gene-M8J77_010806/gene-M8J77_016278	M8J77_010806/M8J77_016278	2
MF	GO:0016705	oxidoreductase activity, acting on paired donors, with incorporation or reduction of molecular oxygen	2/92	98/6047	0.441731695757714	0.619439849223461	gene-M8J77_021579/gene-M8J77_022170	M8J77_021579/M8J77_022170	2
MF	GO:0009055	electron transfer activity	1/92	39/6047	0.45108591561116	0.625369110279108	gene-M8J77_020582	M8J77_020582	1
MF	GO:0008324	cation transmembrane transporter activity	2/92	101/6047	0.457181535941638	0.626698285223369	gene-M8J77_010806/gene-M8J77_016278	M8J77_010806/M8J77_016278	2
MF	GO:0017111	nucleoside-triphosphatase activity	5/92	302/6047	0.489427295073003	0.663445888876737	gene-M8J77_015572/gene-M8J77_010806/gene-M8J77_016278/gene-M8J77_006724/gene-M8J77_016289	M8J77_015572/M8J77_010806/M8J77_016278/M8J77_006724/M8J77_016289	5
MF	GO:0004553	hydrolase activity, hydrolyzing O-glycosyl compounds	1/92	45/6047	0.499646490752627	0.669855734855171	gene-M8J77_002142	M8J77_002142	1
MF	GO:0016462	pyrophosphatase activity	5/92	311/6047	0.515766097143938	0.677889004736235	gene-M8J77_015572/gene-M8J77_010806/gene-M8J77_016278/gene-M8J77_006724/gene-M8J77_016289	M8J77_015572/M8J77_010806/M8J77_016278/M8J77_006724/M8J77_016289	5
MF	GO:0016818	hydrolase activity, acting on acid anhydrides, in phosphorus-containing anhydrides	5/92	312/6047	0.518660312650247	0.677889004736235	gene-M8J77_015572/gene-M8J77_010806/gene-M8J77_016278/gene-M8J77_006724/gene-M8J77_016289	M8J77_015572/M8J77_010806/M8J77_016278/M8J77_006724/M8J77_016289	5
MF	GO:0016798	hydrolase activity, acting on glycosyl bonds	1/92	48/6047	0.522307921682017	0.677889004736235	gene-M8J77_002142	M8J77_002142	1
MF	GO:0016817	hydrolase activity, acting on acid anhydrides	5/92	318/6047	0.535877129968707	0.682244894848681	gene-M8J77_015572/gene-M8J77_010806/gene-M8J77_016278/gene-M8J77_006724/gene-M8J77_016289	M8J77_015572/M8J77_010806/M8J77_016278/M8J77_006724/M8J77_016289	5
MF	GO:0005085	guanyl-nucleotide exchange factor activity	1/92	50/6047	0.536848441848143	0.682244894848681	gene-M8J77_020472	M8J77_020472	1
MF	GO:0046982	protein heterodimerization activity	1/92	52/6047	0.550951027269383	0.692948714709946	gene-M8J77_006035	M8J77_006035	1
MF	GO:0004930	G-protein-coupled receptor activity	2/92	124/6047	0.56696481664981	0.705813343176294	gene-M8J77_020987/gene-M8J77_009914	M8J77_020987/M8J77_009914	2
MF	GO:0016758	transferase activity, transferring hexosyl groups	1/92	59/6047	0.597046297551262	0.73575402324499	gene-M8J77_019589	M8J77_019589	1
MF	GO:0140101	catalytic activity, acting on a tRNA	1/92	62/6047	0.61533842630673	0.745369629956144	gene-M8J77_006709	M8J77_006709	1
MF	GO:0048037	cofactor binding	4/92	278/6047	0.617068300209595	0.745369629956144	gene-M8J77_021522/gene-M8J77_021579/gene-M8J77_016362/gene-M8J77_022170	M8J77_021522/M8J77_021579/M8J77_016362/M8J77_022170	4
MF	GO:0016301	kinase activity	4/92	281/6047	0.625616963833396	0.748286956741905	gene-M8J77_003310/gene-M8J77_007573/gene-M8J77_001274/gene-M8J77_007692	M8J77_003310/M8J77_007573/M8J77_001274/M8J77_007692	4
MF	GO:0051020	GTPase binding	1/92	66/6047	0.63845600743334	0.755481824155567	gene-M8J77_020472	M8J77_020472	1
MF	GO:0030234	enzyme regulator activity	1/92	67/6047	0.644017292722779	0.755481824155567	gene-M8J77_024447	M8J77_024447	1
MF	GO:0019899	enzyme binding	1/92	74/6047	0.680646723981361	0.79084666976882	gene-M8J77_020472	M8J77_020472	1
MF	GO:0042578	phosphoric ester hydrolase activity	1/92	81/6047	0.713543867254925	0.821248601934914	gene-M8J77_022114	M8J77_022114	1
MF	GO:0016757	transferase activity, transferring glycosyl groups	1/92	84/6047	0.726594792255086	0.82161835059641	gene-M8J77_019589	M8J77_019589	1
MF	GO:0004672	protein kinase activity	3/92	245/6047	0.72733427757715	0.82161835059641	gene-M8J77_007573/gene-M8J77_001274/gene-M8J77_007692	M8J77_007573/M8J77_001274/M8J77_007692	3
MF	GO:0016772	transferase activity, transferring phosphorus-containing groups	4/92	353/6047	0.793865820488842	0.873812116228904	gene-M8J77_003310/gene-M8J77_007573/gene-M8J77_001274/gene-M8J77_007692	M8J77_003310/M8J77_007573/M8J77_001274/M8J77_007692	4
MF	GO:0005198	structural molecule activity	2/92	192/6047	0.79589767354249	0.873812116228904	gene-M8J77_004177/gene-M8J77_006620	M8J77_004177/M8J77_006620	2
MF	GO:0003677	DNA binding	5/92	436/6047	0.803359945252446	0.873812116228904	gene-M8J77_000391/gene-M8J77_010960/gene-M8J77_006035/gene-M8J77_026484/gene-M8J77_015035	M8J77_000391/M8J77_010960/M8J77_006035/M8J77_026484/M8J77_015035	5
MF	GO:0016773	phosphotransferase activity, alcohol group as acceptor	3/92	279/6047	0.804608917002981	0.873812116228904	gene-M8J77_007573/gene-M8J77_001274/gene-M8J77_007692	M8J77_007573/M8J77_001274/M8J77_007692	3
MF	GO:0003924	GTPase activity	1/92	109/6047	0.814798191227565	0.873812116228904	gene-M8J77_016289	M8J77_016289	1
MF	GO:0005509	calcium ion binding	1/92	124/6047	0.853511531943254	0.873812116228904	gene-M8J77_015439	M8J77_015439	1
MF	GO:0001883	purine nucleoside binding	1/92	129/6047	0.864543950190724	0.873812116228904	gene-M8J77_016289	M8J77_016289	1
MF	GO:0005525	GTP binding	1/92	129/6047	0.864543950190724	0.873812116228904	gene-M8J77_016289	M8J77_016289	1
MF	GO:0032549	ribonucleoside binding	1/92	129/6047	0.864543950190724	0.873812116228904	gene-M8J77_016289	M8J77_016289	1
MF	GO:0032550	purine ribonucleoside binding	1/92	129/6047	0.864543950190724	0.873812116228904	gene-M8J77_016289	M8J77_016289	1
MF	GO:0032561	guanyl ribonucleotide binding	1/92	129/6047	0.864543950190724	0.873812116228904	gene-M8J77_016289	M8J77_016289	1
MF	GO:0001882	nucleoside binding	1/92	130/6047	0.866649721833585	0.873812116228904	gene-M8J77_016289	M8J77_016289	1
MF	GO:0140110	transcription regulator activity	1/92	130/6047	0.866649721833585	0.873812116228904	gene-M8J77_017987	M8J77_017987	1
MF	GO:0019001	guanyl nucleotide binding	1/92	137/6047	0.880510405637629	0.880510405637629	gene-M8J77_016289	M8J77_016289	1
