# Supplementary material for: Wavelength-Specific Transcriptomic Responses of Diaphorina citri to Nocturnal Monochromatic LED Light
Source: Insects. 2026 Jul 17;17(7):735. doi: 10.3390/insects17070735 (PMC13411984; doi:10.3390/insects17070735)
Supplement: Supplementary file 1 [file insects-17-00735-s001.zip › Table S12. GvsCK_GOenrich.xlsx]

## Sheet: BvsCK.up_GOenrich
Table S12. Genes Ontology (GO) enrichment of differentially expressed genes (DEGs) in the comparison of GvsCK.
Category	GOID	Description	GeneRatio	BgRatio	pvalue	padj	geneID	geneName	Count
up-regulation
BP	GO:0006508	proteolysis	4/11	286/3977	0.00576551465820879	0.0749516905567143	gene-M8J77_009740/gene-M8J77_020902/gene-M8J77_021085/gene-M8J77_010576	M8J77_009740/M8J77_020902/M8J77_021085/M8J77_010576	4
BP	GO:0035556	intracellular signal transduction	2/11	121/3977	0.0421977448940249	0.274285341811162	gene-M8J77_006667/gene-M8J77_006440	M8J77_006667/M8J77_006440	2
BP	GO:0007264	small GTPase mediated signal transduction	1/11	57/3977	0.147002520527999	0.570552017506383	gene-M8J77_006440	M8J77_006440	1
BP	GO:0007165	signal transduction	2/11	353/3977	0.254801745448704	0.570552017506383	gene-M8J77_006667/gene-M8J77_006440	M8J77_006667/M8J77_006440	2
BP	GO:0023052	signaling	2/11	360/3977	0.262264308892571	0.570552017506383	gene-M8J77_006667/gene-M8J77_006440	M8J77_006667/M8J77_006440	2
BP	GO:0007154	cell communication	2/11	361/3977	0.263331700387561	0.570552017506383	gene-M8J77_006667/gene-M8J77_006440	M8J77_006667/M8J77_006440	2
BP	GO:0051716	cellular response to stimulus	2/11	423/3977	0.329767946004674	0.601674194459098	gene-M8J77_006667/gene-M8J77_006440	M8J77_006667/M8J77_006440	2
BP	GO:0050896	response to stimulus	2/11	461/3977	0.37026104274406	0.601674194459098	gene-M8J77_006667/gene-M8J77_006440	M8J77_006667/M8J77_006440	2
BP	GO:0055085	transmembrane transport	1/11	346/3977	0.63305256475608	0.723414148578577	gene-M8J77_014935	M8J77_014935	1
BP	GO:0055114	oxidation-reduction process	1/11	365/3977	0.653657645107155	0.723414148578577	gene-M8J77_007617	M8J77_007617	1
BP	GO:0006464	cellular protein modification process	1/11	404/3977	0.692693814120283	0.723414148578577	gene-M8J77_003667	M8J77_003667	1
BP	GO:0036211	protein modification process	1/11	404/3977	0.692693814120283	0.723414148578577	gene-M8J77_003667	M8J77_003667	1
BP	GO:0043412	macromolecule modification	1/11	438/3977	0.723414148578577	0.723414148578577	gene-M8J77_003667	M8J77_003667	1
MF	GO:0008233	peptidase activity	4/13	289/6040	0.00260354735793927	0.0598815892326032	gene-M8J77_009740/gene-M8J77_020902/gene-M8J77_021085/gene-M8J77_010576	M8J77_009740/M8J77_020902/M8J77_021085/M8J77_010576	4
MF	GO:0004252	serine-type endopeptidase activity	2/13	71/6040	0.00977392597409418	0.110640146877592	gene-M8J77_020902/gene-M8J77_021085	M8J77_020902/M8J77_021085	2
MF	GO:0008234	cysteine-type peptidase activity	2/13	75/6040	0.010861733573513	0.110640146877592	gene-M8J77_009740/gene-M8J77_010576	M8J77_009740/M8J77_010576	2
MF	GO:0008236	serine-type peptidase activity	2/13	87/6040	0.0144313235057729	0.110640146877592	gene-M8J77_020902/gene-M8J77_021085	M8J77_020902/M8J77_021085	2
MF	GO:0017171	serine hydrolase activity	2/13	87/6040	0.0144313235057729	0.110640146877592	gene-M8J77_020902/gene-M8J77_021085	M8J77_020902/M8J77_021085	2
MF	GO:0050662	coenzyme binding	2/13	142/6040	0.0361306842764063	0.172640150080821	gene-M8J77_007617/gene-M8J77_009315	M8J77_007617/M8J77_009315	2
MF	GO:0051287	NAD binding	1/13	20/6040	0.0422425788136502	0.172640150080821	gene-M8J77_007617	M8J77_007617	1
MF	GO:0004175	endopeptidase activity	2/13	171/6040	0.0506513853033493	0.172640150080821	gene-M8J77_020902/gene-M8J77_021085	M8J77_020902/M8J77_021085	2
MF	GO:0004970	ionotropic glutamate receptor activity	1/13	25/6040	0.0525426543724239	0.172640150080821	gene-M8J77_017618	M8J77_017618	1
MF	GO:0008066	glutamate receptor activity	1/13	25/6040	0.0525426543724239	0.172640150080821	gene-M8J77_017618	M8J77_017618	1
MF	GO:0022824	transmitter-gated ion channel activity	1/13	25/6040	0.0525426543724239	0.172640150080821	gene-M8J77_017618	M8J77_017618	1
MF	GO:0022835	transmitter-gated channel activity	1/13	25/6040	0.0525426543724239	0.172640150080821	gene-M8J77_017618	M8J77_017618	1
MF	GO:0030594	neurotransmitter receptor activity	1/13	25/6040	0.0525426543724239	0.172640150080821	gene-M8J77_017618	M8J77_017618	1
MF	GO:0016616	oxidoreductase activity, acting on the CH-OH group of donors, NAD or NADP as acceptor	1/13	31/6040	0.0647677454520484	0.197087633576362	gene-M8J77_007617	M8J77_007617	1
MF	GO:0030170	pyridoxal phosphate binding	1/13	35/6040	0.0728367341477859	0.197087633576362	gene-M8J77_009315	M8J77_009315	1
MF	GO:0070279	vitamin B6 binding	1/13	35/6040	0.0728367341477859	0.197087633576362	gene-M8J77_009315	M8J77_009315	1
MF	GO:0019842	vitamin binding	1/13	39/6040	0.0808414177806087	0.206594734328222	gene-M8J77_009315	M8J77_009315	1
MF	GO:0005085	guanyl-nucleotide exchange factor activity	1/13	50/6040	0.102526551393902	0.218872228808288	gene-M8J77_006440	M8J77_006440	1
MF	GO:0005230	extracellular ligand-gated ion channel activity	1/13	55/6040	0.112226456496257	0.218872228808288	gene-M8J77_017618	M8J77_017618	1
MF	GO:0015276	ligand-gated ion channel activity	1/13	56/6040	0.114154786665939	0.218872228808288	gene-M8J77_017618	M8J77_017618	1
MF	GO:0022834	ligand-gated channel activity	1/13	56/6040	0.114154786665939	0.218872228808288	gene-M8J77_017618	M8J77_017618	1
MF	GO:0016791	phosphatase activity	1/13	57/6040	0.116079249863356	0.218872228808288	gene-M8J77_011274	M8J77_011274	1
MF	GO:0048037	cofactor binding	2/13	278/6040	0.117946991719532	0.218872228808288	gene-M8J77_007617/gene-M8J77_009315	M8J77_007617/M8J77_009315	2
MF	GO:0016614	oxidoreductase activity, acting on CH-OH group of donors	1/13	59/6040	0.11991660376788	0.218872228808288	gene-M8J77_007617	M8J77_007617	1
MF	GO:0022836	gated channel activity	1/13	65/6040	0.131336595100953	0.218872228808288	gene-M8J77_017618	M8J77_017618	1
MF	GO:0022839	ion gated channel activity	1/13	65/6040	0.131336595100953	0.218872228808288	gene-M8J77_017618	M8J77_017618	1
MF	GO:0051020	GTPase binding	1/13	66/6040	0.133226574057219	0.218872228808288	gene-M8J77_006440	M8J77_006440	1
MF	GO:0019899	enzyme binding	1/13	74/6040	0.148210320799593	0.235092232992457	gene-M8J77_006440	M8J77_006440	1
MF	GO:0042578	phosphoric ester hydrolase activity	1/13	81/6040	0.161124583354066	0.247057694476235	gene-M8J77_011274	M8J77_011274	1
MF	GO:0022857	transmembrane transporter activity	2/13	369/6040	0.186503585136897	0.276747255364428	gene-M8J77_017618/gene-M8J77_014935	M8J77_017618/M8J77_014935	2
MF	GO:0005215	transporter activity	2/13	400/6040	0.211241636480803	0.303659852441154	gene-M8J77_017618/gene-M8J77_014935	M8J77_017618/M8J77_014935	2
MF	GO:0005216	ion channel activity	1/13	128/6040	0.243261672648322	0.316826849528714	gene-M8J77_017618	M8J77_017618	1
MF	GO:0022838	substrate-specific channel activity	1/13	128/6040	0.243261672648322	0.316826849528714	gene-M8J77_017618	M8J77_017618	1
MF	GO:0098772	molecular function regulator	1/13	133/6040	0.251547979868713	0.316826849528714	gene-M8J77_006440	M8J77_006440	1
MF	GO:0015267	channel activity	1/13	135/6040	0.254838987664401	0.316826849528714	gene-M8J77_017618	M8J77_017618	1
MF	GO:0022803	passive transmembrane transporter activity	1/13	135/6040	0.254838987664401	0.316826849528714	gene-M8J77_017618	M8J77_017618	1
MF	GO:0015318	inorganic molecular entity transmembrane transporter activity	1/13	207/6040	0.36479167575676	0.430055840040057	gene-M8J77_017618	M8J77_017618	1
MF	GO:0015075	ion transmembrane transporter activity	1/13	222/6040	0.385723624998737	0.430055840040057	gene-M8J77_017618	M8J77_017618	1
MF	GO:0004888	transmembrane signaling receptor activity	1/13	232/6040	0.399322515160017	0.430055840040057	gene-M8J77_017618	M8J77_017618	1
MF	GO:0038023	signaling receptor activity	1/13	233/6040	0.400667006775534	0.430055840040057	gene-M8J77_017618	M8J77_017618	1
MF	GO:0060089	molecular transducer activity	1/13	233/6040	0.400667006775534	0.430055840040057	gene-M8J77_017618	M8J77_017618	1
MF	GO:0004871	signal transducer activity	1/13	234/6040	0.402008720037445	0.430055840040057	gene-M8J77_017618	M8J77_017618	1
MF	GO:0016788	hydrolase activity, acting on ester bonds	1/13	344/6040	0.533780588308032	0.558043342322034	gene-M8J77_011274	M8J77_011274	1
MF	GO:0016491	oxidoreductase activity	1/13	383/6040	0.57365628334613	0.586404200753822	gene-M8J77_007617	M8J77_007617	1
MF	GO:0003677	DNA binding	1/13	440/6040	0.626300210615185	0.626300210615185	gene-M8J77_003667	M8J77_003667	1
down-regulation
BP	GO:0006979	response to oxidative stress	1/4	21/3977	0.0209625885243324	0.146738119670327	gene-M8J77_021522	M8J77_021522	1
BP	GO:0006950	response to stress	1/4	95/3977	0.0922135071187414	0.171176162743501	gene-M8J77_021522	M8J77_021522	1
BP	GO:0006812	cation transport	1/4	101/3977	0.0978149501391432	0.171176162743501	gene-M8J77_022286	M8J77_022286	1
BP	GO:0006811	ion transport	1/4	226/3977	0.208726917729803	0.292217684821725	gene-M8J77_022286	M8J77_022286	1
BP	GO:0055085	transmembrane transport	1/4	346/3977	0.305263433350132	0.35614067224182	gene-M8J77_022286	M8J77_022286	1
BP	GO:0050896	response to stimulus	1/4	461/3977	0.389216719495183	0.389216719495183	gene-M8J77_021522	M8J77_021522	1
MF	GO:0050661	NADP binding	1/3	11/6040	0.0054545335002828	0.0407803497666211	gene-M8J77_010686	M8J77_010686	1
MF	GO:0004497	monooxygenase activity	1/3	16/6040	0.00792729587909435	0.0407803497666211	gene-M8J77_010686	M8J77_010686	1
MF	GO:0004601	peroxidase activity	1/3	22/6040	0.0108891962264062	0.0407803497666211	gene-M8J77_021522	M8J77_021522	1
MF	GO:0015291	secondary active transmembrane transporter activity	1/3	23/6040	0.0113822723997727	0.0407803497666211	gene-M8J77_022286	M8J77_022286	1
MF	GO:0016491	oxidoreductase activity	2/3	383/6040	0.011527008116782	0.0407803497666211	gene-M8J77_021522/gene-M8J77_010686	M8J77_021522/M8J77_010686	2
MF	GO:0016684	oxidoreductase activity, acting on peroxide as acceptor	1/3	28/6040	0.0138451953961112	0.0407803497666211	gene-M8J77_021522	M8J77_021522	1
MF	GO:0016209	antioxidant activity	1/3	30/6040	0.0148292180969531	0.0407803497666211	gene-M8J77_021522	M8J77_021522	1
MF	GO:0015078	proton transmembrane transporter activity	1/3	46/6040	0.0226778446846342	0.055434731451328	gene-M8J77_022286	M8J77_022286	1
MF	GO:0022804	active transmembrane transporter activity	1/3	52/6040	0.0256102979889608	0.0563426555757137	gene-M8J77_022286	M8J77_022286	1
MF	GO:0050660	flavin adenine dinucleotide binding	1/3	62/6040	0.0304846747241383	0.0609693494482766	gene-M8J77_010686	M8J77_010686	1
MF	GO:0015077	monovalent inorganic cation transmembrane transporter activity	1/3	75/6040	0.0367970251870876	0.065714727202879	gene-M8J77_022286	M8J77_022286	1
MF	GO:0022890	inorganic cation transmembrane transporter activity	1/3	94/6040	0.0459733915092045	0.065714727202879	gene-M8J77_022286	M8J77_022286	1
MF	GO:0016705	oxidoreductase activity, acting on paired donors, with incorporation or reduction of molecular oxygen	1/3	98/6040	0.0478978016728923	0.065714727202879	gene-M8J77_010686	M8J77_010686	1
MF	GO:0008324	cation transmembrane transporter activity	1/3	102/6040	0.0498196222185596	0.065714727202879	gene-M8J77_022286	M8J77_022286	1
MF	GO:0020037	heme binding	1/3	103/6040	0.0502996729314839	0.065714727202879	gene-M8J77_021522	M8J77_021522	1
MF	GO:0046906	tetrapyrrole binding	1/3	104/6040	0.0507795619294974	0.065714727202879	gene-M8J77_021522	M8J77_021522	1
MF	GO:0050662	coenzyme binding	1/3	142/6040	0.0688957822666604	0.084205956103696	gene-M8J77_010686	M8J77_010686	1
MF	GO:0015318	inorganic molecular entity transmembrane transporter activity	1/3	207/6040	0.0993470906496432	0.115033473383797	gene-M8J77_022286	M8J77_022286	1
MF	GO:0015075	ion transmembrane transporter activity	1/3	222/6040	0.106278714251863	0.11690658567705	gene-M8J77_022286	M8J77_022286	1
MF	GO:0022857	transmembrane transporter activity	1/3	369/6040	0.17233596059257	0.180542434906502	gene-M8J77_022286	M8J77_022286	1
MF	GO:0005215	transporter activity	1/3	400/6040	0.185837316061562	0.185837316061562	gene-M8J77_022286	M8J77_022286	1
