# Supplementary material for: Wavelength-Specific Transcriptomic Responses of Diaphorina citri to Nocturnal Monochromatic LED Light
Source: Insects. 2026 Jul 17;17(7):735. doi: 10.3390/insects17070735 (PMC13411984; doi:10.3390/insects17070735)
Supplement: Supplementary file 1 [file insects-17-00735-s001.zip › Table S13. YvsCK_GOenrich.xlsx]

## Sheet: BvsCK.up_GOenrich
Table S13. Genes Ontology (GO) enrichment of differentially expressed genes (DEGs) in the comparison of YvsCK.
Category	GOID	Description	GeneRatio	BgRatio	pvalue	padj	geneID	geneName	Count
up-regulation
BP	GO:0055085	transmembrane transport	10/63	346/3973	0.043665109866508	0.781852339963306	gene-M8J77_015078/gene-M8J77_007430/gene-M8J77_010627/gene-M8J77_001145/gene-M8J77_006188/gene-M8J77_022536/gene-M8J77_012162/gene-M8J77_016006/gene-M8J77_015801/gene-M8J77_006396	M8J77_015078/M8J77_007430/M8J77_010627/M8J77_001145/M8J77_006188/M8J77_022536/M8J77_012162/M8J77_016006/M8J77_015801/M8J77_006396	10
BP	GO:0006313	transposition, DNA-mediated	2/63	28/3973	0.0718655263680801	0.781852339963306	gene-M8J77_018890/gene-M8J77_011981	M8J77_018890/M8J77_011981	2
BP	GO:0032196	transposition	2/63	28/3973	0.0718655263680801	0.781852339963306	gene-M8J77_018890/gene-M8J77_011981	M8J77_018890/M8J77_011981	2
BP	GO:0006508	proteolysis	8/63	285/3973	0.0788334209844357	0.781852339963306	gene-M8J77_000851/gene-M8J77_018764/gene-M8J77_003349/gene-M8J77_015076/gene-M8J77_019681/gene-M8J77_002189/gene-M8J77_015937/gene-M8J77_020003	M8J77_000851/M8J77_018764/M8J77_003349/M8J77_015076/M8J77_019681/M8J77_002189/M8J77_015937/M8J77_020003	8
BP	GO:0006820	anion transport	2/63	37/3973	0.115790905286148	0.781852339963306	gene-M8J77_012162/gene-M8J77_016006	M8J77_012162/M8J77_016006	2
BP	GO:0006310	DNA recombination	2/63	39/3973	0.126313602144487	0.781852339963306	gene-M8J77_018890/gene-M8J77_011981	M8J77_018890/M8J77_011981	2
BP	GO:1901264	carbohydrate derivative transport	1/63	10/3973	0.147876508847759	0.781852339963306	gene-M8J77_010627	M8J77_010627	1
BP	GO:0019359	nicotinamide nucleotide biosynthetic process	1/63	11/3973	0.16142275662535	0.781852339963306	gene-M8J77_021160	M8J77_021160	1
BP	GO:0019363	pyridine nucleotide biosynthetic process	1/63	11/3973	0.16142275662535	0.781852339963306	gene-M8J77_021160	M8J77_021160	1
BP	GO:0072525	pyridine-containing compound biosynthetic process	1/63	11/3973	0.16142275662535	0.781852339963306	gene-M8J77_021160	M8J77_021160	1
BP	GO:0019752	carboxylic acid metabolic process	3/63	89/3973	0.166390117668376	0.781852339963306	gene-M8J77_003227/gene-M8J77_010997/gene-M8J77_015985	M8J77_003227/M8J77_010997/M8J77_015985	3
BP	GO:0006082	organic acid metabolic process	3/63	90/3973	0.170290502530086	0.781852339963306	gene-M8J77_003227/gene-M8J77_010997/gene-M8J77_015985	M8J77_003227/M8J77_010997/M8J77_015985	3
BP	GO:0043436	oxoacid metabolic process	3/63	90/3973	0.170290502530086	0.781852339963306	gene-M8J77_003227/gene-M8J77_010997/gene-M8J77_015985	M8J77_003227/M8J77_010997/M8J77_015985	3
BP	GO:0034220	ion transmembrane transport	2/63	47/3973	0.170375593446096	0.781852339963306	gene-M8J77_006188/gene-M8J77_016006	M8J77_006188/M8J77_016006	2
BP	GO:0015718	monocarboxylic acid transport	1/63	12/3973	0.174757023746148	0.781852339963306	gene-M8J77_016006	M8J77_016006	1
BP	GO:0015849	organic acid transport	1/63	12/3973	0.174757023746148	0.781852339963306	gene-M8J77_016006	M8J77_016006	1
BP	GO:0046942	carboxylic acid transport	1/63	12/3973	0.174757023746148	0.781852339963306	gene-M8J77_016006	M8J77_016006	1
BP	GO:0019362	pyridine nucleotide metabolic process	1/63	13/3973	0.187882574744379	0.781852339963306	gene-M8J77_021160	M8J77_021160	1
BP	GO:0046496	nicotinamide nucleotide metabolic process	1/63	13/3973	0.187882574744379	0.781852339963306	gene-M8J77_021160	M8J77_021160	1
BP	GO:0072524	pyridine-containing compound metabolic process	1/63	13/3973	0.187882574744379	0.781852339963306	gene-M8J77_021160	M8J77_021160	1
BP	GO:0044281	small molecule metabolic process	5/63	198/3973	0.203485413402087	0.781852339963306	gene-M8J77_003227/gene-M8J77_010997/gene-M8J77_024964/gene-M8J77_021160/gene-M8J77_015985	M8J77_003227/M8J77_010997/M8J77_024964/M8J77_021160/M8J77_015985	5
BP	GO:0006733	oxidoreduction coenzyme metabolic process	1/63	15/3973	0.213520339933968	0.781852339963306	gene-M8J77_021160	M8J77_021160	1
BP	GO:0015698	inorganic anion transport	1/63	15/3973	0.213520339933968	0.781852339963306	gene-M8J77_012162	M8J77_012162	1
BP	GO:0015988	energy coupled proton transmembrane transport, against electrochemical gradient	1/63	15/3973	0.213520339933968	0.781852339963306	gene-M8J77_006188	M8J77_006188	1
BP	GO:0015991	ATP hydrolysis coupled proton transport	1/63	15/3973	0.213520339933968	0.781852339963306	gene-M8J77_006188	M8J77_006188	1
BP	GO:0090662	ATP hydrolysis coupled transmembrane transport	1/63	15/3973	0.213520339933968	0.781852339963306	gene-M8J77_006188	M8J77_006188	1
BP	GO:0099131	ATP hydrolysis coupled ion transmembrane transport	1/63	15/3973	0.213520339933968	0.781852339963306	gene-M8J77_006188	M8J77_006188	1
BP	GO:0099132	ATP hydrolysis coupled cation transmembrane transport	1/63	15/3973	0.213520339933968	0.781852339963306	gene-M8J77_006188	M8J77_006188	1
BP	GO:0015931	nucleobase-containing compound transport	1/63	16/3973	0.226038838818293	0.781852339963306	gene-M8J77_010627	M8J77_010627	1
BP	GO:0006520	cellular amino acid metabolic process	2/63	57/3973	0.228329695796958	0.781852339963306	gene-M8J77_003227/gene-M8J77_010997	M8J77_003227/M8J77_010997	2
BP	GO:0009165	nucleotide biosynthetic process	2/63	58/3973	0.234222628713537	0.781852339963306	gene-M8J77_024964/gene-M8J77_021160	M8J77_024964/M8J77_021160	2
BP	GO:1901293	nucleoside phosphate biosynthetic process	2/63	58/3973	0.234222628713537	0.781852339963306	gene-M8J77_024964/gene-M8J77_021160	M8J77_024964/M8J77_021160	2
BP	GO:0006352	DNA-templated transcription, initiation	1/63	17/3973	0.238361192407995	0.781852339963306	gene-M8J77_010134	M8J77_010134	1
BP	GO:0032787	monocarboxylic acid metabolic process	1/63	17/3973	0.238361192407995	0.781852339963306	gene-M8J77_015985	M8J77_015985	1
BP	GO:0006629	lipid metabolic process	3/63	109/3973	0.248617888729064	0.781852339963306	gene-M8J77_025040/gene-M8J77_014686/gene-M8J77_015985	M8J77_025040/M8J77_014686/M8J77_015985	3
BP	GO:0015711	organic anion transport	1/63	19/3973	0.262429515760375	0.781852339963306	gene-M8J77_016006	M8J77_016006	1
BP	GO:0071702	organic substance transport	3/63	117/3973	0.283225576177638	0.781852339963306	gene-M8J77_000719/gene-M8J77_010627/gene-M8J77_016006	M8J77_000719/M8J77_010627/M8J77_016006	3
BP	GO:0006470	protein dephosphorylation	1/63	21/3973	0.285748959368039	0.781852339963306	gene-M8J77_012937	M8J77_012937	1
BP	GO:0006979	response to oxidative stress	1/63	21/3973	0.285748959368039	0.781852339963306	gene-M8J77_005432	M8J77_005432	1
BP	GO:0035556	intracellular signal transduction	3/63	120/3973	0.296334188155501	0.781852339963306	gene-M8J77_015078/gene-M8J77_000590/gene-M8J77_023942	M8J77_015078/M8J77_000590/M8J77_023942	3
BP	GO:0009108	coenzyme biosynthetic process	1/63	23/3973	0.30834246014149	0.781852339963306	gene-M8J77_021160	M8J77_021160	1
BP	GO:0009187	cyclic nucleotide metabolic process	1/63	23/3973	0.30834246014149	0.781852339963306	gene-M8J77_024964	M8J77_024964	1
BP	GO:0009190	cyclic nucleotide biosynthetic process	1/63	23/3973	0.30834246014149	0.781852339963306	gene-M8J77_024964	M8J77_024964	1
BP	GO:0009117	nucleotide metabolic process	2/63	75/3973	0.33463449633829	0.781852339963306	gene-M8J77_024964/gene-M8J77_021160	M8J77_024964/M8J77_021160	2
BP	GO:0006869	lipid transport	1/63	26/3973	0.340920046668611	0.781852339963306	gene-M8J77_000719	M8J77_000719	1
BP	GO:0006753	nucleoside phosphate metabolic process	2/63	78/3973	0.352112207814772	0.781852339963306	gene-M8J77_024964/gene-M8J77_021160	M8J77_024964/M8J77_021160	2
BP	GO:0010876	lipid localization	1/63	28/3973	0.361794552662875	0.781852339963306	gene-M8J77_000719	M8J77_000719	1
BP	GO:0006732	coenzyme metabolic process	1/63	29/3973	0.371986426726814	0.781852339963306	gene-M8J77_021160	M8J77_021160	1
BP	GO:0051188	cofactor biosynthetic process	1/63	31/3973	0.391892002224129	0.781852339963306	gene-M8J77_021160	M8J77_021160	1
BP	GO:0090407	organophosphate biosynthetic process	2/63	85/3973	0.392267808883885	0.781852339963306	gene-M8J77_024964/gene-M8J77_021160	M8J77_024964/M8J77_021160	2
BP	GO:0009152	purine ribonucleotide biosynthetic process	1/63	32/3973	0.401610623193149	0.781852339963306	gene-M8J77_024964	M8J77_024964	1
BP	GO:0009260	ribonucleotide biosynthetic process	1/63	32/3973	0.401610623193149	0.781852339963306	gene-M8J77_024964	M8J77_024964	1
BP	GO:0046390	ribose phosphate biosynthetic process	1/63	32/3973	0.401610623193149	0.781852339963306	gene-M8J77_024964	M8J77_024964	1
BP	GO:0055086	nucleobase-containing small molecule metabolic process	2/63	88/3973	0.409155129245185	0.781852339963306	gene-M8J77_024964/gene-M8J77_021160	M8J77_024964/M8J77_021160	2
BP	GO:0006366	transcription by RNA polymerase II	1/63	33/3973	0.411176350353472	0.781852339963306	gene-M8J77_010134	M8J77_010134	1
BP	GO:1902600	proton transmembrane transport	1/63	34/3973	0.420591550842744	0.781852339963306	gene-M8J77_006188	M8J77_006188	1
BP	GO:0034654	nucleobase-containing compound biosynthetic process	6/63	329/3973	0.423813500038832	0.781852339963306	gene-M8J77_012396/gene-M8J77_002420/gene-M8J77_024964/gene-M8J77_020392/gene-M8J77_021160/gene-M8J77_010134	M8J77_012396/M8J77_002420/M8J77_024964/M8J77_020392/M8J77_021160/M8J77_010134	6
BP	GO:0006950	response to stress	2/63	93/3973	0.436800939713452	0.781852339963306	gene-M8J77_005432/gene-M8J77_022790	M8J77_005432/M8J77_022790	2
BP	GO:0006164	purine nucleotide biosynthetic process	1/63	36/3973	0.438979660614273	0.781852339963306	gene-M8J77_024964	M8J77_024964	1
BP	GO:0006030	chitin metabolic process	1/63	37/3973	0.447957126040055	0.781852339963306	gene-M8J77_004986	M8J77_004986	1
BP	GO:0006040	amino sugar metabolic process	1/63	37/3973	0.447957126040055	0.781852339963306	gene-M8J77_004986	M8J77_004986	1
BP	GO:0007018	microtubule-based movement	1/63	37/3973	0.447957126040055	0.781852339963306	gene-M8J77_017085	M8J77_017085	1
BP	GO:0072522	purine-containing compound biosynthetic process	1/63	37/3973	0.447957126040055	0.781852339963306	gene-M8J77_024964	M8J77_024964	1
BP	GO:1901071	glucosamine-containing compound metabolic process	1/63	37/3973	0.447957126040055	0.781852339963306	gene-M8J77_004986	M8J77_004986	1
BP	GO:0006796	phosphate-containing compound metabolic process	7/63	400/3973	0.451739141101882	0.781852339963306	gene-M8J77_008143/gene-M8J77_012937/gene-M8J77_024964/gene-M8J77_009937/gene-M8J77_025339/gene-M8J77_021160/gene-M8J77_003222	M8J77_008143/M8J77_012937/M8J77_024964/M8J77_009937/M8J77_025339/M8J77_021160/M8J77_003222	7
BP	GO:0016311	dephosphorylation	1/63	38/3973	0.456793178138499	0.781852339963306	gene-M8J77_012937	M8J77_012937	1
BP	GO:0006793	phosphorus metabolic process	7/63	402/3973	0.45710793721785	0.781852339963306	gene-M8J77_008143/gene-M8J77_012937/gene-M8J77_024964/gene-M8J77_009937/gene-M8J77_025339/gene-M8J77_021160/gene-M8J77_003222	M8J77_008143/M8J77_012937/M8J77_024964/M8J77_009937/M8J77_025339/M8J77_021160/M8J77_003222	7
BP	GO:0019438	aromatic compound biosynthetic process	6/63	343/3973	0.464480037388103	0.781852339963306	gene-M8J77_012396/gene-M8J77_002420/gene-M8J77_024964/gene-M8J77_020392/gene-M8J77_021160/gene-M8J77_010134	M8J77_012396/M8J77_002420/M8J77_024964/M8J77_020392/M8J77_021160/M8J77_010134	6
BP	GO:0006022	aminoglycan metabolic process	1/63	40/3973	0.474049777623483	0.781852339963306	gene-M8J77_004986	M8J77_004986	1
BP	GO:0006928	movement of cell or subcellular component	1/63	40/3973	0.474049777623483	0.781852339963306	gene-M8J77_017085	M8J77_017085	1
BP	GO:0006812	cation transport	2/63	101/3973	0.479581349172735	0.781852339963306	gene-M8J77_006188/gene-M8J77_013358	M8J77_006188/M8J77_013358	2
BP	GO:0018130	heterocycle biosynthetic process	6/63	349/3973	0.48173290499647	0.781852339963306	gene-M8J77_012396/gene-M8J77_002420/gene-M8J77_024964/gene-M8J77_020392/gene-M8J77_021160/gene-M8J77_010134	M8J77_012396/M8J77_002420/M8J77_024964/M8J77_020392/M8J77_021160/M8J77_010134	6
BP	GO:1901362	organic cyclic compound biosynthetic process	6/63	351/3973	0.487452619400083	0.781852339963306	gene-M8J77_012396/gene-M8J77_002420/gene-M8J77_024964/gene-M8J77_020392/gene-M8J77_021160/gene-M8J77_010134	M8J77_012396/M8J77_002420/M8J77_024964/M8J77_020392/M8J77_021160/M8J77_010134	6
BP	GO:0006811	ion transport	4/63	227/3973	0.489381402989366	0.781852339963306	gene-M8J77_006188/gene-M8J77_013358/gene-M8J77_012162/gene-M8J77_016006	M8J77_006188/M8J77_013358/M8J77_012162/M8J77_016006	4
BP	GO:0098655	cation transmembrane transport	1/63	42/3973	0.490766598268307	0.781852339963306	gene-M8J77_006188	M8J77_006188	1
BP	GO:0098660	inorganic ion transmembrane transport	1/63	42/3973	0.490766598268307	0.781852339963306	gene-M8J77_006188	M8J77_006188	1
BP	GO:0098662	inorganic cation transmembrane transport	1/63	42/3973	0.490766598268307	0.781852339963306	gene-M8J77_006188	M8J77_006188	1
BP	GO:0043038	amino acid activation	1/63	43/3973	0.498927805164541	0.781852339963306	gene-M8J77_010997	M8J77_010997	1
BP	GO:0043039	tRNA aminoacylation	1/63	43/3973	0.498927805164541	0.781852339963306	gene-M8J77_010997	M8J77_010997	1
BP	GO:0009150	purine ribonucleotide metabolic process	1/63	45/3973	0.514865962310695	0.781852339963306	gene-M8J77_024964	M8J77_024964	1
BP	GO:0009259	ribonucleotide metabolic process	1/63	45/3973	0.514865962310695	0.781852339963306	gene-M8J77_024964	M8J77_024964	1
BP	GO:0051186	cofactor metabolic process	1/63	46/3973	0.522646879921292	0.781852339963306	gene-M8J77_021160	M8J77_021160	1
BP	GO:0019693	ribose phosphate metabolic process	1/63	47/3973	0.530304951366405	0.781852339963306	gene-M8J77_024964	M8J77_024964	1
BP	GO:0006468	protein phosphorylation	4/63	241/3973	0.537437987295581	0.781852339963306	gene-M8J77_008143/gene-M8J77_009937/gene-M8J77_025339/gene-M8J77_003222	M8J77_008143/M8J77_009937/M8J77_025339/M8J77_003222	4
BP	GO:0006163	purine nucleotide metabolic process	1/63	49/3973	0.545260161443389	0.781852339963306	gene-M8J77_024964	M8J77_024964	1
BP	GO:0072521	purine-containing compound metabolic process	1/63	50/3973	0.552561030411041	0.781852339963306	gene-M8J77_024964	M8J77_024964	1
BP	GO:0007017	microtubule-based process	1/63	55/3973	0.587370088663513	0.781852339963306	gene-M8J77_017085	M8J77_017085	1
BP	GO:0019637	organophosphate metabolic process	2/63	124/3973	0.591095221564729	0.781852339963306	gene-M8J77_024964/gene-M8J77_021160	M8J77_024964/M8J77_021160	2
BP	GO:0050896	response to stimulus	7/63	456/3973	0.59632244221168	0.781852339963306	gene-M8J77_015078/gene-M8J77_000590/gene-M8J77_005432/gene-M8J77_023942/gene-M8J77_018047/gene-M8J77_022790/gene-M8J77_024109	M8J77_015078/M8J77_000590/M8J77_005432/M8J77_023942/M8J77_018047/M8J77_022790/M8J77_024109	7
BP	GO:0007264	small GTPase mediated signal transduction	1/63	57/3973	0.600534942592542	0.781852339963306	gene-M8J77_023942	M8J77_023942	1
BP	GO:0006351	transcription, DNA-templated	4/63	262/3973	0.605220064390391	0.781852339963306	gene-M8J77_012396/gene-M8J77_002420/gene-M8J77_020392/gene-M8J77_010134	M8J77_012396/M8J77_002420/M8J77_020392/M8J77_010134	4
BP	GO:0097659	nucleic acid-templated transcription	4/63	262/3973	0.605220064390391	0.781852339963306	gene-M8J77_012396/gene-M8J77_002420/gene-M8J77_020392/gene-M8J77_010134	M8J77_012396/M8J77_002420/M8J77_020392/M8J77_010134	4
BP	GO:0016310	phosphorylation	4/63	265/3973	0.614423881025459	0.781852339963306	gene-M8J77_008143/gene-M8J77_009937/gene-M8J77_025339/gene-M8J77_003222	M8J77_008143/M8J77_009937/M8J77_025339/M8J77_003222	4
BP	GO:0032774	RNA biosynthetic process	4/63	265/3973	0.614423881025459	0.781852339963306	gene-M8J77_012396/gene-M8J77_002420/gene-M8J77_020392/gene-M8J77_010134	M8J77_012396/M8J77_002420/M8J77_020392/M8J77_010134	4
BP	GO:0044255	cellular lipid metabolic process	1/63	61/3973	0.625636746543846	0.781852339963306	gene-M8J77_015985	M8J77_015985	1
BP	GO:1901135	carbohydrate derivative metabolic process	2/63	133/3973	0.629756025591367	0.781852339963306	gene-M8J77_024964/gene-M8J77_004986	M8J77_024964/M8J77_004986	2
BP	GO:0006281	DNA repair	1/63	64/3973	0.643438084461748	0.781852339963306	gene-M8J77_022790	M8J77_022790	1
BP	GO:0015672	monovalent inorganic cation transport	1/63	64/3973	0.643438084461748	0.781852339963306	gene-M8J77_006188	M8J77_006188	1
BP	GO:1901137	carbohydrate derivative biosynthetic process	1/63	67/3973	0.660405755957513	0.781852339963306	gene-M8J77_024964	M8J77_024964	1
BP	GO:0006355	regulation of transcription, DNA-templated	3/63	212/3973	0.662226926239105	0.781852339963306	gene-M8J77_012396/gene-M8J77_002420/gene-M8J77_020392	M8J77_012396/M8J77_002420/M8J77_020392	3
BP	GO:0051252	regulation of RNA metabolic process	3/63	212/3973	0.662226926239105	0.781852339963306	gene-M8J77_012396/gene-M8J77_002420/gene-M8J77_020392	M8J77_012396/M8J77_002420/M8J77_020392	3
BP	GO:1903506	regulation of nucleic acid-templated transcription	3/63	212/3973	0.662226926239105	0.781852339963306	gene-M8J77_012396/gene-M8J77_002420/gene-M8J77_020392	M8J77_012396/M8J77_002420/M8J77_020392	3
BP	GO:2001141	regulation of RNA biosynthetic process	3/63	212/3973	0.662226926239105	0.781852339963306	gene-M8J77_012396/gene-M8J77_002420/gene-M8J77_020392	M8J77_012396/M8J77_002420/M8J77_020392	3
BP	GO:0007165	signal transduction	5/63	350/3973	0.663106095622656	0.781852339963306	gene-M8J77_015078/gene-M8J77_000590/gene-M8J77_023942/gene-M8J77_018047/gene-M8J77_024109	M8J77_015078/M8J77_000590/M8J77_023942/M8J77_018047/M8J77_024109	5
BP	GO:0051716	cellular response to stimulus	6/63	418/3973	0.663956001734035	0.781852339963306	gene-M8J77_015078/gene-M8J77_000590/gene-M8J77_023942/gene-M8J77_018047/gene-M8J77_022790/gene-M8J77_024109	M8J77_015078/M8J77_000590/M8J77_023942/M8J77_018047/M8J77_022790/M8J77_024109	6
BP	GO:0006974	cellular response to DNA damage stimulus	1/63	68/3973	0.665883082474327	0.781852339963306	gene-M8J77_022790	M8J77_022790	1
BP	GO:0033554	cellular response to stress	1/63	68/3973	0.665883082474327	0.781852339963306	gene-M8J77_022790	M8J77_022790	1
BP	GO:0019219	regulation of nucleobase-containing compound metabolic process	3/63	215/3973	0.67170604618805	0.781852339963306	gene-M8J77_012396/gene-M8J77_002420/gene-M8J77_020392	M8J77_012396/M8J77_002420/M8J77_020392	3
BP	GO:0023052	signaling	5/63	357/3973	0.680624263779932	0.781852339963306	gene-M8J77_015078/gene-M8J77_000590/gene-M8J77_023942/gene-M8J77_018047/gene-M8J77_024109	M8J77_015078/M8J77_000590/M8J77_023942/M8J77_018047/M8J77_024109	5
BP	GO:0007154	cell communication	5/63	358/3973	0.683078871028523	0.781852339963306	gene-M8J77_015078/gene-M8J77_000590/gene-M8J77_023942/gene-M8J77_018047/gene-M8J77_024109	M8J77_015078/M8J77_000590/M8J77_023942/M8J77_018047/M8J77_024109	5
BP	GO:0010556	regulation of macromolecule biosynthetic process	3/63	219/3973	0.684049331587859	0.781852339963306	gene-M8J77_012396/gene-M8J77_002420/gene-M8J77_020392	M8J77_012396/M8J77_002420/M8J77_020392	3
BP	GO:0031326	regulation of cellular biosynthetic process	3/63	219/3973	0.684049331587859	0.781852339963306	gene-M8J77_012396/gene-M8J77_002420/gene-M8J77_020392	M8J77_012396/M8J77_002420/M8J77_020392	3
BP	GO:2000112	regulation of cellular macromolecule biosynthetic process	3/63	219/3973	0.684049331587859	0.781852339963306	gene-M8J77_012396/gene-M8J77_002420/gene-M8J77_020392	M8J77_012396/M8J77_002420/M8J77_020392	3
BP	GO:0006399	tRNA metabolic process	1/63	72/3973	0.686936232982343	0.781852339963306	gene-M8J77_010997	M8J77_010997	1
BP	GO:0009889	regulation of biosynthetic process	3/63	220/3973	0.687082359361693	0.781852339963306	gene-M8J77_012396/gene-M8J77_002420/gene-M8J77_020392	M8J77_012396/M8J77_002420/M8J77_020392	3
BP	GO:0010468	regulation of gene expression	3/63	222/3973	0.693085099000408	0.781942162974819	gene-M8J77_012396/gene-M8J77_002420/gene-M8J77_020392	M8J77_012396/M8J77_002420/M8J77_020392	3
BP	GO:0051171	regulation of nitrogen compound metabolic process	3/63	228/3973	0.710587862386883	0.784774658180316	gene-M8J77_012396/gene-M8J77_002420/gene-M8J77_020392	M8J77_012396/M8J77_002420/M8J77_020392	3
BP	GO:0080090	regulation of primary metabolic process	3/63	228/3973	0.710587862386883	0.784774658180316	gene-M8J77_012396/gene-M8J77_002420/gene-M8J77_020392	M8J77_012396/M8J77_002420/M8J77_020392	3
BP	GO:0031323	regulation of cellular metabolic process	3/63	229/3973	0.713431507436651	0.784774658180316	gene-M8J77_012396/gene-M8J77_002420/gene-M8J77_020392	M8J77_012396/M8J77_002420/M8J77_020392	3
BP	GO:0060255	regulation of macromolecule metabolic process	3/63	234/3973	0.727336677155426	0.789242793768617	gene-M8J77_012396/gene-M8J77_002420/gene-M8J77_020392	M8J77_012396/M8J77_002420/M8J77_020392	3
BP	GO:0017144	drug metabolic process	1/63	81/3973	0.729648923625918	0.789242793768617	gene-M8J77_004986	M8J77_004986	1
BP	GO:0019222	regulation of metabolic process	3/63	237/3973	0.735430785102575	0.789242793768617	gene-M8J77_012396/gene-M8J77_002420/gene-M8J77_020392	M8J77_012396/M8J77_002420/M8J77_020392	3
BP	GO:0034660	ncRNA metabolic process	1/63	88/3973	0.758855563051601	0.805480910129801	gene-M8J77_010997	M8J77_010997	1
BP	GO:0071705	nitrogen compound transport	1/63	89/3973	0.762766013380494	0.805480910129801	gene-M8J77_010627	M8J77_010627	1
BP	GO:0006464	cellular protein modification process	5/63	404/3973	0.782700076349842	0.813515039985663	gene-M8J77_008143/gene-M8J77_012937/gene-M8J77_009937/gene-M8J77_025339/gene-M8J77_003222	M8J77_008143/M8J77_012937/M8J77_009937/M8J77_025339/M8J77_003222	5
BP	GO:0036211	protein modification process	5/63	404/3973	0.782700076349842	0.813515039985663	gene-M8J77_008143/gene-M8J77_012937/gene-M8J77_009937/gene-M8J77_025339/gene-M8J77_003222	M8J77_008143/M8J77_012937/M8J77_009937/M8J77_025339/M8J77_003222	5
BP	GO:0033036	macromolecule localization	1/63	108/3973	0.826252265831952	0.852072649139201	gene-M8J77_000719	M8J77_000719	1
BP	GO:0016070	RNA metabolic process	5/63	434/3973	0.833858454789605	0.852822101257134	gene-M8J77_012396/gene-M8J77_010997/gene-M8J77_002420/gene-M8J77_020392/gene-M8J77_010134	M8J77_012396/M8J77_010997/M8J77_002420/M8J77_020392/M8J77_010134	5
BP	GO:0043412	macromolecule modification	5/63	438/3973	0.83990055426839	0.852822101257134	gene-M8J77_008143/gene-M8J77_012937/gene-M8J77_009937/gene-M8J77_025339/gene-M8J77_003222	M8J77_008143/M8J77_012937/M8J77_009937/M8J77_025339/M8J77_003222	5
BP	GO:0007186	G-protein-coupled receptor signaling pathway	1/63	131/3973	0.881071385804772	0.887797121574274	gene-M8J77_024109	M8J77_024109	1
BP	GO:1901566	organonitrogen compound biosynthetic process	2/63	270/3973	0.935077186055918	0.935077186055918	gene-M8J77_024964/gene-M8J77_021160	M8J77_024964/M8J77_021160	2
CC	GO:0005576	extracellular region	3/25	72/1949	0.0621250406047489	0.812529222892641	gene-M8J77_018016/gene-M8J77_004986/gene-M8J77_021743	M8J77_018016/M8J77_004986/M8J77_021743	3
CC	GO:0000139	Golgi membrane	1/25	10/1949	0.121379027689318	0.812529222892641	gene-M8J77_010627	M8J77_010627	1
CC	GO:0000428	DNA-directed RNA polymerase complex	1/25	11/1949	0.132707302216274	0.812529222892641	gene-M8J77_010134	M8J77_010134	1
CC	GO:0055029	nuclear DNA-directed RNA polymerase complex	1/25	11/1949	0.132707302216274	0.812529222892641	gene-M8J77_010134	M8J77_010134	1
CC	GO:0098791	Golgi subcompartment	1/25	11/1949	0.132707302216274	0.812529222892641	gene-M8J77_010627	M8J77_010627	1
CC	GO:0030880	RNA polymerase complex	1/25	13/1949	0.154944652368804	0.812529222892641	gene-M8J77_010134	M8J77_010134	1
CC	GO:0061695	transferase complex, transferring phosphorus-containing groups	1/25	14/1949	0.165857040638835	0.812529222892641	gene-M8J77_010134	M8J77_010134	1
CC	GO:0033177	proton-transporting two-sector ATPase complex, proton-transporting domain	1/25	15/1949	0.176634081457455	0.812529222892641	gene-M8J77_006188	M8J77_006188	1
CC	GO:0031090	organelle membrane	1/25	70/1949	0.225675433471561	0.812529222892641	gene-M8J77_010627/gene-M8J77_016006	M8J77_010627/M8J77_016006	2
CC	GO:0044431	Golgi apparatus part	1/25	21/1949	0.238542896945257	0.812529222892641	gene-M8J77_010627	M8J77_010627	1
CC	GO:0005794	Golgi apparatus	1/25	23/1949	0.258167255971254	0.812529222892641	gene-M8J77_010627	M8J77_010627	1
CC	GO:0016469	proton-transporting two-sector ATPase complex	1/25	27/1949	0.295969423932654	0.812529222892641	gene-M8J77_006188	M8J77_006188	1
CC	GO:0016459	myosin complex	1/25	29/1949	0.314170065856174	0.812529222892641	gene-M8J77_010616	M8J77_010616	1
CC	GO:0005743	mitochondrial inner membrane	1/25	30/1949	0.323100143123672	0.812529222892641	gene-M8J77_016006	M8J77_016006	1
CC	GO:0019866	organelle inner membrane	1/25	30/1949	0.323100143123672	0.812529222892641	gene-M8J77_016006	M8J77_016006	1
CC	GO:1990234	transferase complex	1/25	32/1949	0.34062658453262	0.812529222892641	gene-M8J77_010134	M8J77_010134	1
CC	GO:0031984	organelle subcompartment	1/25	37/1949	0.38255746128145	0.812529222892641	gene-M8J77_010627	M8J77_010627	1
CC	GO:0098588	bounding membrane of organelle	1/25	38/1949	0.390630716233314	0.812529222892641	gene-M8J77_010627	M8J77_010627	1
CC	GO:0015629	actin cytoskeleton	1/25	40/1949	0.40647427420424	0.812529222892641	gene-M8J77_010616	M8J77_010616	1
CC	GO:0031966	mitochondrial membrane	1/25	41/1949	0.414247005029223	0.812529222892641	gene-M8J77_016006	M8J77_016006	1
CC	GO:0005654	nucleoplasm	1/25	43/1949	0.429500335271628	0.812529222892641	gene-M8J77_010134	M8J77_010134	1
CC	GO:0044451	nucleoplasm part	1/25	43/1949	0.429500335271628	0.812529222892641	gene-M8J77_010134	M8J77_010134	1
CC	GO:1902494	catalytic complex	2/25	113/1949	0.430557833356631	0.812529222892641	gene-M8J77_018047/gene-M8J77_010134	M8J77_018047/M8J77_010134	2
CC	GO:0005740	mitochondrial envelope	1/25	46/1949	0.451667486697184	0.812529222892641	gene-M8J77_016006	M8J77_016006	1
CC	GO:0031981	nuclear lumen	1/25	53/1949	0.500221406337037	0.812529222892641	gene-M8J77_010134	M8J77_010134	1
CC	GO:0031967	organelle envelope	1/25	54/1949	0.506811313953902	0.812529222892641	gene-M8J77_016006	M8J77_016006	1
CC	GO:0031975	envelope	1/25	54/1949	0.506811313953902	0.812529222892641	gene-M8J77_016006	M8J77_016006	1
CC	GO:0044429	mitochondrial part	1/25	54/1949	0.506811313953902	0.812529222892641	gene-M8J77_016006	M8J77_016006	1
CC	GO:0031974	membrane-enclosed lumen	1/25	63/1949	0.562483937429987	0.812529222892641	gene-M8J77_010134	M8J77_010134	1
CC	GO:0043233	organelle lumen	1/25	63/1949	0.562483937429987	0.812529222892641	gene-M8J77_010134	M8J77_010134	1
CC	GO:0070013	intracellular organelle lumen	1/25	63/1949	0.562483937429987	0.812529222892641	gene-M8J77_010134	M8J77_010134	1
CC	GO:0044446	intracellular organelle part	4/25	309/1949	0.577017790528402	0.812529222892641	gene-M8J77_010616/gene-M8J77_010627/gene-M8J77_016006/gene-M8J77_010134	M8J77_010616/M8J77_010627/M8J77_016006/M8J77_010134	4
CC	GO:0044430	cytoskeletal part	1/25	66/1949	0.579661889495802	0.812529222892641	gene-M8J77_010616	M8J77_010616	1
CC	GO:0044422	organelle part	4/25	314/1949	0.590761335830685	0.812529222892641	gene-M8J77_010616/gene-M8J77_010627/gene-M8J77_016006/gene-M8J77_010134	M8J77_010616/M8J77_010627/M8J77_016006/M8J77_010134	4
CC	GO:0005739	mitochondrion	1/25	72/1949	0.612095815933337	0.812529222892641	gene-M8J77_016006	M8J77_016006	1
CC	GO:0005856	cytoskeleton	1/25	74/1949	0.62236280902415	0.812529222892641	gene-M8J77_010616	M8J77_010616	1
CC	GO:0044428	nuclear part	1/25	81/1949	0.656282164302407	0.833655722221976	gene-M8J77_010134	M8J77_010134	1
CC	GO:0012505	endomembrane system	1/25	90/1949	0.695614221962754	0.843237399549598	gene-M8J77_010627	M8J77_010627	1
CC	GO:0098796	membrane protein complex	1/25	91/1949	0.699707629413497	0.843237399549598	gene-M8J77_006188	M8J77_006188	1
CC	GO:0043231	intracellular membrane-bounded organelle	4/25	440/1949	0.850295186894838	0.966478288173904	gene-M8J77_010627/gene-M8J77_002420/gene-M8J77_016006/gene-M8J77_010134	M8J77_010627/M8J77_002420/M8J77_016006/M8J77_010134	4
CC	GO:0043227	membrane-bounded organelle	4/25	451/1949	0.864909151823543	0.966478288173904	gene-M8J77_010627/gene-M8J77_002420/gene-M8J77_016006/gene-M8J77_010134	M8J77_010627/M8J77_002420/M8J77_016006/M8J77_010134	4
CC	GO:0005634	nucleus	2/25	285/1949	0.90002522647542	0.966478288173904	gene-M8J77_002420/gene-M8J77_010134	M8J77_002420/M8J77_010134	2
CC	GO:0032991	protein-containing complex	4/25	491/1949	0.908777124433207	0.966478288173904	gene-M8J77_010616/gene-M8J77_018047/gene-M8J77_006188/gene-M8J77_010134	M8J77_010616/M8J77_018047/M8J77_006188/M8J77_010134	4
CC	GO:0044444	cytoplasmic part	2/25	298/1949	0.914343907957556	0.966478288173904	gene-M8J77_010627/gene-M8J77_016006	M8J77_010627/M8J77_016006	2
CC	GO:0005737	cytoplasm	2/25	344/1949	0.951473782511007	0.966478288173904	gene-M8J77_010627/gene-M8J77_016006	M8J77_010627/M8J77_016006	2
CC	GO:0043228	non-membrane-bounded organelle	1/25	246/1949	0.966478288173904	0.966478288173904	gene-M8J77_010616	M8J77_010616	1
CC	GO:0043232	intracellular non-membrane-bounded organelle	1/25	246/1949	0.966478288173904	0.966478288173904	gene-M8J77_010616	M8J77_010616	1
MF	GO:0044877	protein-containing complex binding	3/108	22/6043	0.00667654024824005	0.743678161166268	gene-M8J77_007399/gene-M8J77_000470/gene-M8J77_024109	M8J77_007399/M8J77_000470/M8J77_024109	3
MF	GO:0030246	carbohydrate binding	2/108	27/6043	0.0831889929975362	0.743678161166268	gene-M8J77_002883/gene-M8J77_008217	M8J77_002883/M8J77_008217	2
MF	GO:0016614	oxidoreductase activity, acting on CH-OH group of donors	3/108	59/6043	0.0880060606752055	0.743678161166268	gene-M8J77_025559/gene-M8J77_011663/gene-M8J77_015985	M8J77_025559/M8J77_011663/M8J77_015985	3
MF	GO:0050660	flavin adenine dinucleotide binding	3/108	62/6043	0.0986172331087227	0.743678161166268	gene-M8J77_025559/gene-M8J77_011663/gene-M8J77_022410	M8J77_025559/M8J77_011663/M8J77_022410	3
MF	GO:0003779	actin binding	2/108	30/6043	0.0996510423351462	0.743678161166268	gene-M8J77_007399/gene-M8J77_000470	M8J77_007399/M8J77_000470	2
MF	GO:0005215	transporter activity	11/108	401/6043	0.101387191166118	0.743678161166268	gene-M8J77_015780/gene-M8J77_000719/gene-M8J77_010627/gene-M8J77_017618/gene-M8J77_001145/gene-M8J77_006188/gene-M8J77_022536/gene-M8J77_013358/gene-M8J77_012162/gene-M8J77_015801/gene-M8J77_006396	M8J77_015780/M8J77_000719/M8J77_010627/M8J77_017618/M8J77_001145/M8J77_006188/M8J77_022536/M8J77_013358/M8J77_012162/M8J77_015801/M8J77_006396	11
MF	GO:0050662	coenzyme binding	5/108	142/6043	0.109712821605284	0.743678161166268	gene-M8J77_025559/gene-M8J77_009315/gene-M8J77_011663/gene-M8J77_007026/gene-M8J77_022410	M8J77_025559/M8J77_009315/M8J77_011663/M8J77_007026/M8J77_022410	5
MF	GO:0030234	enzyme regulator activity	3/108	66/6043	0.113524252528832	0.743678161166268	gene-M8J77_023942/gene-M8J77_018047/gene-M8J77_021743	M8J77_023942/M8J77_018047/M8J77_021743	3
MF	GO:0042302	structural constituent of cuticle	3/108	67/6043	0.11737884050045	0.743678161166268	gene-M8J77_017982/gene-M8J77_013615/gene-M8J77_021258	M8J77_017982/M8J77_013615/M8J77_021258	3
MF	GO:0048037	cofactor binding	8/108	278/6043	0.123190309488854	0.743678161166268	gene-M8J77_025559/gene-M8J77_009315/gene-M8J77_011663/gene-M8J77_005432/gene-M8J77_024964/gene-M8J77_007026/gene-M8J77_025805/gene-M8J77_022410	M8J77_025559/M8J77_009315/M8J77_011663/M8J77_005432/M8J77_024964/M8J77_007026/M8J77_025805/M8J77_022410	8
MF	GO:0022857	transmembrane transporter activity	10/108	370/6043	0.123709241142565	0.743678161166268	gene-M8J77_015780/gene-M8J77_010627/gene-M8J77_017618/gene-M8J77_001145/gene-M8J77_006188/gene-M8J77_022536/gene-M8J77_013358/gene-M8J77_012162/gene-M8J77_015801/gene-M8J77_006396	M8J77_015780/M8J77_010627/M8J77_017618/M8J77_001145/M8J77_006188/M8J77_022536/M8J77_013358/M8J77_012162/M8J77_015801/M8J77_006396	10
MF	GO:0070011	peptidase activity, acting on L-amino acid peptides	8/108	279/6043	0.125029540336498	0.743678161166268	gene-M8J77_000851/gene-M8J77_018764/gene-M8J77_003349/gene-M8J77_015076/gene-M8J77_019681/gene-M8J77_002189/gene-M8J77_015937/gene-M8J77_020003	M8J77_000851/M8J77_018764/M8J77_003349/M8J77_015076/M8J77_019681/M8J77_002189/M8J77_015937/M8J77_020003	8
MF	GO:0030170	pyridoxal phosphate binding	2/108	35/6043	0.128839869605635	0.743678161166268	gene-M8J77_009315/gene-M8J77_007026	M8J77_009315/M8J77_007026	2
MF	GO:0070279	vitamin B6 binding	2/108	35/6043	0.128839869605635	0.743678161166268	gene-M8J77_009315/gene-M8J77_007026	M8J77_009315/M8J77_007026	2
MF	GO:0004252	serine-type endopeptidase activity	3/108	72/6043	0.13735996407038	0.743678161166268	gene-M8J77_015076/gene-M8J77_019681/gene-M8J77_002189	M8J77_015076/M8J77_019681/M8J77_002189	3
MF	GO:0008092	cytoskeletal protein binding	3/108	72/6043	0.13735996407038	0.743678161166268	gene-M8J77_017085/gene-M8J77_007399/gene-M8J77_000470	M8J77_017085/M8J77_007399/M8J77_000470	3
MF	GO:0008233	peptidase activity	8/108	288/6043	0.142231956065425	0.743678161166268	gene-M8J77_000851/gene-M8J77_018764/gene-M8J77_003349/gene-M8J77_015076/gene-M8J77_019681/gene-M8J77_002189/gene-M8J77_015937/gene-M8J77_020003	M8J77_000851/M8J77_018764/M8J77_003349/M8J77_015076/M8J77_019681/M8J77_002189/M8J77_015937/M8J77_020003	8
MF	GO:0016491	oxidoreductase activity	10/108	383/6043	0.145275266140256	0.743678161166268	gene-M8J77_025559/gene-M8J77_013339/gene-M8J77_003227/gene-M8J77_011663/gene-M8J77_005432/gene-M8J77_025548/gene-M8J77_025805/gene-M8J77_022410/gene-M8J77_015985/gene-M8J77_024737	M8J77_025559/M8J77_013339/M8J77_003227/M8J77_011663/M8J77_005432/M8J77_025548/M8J77_025805/M8J77_022410/M8J77_015985/M8J77_024737	10
MF	GO:0008234	cysteine-type peptidase activity	3/108	74/6043	0.145660679343658	0.743678161166268	gene-M8J77_000851/gene-M8J77_018764/gene-M8J77_003349	M8J77_000851/M8J77_018764/M8J77_003349	3
MF	GO:0019842	vitamin binding	2/108	39/6043	0.153433920985434	0.743678161166268	gene-M8J77_009315/gene-M8J77_007026	M8J77_009315/M8J77_007026	2
MF	GO:0016765	transferase activity, transferring alkyl or aryl (other than methyl) groups	1/108	10/6043	0.165123228479188	0.743678161166268	gene-M8J77_001338	M8J77_001338	1
MF	GO:1901505	carbohydrate derivative transmembrane transporter activity	1/108	10/6043	0.165123228479188	0.743678161166268	gene-M8J77_010627	M8J77_010627	1
MF	GO:0016788	hydrolase activity, acting on ester bonds	9/108	350/6043	0.172459192895361	0.743678161166268	gene-M8J77_000765/gene-M8J77_026438/gene-M8J77_014049/gene-M8J77_022790/gene-M8J77_009716/gene-M8J77_012937/gene-M8J77_022496/gene-M8J77_019486/gene-M8J77_013388	M8J77_000765/M8J77_026438/M8J77_014049/M8J77_022790/M8J77_009716/M8J77_012937/M8J77_022496/M8J77_019486/M8J77_013388	9
MF	GO:0015932	nucleobase-containing compound transmembrane transporter activity	1/108	11/6043	0.180068809670014	0.743678161166268	gene-M8J77_010627	M8J77_010627	1
MF	GO:0004175	endopeptidase activity	5/108	171/6043	0.19038368367151	0.743678161166268	gene-M8J77_015076/gene-M8J77_019681/gene-M8J77_002189/gene-M8J77_015937/gene-M8J77_020003	M8J77_015076/M8J77_019681/M8J77_002189/M8J77_015937/M8J77_020003	5
MF	GO:0008236	serine-type peptidase activity	3/108	88/6043	0.207765775299007	0.743678161166268	gene-M8J77_015076/gene-M8J77_019681/gene-M8J77_002189	M8J77_015076/M8J77_019681/M8J77_002189	3
MF	GO:0017171	serine hydrolase activity	3/108	88/6043	0.207765775299007	0.743678161166268	gene-M8J77_015076/gene-M8J77_019681/gene-M8J77_002189	M8J77_015076/M8J77_019681/M8J77_002189	3
MF	GO:0004866	endopeptidase inhibitor activity	1/108	13/6043	0.209169284941089	0.743678161166268	gene-M8J77_021743	M8J77_021743	1
MF	GO:0061135	endopeptidase regulator activity	1/108	13/6043	0.209169284941089	0.743678161166268	gene-M8J77_021743	M8J77_021743	1
MF	GO:0098772	molecular function regulator	4/108	134/6043	0.217563688239901	0.743678161166268	gene-M8J77_018016/gene-M8J77_023942/gene-M8J77_018047/gene-M8J77_021743	M8J77_018016/M8J77_023942/M8J77_018047/M8J77_021743	4
MF	GO:0004518	nuclease activity	6/108	227/6043	0.219494867351498	0.743678161166268	gene-M8J77_026438/gene-M8J77_014049/gene-M8J77_022790/gene-M8J77_009716/gene-M8J77_019486/gene-M8J77_013388	M8J77_026438/M8J77_014049/M8J77_022790/M8J77_009716/M8J77_019486/M8J77_013388	6
MF	GO:0015293	symporter activity	1/108	14/6043	0.2233334171511	0.743678161166268	gene-M8J77_015780	M8J77_015780	1
MF	GO:0004523	RNA-DNA hybrid ribonuclease activity	5/108	184/6043	0.232033445659513	0.743678161166268	gene-M8J77_026438/gene-M8J77_014049/gene-M8J77_009716/gene-M8J77_019486/gene-M8J77_013388	M8J77_026438/M8J77_014049/M8J77_009716/M8J77_019486/M8J77_013388	5
MF	GO:0015103	inorganic anion transmembrane transporter activity	1/108	15/6043	0.237246170667053	0.743678161166268	gene-M8J77_012162	M8J77_012162	1
MF	GO:0016891	endoribonuclease activity, producing 5'-phosphomonoesters	5/108	189/6043	0.248725084998292	0.743678161166268	gene-M8J77_026438/gene-M8J77_014049/gene-M8J77_009716/gene-M8J77_019486/gene-M8J77_013388	M8J77_026438/M8J77_014049/M8J77_009716/M8J77_019486/M8J77_013388	5
MF	GO:0004725	protein tyrosine phosphatase activity	1/108	16/6043	0.250911965884033	0.743678161166268	gene-M8J77_012937	M8J77_012937	1
MF	GO:0005319	lipid transporter activity	1/108	16/6043	0.250911965884033	0.743678161166268	gene-M8J77_000719	M8J77_000719	1
MF	GO:0030414	peptidase inhibitor activity	1/108	16/6043	0.250911965884033	0.743678161166268	gene-M8J77_021743	M8J77_021743	1
MF	GO:0061134	peptidase regulator activity	1/108	16/6043	0.250911965884033	0.743678161166268	gene-M8J77_021743	M8J77_021743	1
MF	GO:0016893	endonuclease activity, active with either ribo- or deoxyribonucleic acids and producing 5'-phosphomonoesters	5/108	190/6043	0.252101619350645	0.743678161166268	gene-M8J77_026438/gene-M8J77_014049/gene-M8J77_009716/gene-M8J77_019486/gene-M8J77_013388	M8J77_026438/M8J77_014049/M8J77_009716/M8J77_019486/M8J77_013388	5
MF	GO:0004521	endoribonuclease activity	5/108	196/6043	0.272598781827909	0.743678161166268	gene-M8J77_026438/gene-M8J77_014049/gene-M8J77_009716/gene-M8J77_019486/gene-M8J77_013388	M8J77_026438/M8J77_014049/M8J77_009716/M8J77_019486/M8J77_013388	5
MF	GO:0030545	receptor regulator activity	1/108	18/6043	0.277519979278665	0.743678161166268	gene-M8J77_018016	M8J77_018016	1
MF	GO:0048018	receptor ligand activity	1/108	18/6043	0.277519979278665	0.743678161166268	gene-M8J77_018016	M8J77_018016	1
MF	GO:0020037	heme binding	3/108	103/6043	0.279512553959941	0.743678161166268	gene-M8J77_005432/gene-M8J77_024964/gene-M8J77_025805	M8J77_005432/M8J77_024964/M8J77_025805	3
MF	GO:0046906	tetrapyrrole binding	3/108	104/6043	0.284401824464193	0.743678161166268	gene-M8J77_005432/gene-M8J77_024964/gene-M8J77_025805	M8J77_005432/M8J77_024964/M8J77_025805	3
MF	GO:0004519	endonuclease activity	5/108	200/6043	0.286464506746459	0.743678161166268	gene-M8J77_026438/gene-M8J77_014049/gene-M8J77_009716/gene-M8J77_019486/gene-M8J77_013388	M8J77_026438/M8J77_014049/M8J77_009716/M8J77_019486/M8J77_013388	5
MF	GO:0003723	RNA binding	4/108	152/6043	0.288109474845571	0.743678161166268	gene-M8J77_026184/gene-M8J77_010997/gene-M8J77_022284/gene-M8J77_003115	M8J77_026184/M8J77_010997/M8J77_022284/M8J77_003115	4
MF	GO:0004540	ribonuclease activity	5/108	204/6043	0.300465020919567	0.743678161166268	gene-M8J77_026438/gene-M8J77_014049/gene-M8J77_009716/gene-M8J77_019486/gene-M8J77_013388	M8J77_026438/M8J77_014049/M8J77_009716/M8J77_019486/M8J77_013388	5
MF	GO:0008509	anion transmembrane transporter activity	1/108	20/6043	0.303191304053227	0.743678161166268	gene-M8J77_012162	M8J77_012162	1
MF	GO:0016829	lyase activity	2/108	62/6043	0.304438939461997	0.743678161166268	gene-M8J77_015075/gene-M8J77_024964	M8J77_015075/M8J77_024964	2
MF	GO:0003924	GTPase activity	3/108	109/6043	0.308945994908782	0.743678161166268	gene-M8J77_001219/gene-M8J77_024109/gene-M8J77_022191	M8J77_001219/M8J77_024109/M8J77_022191	3
MF	GO:0003774	motor activity	2/108	63/6043	0.311067594272315	0.743678161166268	gene-M8J77_017085/gene-M8J77_010616	M8J77_017085/M8J77_010616	2
MF	GO:0004601	peroxidase activity	1/108	22/6043	0.327958617296108	0.743678161166268	gene-M8J77_005432	M8J77_005432	1
MF	GO:0015291	secondary active transmembrane transporter activity	1/108	22/6043	0.327958617296108	0.743678161166268	gene-M8J77_015780	M8J77_015780	1
MF	GO:0030695	GTPase regulator activity	1/108	22/6043	0.327958617296108	0.743678161166268	gene-M8J77_023942	M8J77_023942	1
MF	GO:0022836	gated channel activity	2/108	67/6043	0.337441127982557	0.743678161166268	gene-M8J77_017618/gene-M8J77_012162	M8J77_017618/M8J77_012162	2
MF	GO:0022839	ion gated channel activity	2/108	67/6043	0.337441127982557	0.743678161166268	gene-M8J77_017618/gene-M8J77_012162	M8J77_017618/M8J77_012162	2
MF	GO:0016849	phosphorus-oxygen lyase activity	1/108	23/6043	0.340013171245954	0.743678161166268	gene-M8J77_024964	M8J77_024964	1
MF	GO:0004674	protein serine/threonine kinase activity	1/108	25/6043	0.36348327638415	0.743678161166268	gene-M8J77_008143	M8J77_008143	1
MF	GO:0016627	oxidoreductase activity, acting on the CH-CH group of donors	1/108	25/6043	0.36348327638415	0.743678161166268	gene-M8J77_022410	M8J77_022410	1
MF	GO:0004970	ionotropic glutamate receptor activity	1/108	26/6043	0.374906308313448	0.743678161166268	gene-M8J77_017618	M8J77_017618	1
MF	GO:0008066	glutamate receptor activity	1/108	26/6043	0.374906308313448	0.743678161166268	gene-M8J77_017618	M8J77_017618	1
MF	GO:0022824	transmitter-gated ion channel activity	1/108	26/6043	0.374906308313448	0.743678161166268	gene-M8J77_017618	M8J77_017618	1
MF	GO:0022835	transmitter-gated channel activity	1/108	26/6043	0.374906308313448	0.743678161166268	gene-M8J77_017618	M8J77_017618	1
MF	GO:0030594	neurotransmitter receptor activity	1/108	26/6043	0.374906308313448	0.743678161166268	gene-M8J77_017618	M8J77_017618	1
MF	GO:0005509	calcium ion binding	3/108	124/6043	0.382672215746788	0.743678161166268	gene-M8J77_003151/gene-M8J77_006953/gene-M8J77_013734	M8J77_003151/M8J77_006953/M8J77_013734	3
MF	GO:0004857	enzyme inhibitor activity	1/108	27/6043	0.386126205056367	0.743678161166268	gene-M8J77_021743	M8J77_021743	1
MF	GO:0016301	kinase activity	6/108	282/6043	0.391157412254277	0.743678161166268	gene-M8J77_008143/gene-M8J77_009937/gene-M8J77_025339/gene-M8J77_005961/gene-M8J77_003222/gene-M8J77_006660	M8J77_008143/M8J77_009937/M8J77_025339/M8J77_005961/M8J77_003222/M8J77_006660	6
MF	GO:0016684	oxidoreductase activity, acting on peroxide as acceptor	1/108	28/6043	0.397146545790063	0.743678161166268	gene-M8J77_005432	M8J77_005432	1
MF	GO:0008017	microtubule binding	1/108	29/6043	0.407970847212286	0.743678161166268	gene-M8J77_017085	M8J77_017085	1
MF	GO:0060589	nucleoside-triphosphatase regulator activity	1/108	29/6043	0.407970847212286	0.743678161166268	gene-M8J77_023942	M8J77_023942	1
MF	GO:0016209	antioxidant activity	1/108	30/6043	0.418602564621843	0.743678161166268	gene-M8J77_005432	M8J77_005432	1
MF	GO:0140098	catalytic activity, acting on RNA	6/108	292/6043	0.423531722585784	0.743678161166268	gene-M8J77_026438/gene-M8J77_010997/gene-M8J77_014049/gene-M8J77_009716/gene-M8J77_019486/gene-M8J77_013388	M8J77_026438/M8J77_010997/M8J77_014049/M8J77_009716/M8J77_019486/M8J77_013388	6
MF	GO:0008238	exopeptidase activity	1/108	31/6043	0.429045092980539	0.743678161166268	gene-M8J77_002189	M8J77_002189	1
MF	GO:0016616	oxidoreductase activity, acting on the CH-OH group of donors, NAD or NADP as acceptor	1/108	31/6043	0.429045092980539	0.743678161166268	gene-M8J77_015985	M8J77_015985	1
MF	GO:0019001	guanyl nucleotide binding	3/108	137/6043	0.445232670303178	0.755761763469661	gene-M8J77_001219/gene-M8J77_024109/gene-M8J77_022191	M8J77_001219/M8J77_024109/M8J77_022191	3
MF	GO:0003777	microtubule motor activity	1/108	34/6043	0.459270610108486	0.755761763469661	gene-M8J77_017085	M8J77_017085	1
MF	GO:0004721	phosphoprotein phosphatase activity	1/108	34/6043	0.459270610108486	0.755761763469661	gene-M8J77_012937	M8J77_012937	1
MF	GO:0005102	signaling receptor binding	1/108	34/6043	0.459270610108486	0.755761763469661	gene-M8J77_018016	M8J77_018016	1
MF	GO:0008061	chitin binding	1/108	37/6043	0.487910067770261	0.789818731783253	gene-M8J77_004986	M8J77_004986	1
MF	GO:0016747	transferase activity, transferring acyl groups other than amino-acyl groups	1/108	38/6043	0.497118478140027	0.789818731783253	gene-M8J77_025040	M8J77_025040	1
MF	GO:0015631	tubulin binding	1/108	39/6043	0.506162808591463	0.789818731783253	gene-M8J77_017085	M8J77_017085	1
MF	GO:0003700	DNA-binding transcription factor activity	2/108	99/6043	0.531955458084964	0.789818731783253	gene-M8J77_012396/gene-M8J77_020392	M8J77_012396/M8J77_020392	2
MF	GO:0004812	aminoacyl-tRNA ligase activity	1/108	43/6043	0.54075651271329	0.789818731783253	gene-M8J77_010997	M8J77_010997	1
MF	GO:0016875	ligase activity, forming carbon-oxygen bonds	1/108	43/6043	0.54075651271329	0.789818731783253	gene-M8J77_010997	M8J77_010997	1
MF	GO:0008324	cation transmembrane transporter activity	2/108	101/6043	0.542812520652129	0.789818731783253	gene-M8J77_006188/gene-M8J77_013358	M8J77_006188/M8J77_013358	2
MF	GO:0004222	metalloendopeptidase activity	1/108	44/6043	0.549022895484451	0.789818731783253	gene-M8J77_020003	M8J77_020003	1
MF	GO:0015078	proton transmembrane transporter activity	1/108	46/6043	0.565115941500157	0.789818731783253	gene-M8J77_006188	M8J77_006188	1
MF	GO:0015075	ion transmembrane transporter activity	4/108	223/6043	0.569028329519069	0.789818731783253	gene-M8J77_017618/gene-M8J77_006188/gene-M8J77_013358/gene-M8J77_012162	M8J77_017618/M8J77_006188/M8J77_013358/M8J77_012162	4
MF	GO:0022804	active transmembrane transporter activity	1/108	51/6043	0.602901974406817	0.789818731783253	gene-M8J77_015780	M8J77_015780	1
MF	GO:0016772	transferase activity, transferring phosphorus-containing groups	6/108	354/6043	0.613114997400082	0.789818731783253	gene-M8J77_008143/gene-M8J77_009937/gene-M8J77_025339/gene-M8J77_005961/gene-M8J77_003222/gene-M8J77_006660	M8J77_008143/M8J77_009937/M8J77_025339/M8J77_005961/M8J77_003222/M8J77_006660	6
MF	GO:0017111	nucleoside-triphosphatase activity	5/108	297/6043	0.619104145606446	0.789818731783253	gene-M8J77_001219/gene-M8J77_017085/gene-M8J77_010616/gene-M8J77_024109/gene-M8J77_022191	M8J77_001219/M8J77_017085/M8J77_010616/M8J77_024109/M8J77_022191	5
MF	GO:0016746	transferase activity, transferring acyl groups	1/108	56/6043	0.637432631589753	0.789818731783253	gene-M8J77_025040	M8J77_025040	1
MF	GO:0005230	extracellular ligand-gated ion channel activity	1/108	57/6043	0.643973015051972	0.789818731783253	gene-M8J77_017618	M8J77_017618	1
MF	GO:0016791	phosphatase activity	1/108	57/6043	0.643973015051972	0.789818731783253	gene-M8J77_012937	M8J77_012937	1
MF	GO:0016462	pyrophosphatase activity	5/108	306/6043	0.645669314964776	0.789818731783253	gene-M8J77_001219/gene-M8J77_017085/gene-M8J77_010616/gene-M8J77_024109/gene-M8J77_022191	M8J77_001219/M8J77_017085/M8J77_010616/M8J77_024109/M8J77_022191	5
MF	GO:0004672	protein kinase activity	4/108	246/6043	0.64718429980775	0.789818731783253	gene-M8J77_008143/gene-M8J77_009937/gene-M8J77_025339/gene-M8J77_003222	M8J77_008143/M8J77_009937/M8J77_025339/M8J77_003222	4
MF	GO:0016818	hydrolase activity, acting on acid anhydrides, in phosphorus-containing anhydrides	5/108	307/6043	0.648550311329629	0.789818731783253	gene-M8J77_001219/gene-M8J77_017085/gene-M8J77_010616/gene-M8J77_024109/gene-M8J77_022191	M8J77_001219/M8J77_017085/M8J77_010616/M8J77_024109/M8J77_022191	5
MF	GO:0015276	ligand-gated ion channel activity	1/108	58/6043	0.650396488886651	0.789818731783253	gene-M8J77_017618	M8J77_017618	1
MF	GO:0022834	ligand-gated channel activity	1/108	58/6043	0.650396488886651	0.789818731783253	gene-M8J77_017618	M8J77_017618	1
MF	GO:0016817	hydrolase activity, acting on acid anhydrides	5/108	313/6043	0.665532239214221	0.789818731783253	gene-M8J77_001219/gene-M8J77_017085/gene-M8J77_010616/gene-M8J77_024109/gene-M8J77_022191	M8J77_001219/M8J77_017085/M8J77_010616/M8J77_024109/M8J77_022191	5
MF	GO:0140101	catalytic activity, acting on a tRNA	1/108	62/6043	0.674962158345249	0.789818731783253	gene-M8J77_010997	M8J77_010997	1
MF	GO:0001883	purine nucleoside binding	2/108	129/6043	0.67632589794337	0.789818731783253	gene-M8J77_001219/gene-M8J77_022191	M8J77_001219/M8J77_022191	2
MF	GO:0005525	GTP binding	2/108	129/6043	0.67632589794337	0.789818731783253	gene-M8J77_001219/gene-M8J77_022191	M8J77_001219/M8J77_022191	2
MF	GO:0032549	ribonucleoside binding	2/108	129/6043	0.67632589794337	0.789818731783253	gene-M8J77_001219/gene-M8J77_022191	M8J77_001219/M8J77_022191	2
MF	GO:0032550	purine ribonucleoside binding	2/108	129/6043	0.67632589794337	0.789818731783253	gene-M8J77_001219/gene-M8J77_022191	M8J77_001219/M8J77_022191	2
MF	GO:0032561	guanyl ribonucleotide binding	2/108	129/6043	0.67632589794337	0.789818731783253	gene-M8J77_001219/gene-M8J77_022191	M8J77_001219/M8J77_022191	2
MF	GO:0005198	structural molecule activity	3/108	193/6043	0.676561082486925	0.789818731783253	gene-M8J77_017982/gene-M8J77_013615/gene-M8J77_021258	M8J77_017982/M8J77_013615/M8J77_021258	3
MF	GO:0001882	nucleoside binding	2/108	130/6043	0.680459215074802	0.789818731783253	gene-M8J77_001219/gene-M8J77_022191	M8J77_001219/M8J77_022191	2
MF	GO:0005216	ion channel activity	2/108	130/6043	0.680459215074802	0.789818731783253	gene-M8J77_017618/gene-M8J77_012162	M8J77_017618/M8J77_012162	2
MF	GO:0022838	substrate-specific channel activity	2/108	130/6043	0.680459215074802	0.789818731783253	gene-M8J77_017618/gene-M8J77_012162	M8J77_017618/M8J77_012162	2
MF	GO:0140110	transcription regulator activity	2/108	130/6043	0.680459215074802	0.789818731783253	gene-M8J77_012396/gene-M8J77_020392	M8J77_012396/M8J77_020392	2
MF	GO:0015267	channel activity	2/108	137/6043	0.708209782156247	0.807607646318527	gene-M8J77_017618/gene-M8J77_012162	M8J77_017618/M8J77_012162	2
MF	GO:0022803	passive transmembrane transporter activity	2/108	137/6043	0.708209782156247	0.807607646318527	gene-M8J77_017618/gene-M8J77_012162	M8J77_017618/M8J77_012162	2
MF	GO:0015318	inorganic molecular entity transmembrane transporter activity	3/108	208/6043	0.725110705784207	0.813551726575438	gene-M8J77_017618/gene-M8J77_006188/gene-M8J77_012162	M8J77_017618/M8J77_006188/M8J77_012162	3
MF	GO:0016874	ligase activity	1/108	73/6043	0.734044742125855	0.813551726575438	gene-M8J77_010997	M8J77_010997	1
MF	GO:0008237	metallopeptidase activity	1/108	74/6043	0.738855993022071	0.813551726575438	gene-M8J77_020003	M8J77_020003	1
MF	GO:0015077	monovalent inorganic cation transmembrane transporter activity	1/108	74/6043	0.738855993022071	0.813551726575438	gene-M8J77_006188	M8J77_006188	1
MF	GO:0016773	phosphotransferase activity, alcohol group as acceptor	4/108	280/6043	0.744712734326747	0.813551726575438	gene-M8J77_008143/gene-M8J77_009937/gene-M8J77_025339/gene-M8J77_003222	M8J77_008143/M8J77_009937/M8J77_025339/M8J77_003222	4
MF	GO:0042578	phosphoric ester hydrolase activity	1/108	81/6043	0.770203777380746	0.834387425495808	gene-M8J77_012937	M8J77_012937	1
MF	GO:0016757	transferase activity, transferring glycosyl groups	1/108	85/6043	0.786411530091843	0.842105075191431	gene-M8J77_021160	M8J77_021160	1
MF	GO:0005506	iron ion binding	1/108	86/6043	0.79028322441042	0.842105075191431	gene-M8J77_025805	M8J77_025805	1
MF	GO:0022890	inorganic cation transmembrane transporter activity	1/108	93/6043	0.815505667160298	0.861916558787307	gene-M8J77_006188	M8J77_006188	1
MF	GO:0016705	oxidoreductase activity, acting on paired donors, with incorporation or reduction of molecular oxygen	1/108	98/6043	0.831658007037033	0.871899523506566	gene-M8J77_025805	M8J77_025805	1
MF	GO:0004888	transmembrane signaling receptor activity	2/108	228/6043	0.919642674999018	0.936433376874667	gene-M8J77_008143/gene-M8J77_017618	M8J77_008143/M8J77_017618	2
MF	GO:0038023	signaling receptor activity	2/108	229/6043	0.920843050394531	0.936433376874667	gene-M8J77_008143/gene-M8J77_017618	M8J77_008143/M8J77_017618	2
MF	GO:0060089	molecular transducer activity	2/108	229/6043	0.920843050394531	0.936433376874667	gene-M8J77_008143/gene-M8J77_017618	M8J77_008143/M8J77_017618	2
MF	GO:0004871	signal transducer activity	2/108	230/6043	0.922026709538133	0.936433376874667	gene-M8J77_008143/gene-M8J77_017618	M8J77_008143/M8J77_017618	2
MF	GO:0003677	DNA binding	4/108	431/6043	0.955382100336903	0.962788163130212	gene-M8J77_018815/gene-M8J77_002420/gene-M8J77_018890/gene-M8J77_011981	M8J77_018815/M8J77_002420/M8J77_018890/M8J77_011981	4
MF	GO:0008270	zinc ion binding	3/108	406/6043	0.979601850495343	0.979601850495343	gene-M8J77_019965/gene-M8J77_015075/gene-M8J77_005859	M8J77_019965/M8J77_015075/M8J77_005859	3
down-regulation
BP	GO:1902600	proton transmembrane transport	2/27	34/3973	0.0218290808868191	0.421298292406417	gene-M8J77_016567/gene-M8J77_016230	M8J77_016567/M8J77_016230	2
BP	GO:0055085	transmembrane transport	6/27	346/3973	0.0256741967691367	0.421298292406417	gene-M8J77_016567/gene-M8J77_021179/gene-M8J77_014081/gene-M8J77_016230/gene-M8J77_026534/gene-M8J77_012411	M8J77_016567/M8J77_021179/M8J77_014081/M8J77_016230/M8J77_026534/M8J77_012411	6
BP	GO:0006812	cation transport	3/27	101/3973	0.0299758855474297	0.421298292406417	gene-M8J77_016567/gene-M8J77_016230/gene-M8J77_012411	M8J77_016567/M8J77_016230/M8J77_012411	3
BP	GO:0098655	cation transmembrane transport	2/27	42/3973	0.0324075609543398	0.421298292406417	gene-M8J77_016567/gene-M8J77_016230	M8J77_016567/M8J77_016230	2
BP	GO:0098660	inorganic ion transmembrane transport	2/27	42/3973	0.0324075609543398	0.421298292406417	gene-M8J77_016567/gene-M8J77_016230	M8J77_016567/M8J77_016230	2
BP	GO:0098662	inorganic cation transmembrane transport	2/27	42/3973	0.0324075609543398	0.421298292406417	gene-M8J77_016567/gene-M8J77_016230	M8J77_016567/M8J77_016230	2
BP	GO:0034220	ion transmembrane transport	2/27	47/3973	0.039854058916529	0.444088085069895	gene-M8J77_016567/gene-M8J77_016230	M8J77_016567/M8J77_016230	2
BP	GO:0006811	ion transport	4/27	227/3973	0.0647894557784865	0.542614511173999	gene-M8J77_016567/gene-M8J77_021179/gene-M8J77_016230/gene-M8J77_012411	M8J77_016567/M8J77_021179/M8J77_016230/M8J77_012411	4
BP	GO:0015672	monovalent inorganic cation transport	2/27	64/3973	0.069291439653077	0.542614511173999	gene-M8J77_016567/gene-M8J77_016230	M8J77_016567/M8J77_016230	2
BP	GO:0015988	energy coupled proton transmembrane transport, against electrochemical gradient	1/27	15/3973	0.0973923481594358	0.542614511173999	gene-M8J77_016230	M8J77_016230	1
BP	GO:0015991	ATP hydrolysis coupled proton transport	1/27	15/3973	0.0973923481594358	0.542614511173999	gene-M8J77_016230	M8J77_016230	1
BP	GO:0090662	ATP hydrolysis coupled transmembrane transport	1/27	15/3973	0.0973923481594358	0.542614511173999	gene-M8J77_016230	M8J77_016230	1
BP	GO:0099131	ATP hydrolysis coupled ion transmembrane transport	1/27	15/3973	0.0973923481594358	0.542614511173999	gene-M8J77_016230	M8J77_016230	1
BP	GO:0099132	ATP hydrolysis coupled cation transmembrane transport	1/27	15/3973	0.0973923481594358	0.542614511173999	gene-M8J77_016230	M8J77_016230	1
BP	GO:0018193	peptidyl-amino acid modification	1/27	31/3973	0.191193936207255	0.644859444661776	gene-M8J77_023133	M8J77_023133	1
BP	GO:0035556	intracellular signal transduction	2/27	120/3973	0.195458914254064	0.644859444661776	gene-M8J77_015013/gene-M8J77_006106	M8J77_015013/M8J77_006106	2
BP	GO:0007155	cell adhesion	1/27	32/3973	0.19673370376748	0.644859444661776	gene-M8J77_018318	M8J77_018318	1
BP	GO:0022610	biological adhesion	1/27	32/3973	0.19673370376748	0.644859444661776	gene-M8J77_018318	M8J77_018318	1
BP	GO:0007165	signal transduction	4/27	350/3973	0.210017768789185	0.644859444661776	gene-M8J77_020987/gene-M8J77_009914/gene-M8J77_015013/gene-M8J77_006106	M8J77_020987/M8J77_009914/M8J77_015013/M8J77_006106	4
BP	GO:0023052	signaling	4/27	357/3973	0.220260293600026	0.644859444661776	gene-M8J77_020987/gene-M8J77_009914/gene-M8J77_015013/gene-M8J77_006106	M8J77_020987/M8J77_009914/M8J77_015013/M8J77_006106	4
BP	GO:0007154	cell communication	4/27	358/3973	0.221735896212853	0.644859444661776	gene-M8J77_020987/gene-M8J77_009914/gene-M8J77_015013/gene-M8J77_006106	M8J77_020987/M8J77_009914/M8J77_015013/M8J77_006106	4
BP	GO:0007186	G-protein-coupled receptor signaling pathway	2/27	131/3973	0.223056401445269	0.644859444661776	gene-M8J77_020987/gene-M8J77_009914	M8J77_020987/M8J77_009914	2
BP	GO:0006030	chitin metabolic process	1/27	37/3973	0.2238889449537	0.644859444661776	gene-M8J77_019900	M8J77_019900	1
BP	GO:0006040	amino sugar metabolic process	1/27	37/3973	0.2238889449537	0.644859444661776	gene-M8J77_019900	M8J77_019900	1
BP	GO:0007018	microtubule-based movement	1/27	37/3973	0.2238889449537	0.644859444661776	gene-M8J77_013084	M8J77_013084	1
BP	GO:1901071	glucosamine-containing compound metabolic process	1/27	37/3973	0.2238889449537	0.644859444661776	gene-M8J77_019900	M8J77_019900	1
BP	GO:0016311	dephosphorylation	1/27	38/3973	0.229212877495938	0.644859444661776	gene-M8J77_022606	M8J77_022606	1
BP	GO:0006022	aminoglycan metabolic process	1/27	40/3973	0.239755434553737	0.644859444661776	gene-M8J77_019900	M8J77_019900	1
BP	GO:0006928	movement of cell or subcellular component	1/27	40/3973	0.239755434553737	0.644859444661776	gene-M8J77_013084	M8J77_013084	1
BP	GO:0007017	microtubule-based process	1/27	55/3973	0.31451592732994	0.791664950528323	gene-M8J77_013084	M8J77_013084	1
BP	GO:0051716	cellular response to stimulus	4/27	418/3973	0.314636070081769	0.791664950528323	gene-M8J77_020987/gene-M8J77_009914/gene-M8J77_015013/gene-M8J77_006106	M8J77_020987/M8J77_009914/M8J77_015013/M8J77_006106	4
BP	GO:0050896	response to stimulus	4/27	456/3973	0.376026796296834	0.898688905015109	gene-M8J77_020987/gene-M8J77_009914/gene-M8J77_015013/gene-M8J77_006106	M8J77_020987/M8J77_009914/M8J77_015013/M8J77_006106	4
BP	GO:0007608	sensory perception of smell	1/27	72/3973	0.39069035748573	0.898688905015109	gene-M8J77_001201	M8J77_001201	1
BP	GO:0046907	intracellular transport	1/27	75/3973	0.403257841993959	0.898688905015109	gene-M8J77_013084	M8J77_013084	1
BP	GO:0051649	establishment of localization in cell	1/27	75/3973	0.403257841993959	0.898688905015109	gene-M8J77_013084	M8J77_013084	1
BP	GO:0017144	drug metabolic process	1/27	81/3973	0.427648174869387	0.926571045550339	gene-M8J77_019900	M8J77_019900	1
BP	GO:0051641	cellular localization	1/27	89/3973	0.458679404822462	0.942568779987981	gene-M8J77_013084	M8J77_013084	1
BP	GO:0006629	lipid metabolic process	1/27	109/3973	0.52933307468471	0.942568779987981	gene-M8J77_011384	M8J77_011384	1
BP	GO:0003008	system process	1/27	110/3973	0.532621896367814	0.942568779987981	gene-M8J77_001201	M8J77_001201	1
BP	GO:0007600	sensory perception	1/27	110/3973	0.532621896367814	0.942568779987981	gene-M8J77_001201	M8J77_001201	1
BP	GO:0007606	sensory perception of chemical stimulus	1/27	110/3973	0.532621896367814	0.942568779987981	gene-M8J77_001201	M8J77_001201	1
BP	GO:0050877	nervous system process	1/27	110/3973	0.532621896367814	0.942568779987981	gene-M8J77_001201	M8J77_001201	1
BP	GO:0006996	organelle organization	1/27	112/3973	0.539133276580783	0.942568779987981	gene-M8J77_013084	M8J77_013084	1
BP	GO:0005975	carbohydrate metabolic process	1/27	117/3973	0.555031816879822	0.942568779987981	gene-M8J77_002142	M8J77_002142	1
BP	GO:1901135	carbohydrate derivative metabolic process	1/27	133/3973	0.602436178842851	0.942568779987981	gene-M8J77_019900	M8J77_019900	1
BP	GO:0032501	multicellular organismal process	1/27	137/3973	0.613504562304722	0.942568779987981	gene-M8J77_001201	M8J77_001201	1
BP	GO:0016043	cellular component organization	1/27	162/3973	0.67624839164235	0.942568779987981	gene-M8J77_013084	M8J77_013084	1
BP	GO:0055114	oxidation-reduction process	1/27	365/3973	0.724404556194474	0.942568779987981	gene-M8J77_002963/gene-M8J77_022170	M8J77_002963/M8J77_022170	2
BP	GO:0071840	cellular component organization or biogenesis	1/27	187/3973	0.729123445682812	0.942568779987981	gene-M8J77_013084	M8J77_013084	1
BP	GO:0006355	regulation of transcription, DNA-templated	1/27	212/3973	0.773631464421764	0.942568779987981	gene-M8J77_014347	M8J77_014347	1
BP	GO:0051252	regulation of RNA metabolic process	1/27	212/3973	0.773631464421764	0.942568779987981	gene-M8J77_014347	M8J77_014347	1
BP	GO:1903506	regulation of nucleic acid-templated transcription	1/27	212/3973	0.773631464421764	0.942568779987981	gene-M8J77_014347	M8J77_014347	1
BP	GO:2001141	regulation of RNA biosynthetic process	1/27	212/3973	0.773631464421764	0.942568779987981	gene-M8J77_014347	M8J77_014347	1
BP	GO:0006464	cellular protein modification process	2/27	404/3973	0.776787457584423	0.942568779987981	gene-M8J77_015626/gene-M8J77_023133	M8J77_015626/M8J77_023133	2
BP	GO:0036211	protein modification process	2/27	404/3973	0.776787457584423	0.942568779987981	gene-M8J77_015626/gene-M8J77_023133	M8J77_015626/M8J77_023133	2
BP	GO:0019219	regulation of nucleobase-containing compound metabolic process	1/27	215/3973	0.778473086863173	0.942568779987981	gene-M8J77_014347	M8J77_014347	1
BP	GO:0010556	regulation of macromolecule biosynthetic process	1/27	219/3973	0.784773685975598	0.942568779987981	gene-M8J77_014347	M8J77_014347	1
BP	GO:0031326	regulation of cellular biosynthetic process	1/27	219/3973	0.784773685975598	0.942568779987981	gene-M8J77_014347	M8J77_014347	1
BP	GO:2000112	regulation of cellular macromolecule biosynthetic process	1/27	219/3973	0.784773685975598	0.942568779987981	gene-M8J77_014347	M8J77_014347	1
BP	GO:0009889	regulation of biosynthetic process	1/27	220/3973	0.786321664259737	0.942568779987981	gene-M8J77_014347	M8J77_014347	1
BP	GO:0010468	regulation of gene expression	1/27	222/3973	0.789385520073165	0.942568779987981	gene-M8J77_014347	M8J77_014347	1
BP	GO:0051171	regulation of nitrogen compound metabolic process	1/27	228/3973	0.798325369029871	0.942568779987981	gene-M8J77_014347	M8J77_014347	1
BP	GO:0080090	regulation of primary metabolic process	1/27	228/3973	0.798325369029871	0.942568779987981	gene-M8J77_014347	M8J77_014347	1
BP	GO:0031323	regulation of cellular metabolic process	1/27	229/3973	0.799779365034195	0.942568779987981	gene-M8J77_014347	M8J77_014347	1
BP	GO:0060255	regulation of macromolecule metabolic process	1/27	234/3973	0.806899229476883	0.942568779987981	gene-M8J77_014347	M8J77_014347	1
BP	GO:0019222	regulation of metabolic process	1/27	237/3973	0.811053444904745	0.942568779987981	gene-M8J77_014347	M8J77_014347	1
BP	GO:0043412	macromolecule modification	2/27	438/3973	0.815482783784862	0.942568779987981	gene-M8J77_015626/gene-M8J77_023133	M8J77_015626/M8J77_023133	2
BP	GO:0006351	transcription, DNA-templated	1/27	262/3973	0.842480930963919	0.942568779987981	gene-M8J77_014347	M8J77_014347	1
BP	GO:0097659	nucleic acid-templated transcription	1/27	262/3973	0.842480930963919	0.942568779987981	gene-M8J77_014347	M8J77_014347	1
BP	GO:0032774	RNA biosynthetic process	1/27	265/3973	0.845895058963573	0.942568779987981	gene-M8J77_014347	M8J77_014347	1
BP	GO:0006508	proteolysis	1/27	285/3973	0.866901059646258	0.952370178202931	gene-M8J77_005475	M8J77_005475	1
BP	GO:0034654	nucleobase-containing compound biosynthetic process	1/27	329/3973	0.903853295276261	0.955139710619682	gene-M8J77_014347	M8J77_014347	1
BP	GO:0019438	aromatic compound biosynthetic process	1/27	343/3973	0.913376603033316	0.955139710619682	gene-M8J77_014347	M8J77_014347	1
BP	GO:0018130	heterocycle biosynthetic process	1/27	349/3973	0.917173831555391	0.955139710619682	gene-M8J77_014347	M8J77_014347	1
BP	GO:1901362	organic cyclic compound biosynthetic process	1/27	351/3973	0.91840356790354	0.955139710619682	gene-M8J77_014347	M8J77_014347	1
BP	GO:0006796	phosphate-containing compound metabolic process	1/27	400/3973	0.943587604523372	0.956464216199152	gene-M8J77_022606	M8J77_022606	1
BP	GO:0006793	phosphorus metabolic process	1/27	402/3973	0.944437081911882	0.956464216199152	gene-M8J77_022606	M8J77_022606	1
BP	GO:0016070	RNA metabolic process	1/27	434/3973	0.956464216199152	0.956464216199152	gene-M8J77_014347	M8J77_014347	1
CC	GO:0016469	proton-transporting two-sector ATPase complex	2/13	27/1949	0.0131252170519823	0.300526223144638	gene-M8J77_016567/gene-M8J77_016230	M8J77_016567/M8J77_016230	2
CC	GO:0098796	membrane protein complex	3/13	91/1949	0.0200350815429758	0.300526223144638	gene-M8J77_016567/gene-M8J77_016230/gene-M8J77_019457	M8J77_016567/M8J77_016230/M8J77_019457	3
CC	GO:0005746	mitochondrial respiratory chain	1/13	10/1949	0.0648794824680952	0.302712148299787	gene-M8J77_019457	M8J77_019457	1
CC	GO:0033176	proton-transporting V-type ATPase complex	1/13	10/1949	0.0648794824680952	0.302712148299787	gene-M8J77_016567	M8J77_016567	1
CC	GO:0070469	respiratory chain	1/13	10/1949	0.0648794824680952	0.302712148299787	gene-M8J77_019457	M8J77_019457	1
CC	GO:0098803	respiratory chain complex	1/13	10/1949	0.0648794824680952	0.302712148299787	gene-M8J77_019457	M8J77_019457	1
CC	GO:0031090	organelle membrane	2/13	70/1949	0.076843221860215	0.302712148299787	gene-M8J77_016567/gene-M8J77_019457	M8J77_016567/M8J77_019457	2
CC	GO:0005576	extracellular region	2/13	72/1949	0.0807232395466099	0.302712148299787	gene-M8J77_009075/gene-M8J77_019900	M8J77_009075/M8J77_019900	2
CC	GO:0033177	proton-transporting two-sector ATPase complex, proton-transporting domain	1/13	15/1949	0.0958409928749848	0.319469976249949	gene-M8J77_016230	M8J77_016230	1
CC	GO:0098800	inner mitochondrial membrane protein complex	1/13	21/1949	0.131744894910481	0.366279091160686	gene-M8J77_019457	M8J77_019457	1
CC	GO:0044455	mitochondrial membrane part	1/13	24/1949	0.149198983164199	0.366279091160686	gene-M8J77_019457	M8J77_019457	1
CC	GO:0098805	whole membrane	1/13	27/1949	0.166328688442851	0.366279091160686	gene-M8J77_016567	M8J77_016567	1
CC	GO:0098798	mitochondrial protein complex	1/13	29/1949	0.177571016001185	0.366279091160686	gene-M8J77_019457	M8J77_019457	1
CC	GO:0005743	mitochondrial inner membrane	1/13	30/1949	0.183139545580343	0.366279091160686	gene-M8J77_019457	M8J77_019457	1
CC	GO:0019866	organelle inner membrane	1/13	30/1949	0.183139545580343	0.366279091160686	gene-M8J77_019457	M8J77_019457	1
CC	GO:0098588	bounding membrane of organelle	1/13	38/1949	0.226450854804131	0.424595352757746	gene-M8J77_016567	M8J77_016567	1
CC	GO:0031966	mitochondrial membrane	1/13	41/1949	0.242138578993647	0.427303374694671	gene-M8J77_019457	M8J77_019457	1
CC	GO:0005740	mitochondrial envelope	1/13	46/1949	0.267633652828158	0.438263176191506	gene-M8J77_019457	M8J77_019457	1
CC	GO:0031967	organelle envelope	1/13	54/1949	0.306784223334054	0.438263176191506	gene-M8J77_019457	M8J77_019457	1
CC	GO:0031975	envelope	1/13	54/1949	0.306784223334054	0.438263176191506	gene-M8J77_019457	M8J77_019457	1
CC	GO:0044429	mitochondrial part	1/13	54/1949	0.306784223334054	0.438263176191506	gene-M8J77_019457	M8J77_019457	1
CC	GO:0005739	mitochondrion	1/13	72/1949	0.387914616834855	0.528974477502074	gene-M8J77_019457	M8J77_019457	1
CC	GO:1902494	catalytic complex	1/13	113/1949	0.541101724183735	0.705784857630959	gene-M8J77_019457	M8J77_019457	1
CC	GO:0044444	cytoplasmic part	2/13	298/1949	0.613797372227237	0.743728655855577	gene-M8J77_016567/gene-M8J77_019457	M8J77_016567/M8J77_019457	2
CC	GO:0044446	intracellular organelle part	2/13	309/1949	0.635132246450025	0.743728655855577	gene-M8J77_016567/gene-M8J77_019457	M8J77_016567/M8J77_019457	2
CC	GO:0044422	organelle part	2/13	314/1949	0.644564835074834	0.743728655855577	gene-M8J77_016567/gene-M8J77_019457	M8J77_016567/M8J77_019457	2
CC	GO:0032991	protein-containing complex	3/13	491/1949	0.673966043817655	0.747494309540939	gene-M8J77_016567/gene-M8J77_016230/gene-M8J77_019457	M8J77_016567/M8J77_016230/M8J77_019457	3
CC	GO:0005737	cytoplasm	2/13	344/1949	0.697661355571543	0.747494309540939	gene-M8J77_016567/gene-M8J77_019457	M8J77_016567/M8J77_019457	2
CC	GO:0043231	intracellular membrane-bounded organelle	2/13	440/1949	0.828821893387578	0.840393547220518	gene-M8J77_016567/gene-M8J77_019457	M8J77_016567/M8J77_019457	2
CC	GO:0043227	membrane-bounded organelle	2/13	451/1949	0.840393547220518	0.840393547220518	gene-M8J77_016567/gene-M8J77_019457	M8J77_016567/M8J77_019457	2
MF	GO:0015078	proton transmembrane transporter activity	2/38	46/6043	0.0335006444339838	0.409401659465323	gene-M8J77_016230/gene-M8J77_012411	M8J77_016230/M8J77_012411	2
MF	GO:0022804	active transmembrane transporter activity	2/38	51/6043	0.040470078554043	0.409401659465323	gene-M8J77_016567/gene-M8J77_012411	M8J77_016567/M8J77_012411	2
MF	GO:0022857	transmembrane transporter activity	5/38	370/6043	0.0798967390294511	0.409401659465323	gene-M8J77_016567/gene-M8J77_021179/gene-M8J77_014081/gene-M8J77_016230/gene-M8J77_012411	M8J77_016567/M8J77_021179/M8J77_014081/M8J77_016230/M8J77_012411	5
MF	GO:0008138	protein tyrosine/serine/threonine phosphatase activity	1/38	16/6043	0.0961174288180586	0.409401659465323	gene-M8J77_022606	M8J77_022606	1
MF	GO:0030414	peptidase inhibitor activity	1/38	16/6043	0.0961174288180586	0.409401659465323	gene-M8J77_009075	M8J77_009075	1
MF	GO:0061134	peptidase regulator activity	1/38	16/6043	0.0961174288180586	0.409401659465323	gene-M8J77_009075	M8J77_009075	1
MF	GO:0005215	transporter activity	5/38	401/6043	0.104088823695888	0.409401659465323	gene-M8J77_016567/gene-M8J77_021179/gene-M8J77_014081/gene-M8J77_016230/gene-M8J77_012411	M8J77_016567/M8J77_021179/M8J77_014081/M8J77_016230/M8J77_012411	5
MF	GO:0016887	ATPase activity	2/38	89/6043	0.107284088758626	0.409401659465323	gene-M8J77_016567/gene-M8J77_006739	M8J77_016567/M8J77_006739	2
MF	GO:0004523	RNA-DNA hybrid ribonuclease activity	3/38	184/6043	0.107969764914524	0.409401659465323	gene-M8J77_024290/novel.1129/gene-M8J77_006780	M8J77_024290/-/M8J77_006780	3
MF	GO:0016891	endoribonuclease activity, producing 5'-phosphomonoesters	3/38	189/6043	0.114633990240386	0.409401659465323	gene-M8J77_024290/novel.1129/gene-M8J77_006780	M8J77_024290/-/M8J77_006780	3
MF	GO:0022890	inorganic cation transmembrane transporter activity	2/38	93/6043	0.115415834148832	0.409401659465323	gene-M8J77_016230/gene-M8J77_012411	M8J77_016230/M8J77_012411	2
MF	GO:0016893	endonuclease activity, active with either ribo- or deoxyribonucleic acids and producing 5'-phosphomonoesters	3/38	190/6043	0.115985809528153	0.409401659465323	gene-M8J77_024290/novel.1129/gene-M8J77_006780	M8J77_024290/-/M8J77_006780	3
MF	GO:0004521	endoribonuclease activity	3/38	196/6043	0.124225450834648	0.409401659465323	gene-M8J77_024290/novel.1129/gene-M8J77_006780	M8J77_024290/-/M8J77_006780	3
MF	GO:0015291	secondary active transmembrane transporter activity	1/38	22/6043	0.129790380561072	0.409401659465323	gene-M8J77_012411	M8J77_012411	1
MF	GO:0004519	endonuclease activity	3/38	200/6043	0.129837531789272	0.409401659465323	gene-M8J77_024290/novel.1129/gene-M8J77_006780	M8J77_024290/-/M8J77_006780	3
MF	GO:0008324	cation transmembrane transporter activity	2/38	101/6043	0.13213443818223	0.409401659465323	gene-M8J77_016230/gene-M8J77_012411	M8J77_016230/M8J77_012411	2
MF	GO:0004540	ribonuclease activity	3/38	204/6043	0.135541100572115	0.409401659465323	gene-M8J77_024290/novel.1129/gene-M8J77_006780	M8J77_024290/-/M8J77_006780	3
MF	GO:0015318	inorganic molecular entity transmembrane transporter activity	3/38	208/6043	0.14133296267846	0.409401659465323	gene-M8J77_021179/gene-M8J77_016230/gene-M8J77_012411	M8J77_021179/M8J77_016230/M8J77_012411	3
MF	GO:0016627	oxidoreductase activity, acting on the CH-CH group of donors	1/38	25/6043	0.146165631727082	0.409401659465323	gene-M8J77_002963	M8J77_002963	1
MF	GO:0004857	enzyme inhibitor activity	1/38	27/6043	0.15691536509897	0.409401659465323	gene-M8J77_009075	M8J77_009075	1
MF	GO:0015075	ion transmembrane transporter activity	3/38	223/6043	0.163783965435525	0.409401659465323	gene-M8J77_021179/gene-M8J77_016230/gene-M8J77_012411	M8J77_021179/M8J77_016230/M8J77_012411	3
MF	GO:0015399	primary active transmembrane transporter activity	1/38	29/6043	0.167533277681266	0.409401659465323	gene-M8J77_016567	M8J77_016567	1
MF	GO:0015405	P-P-bond-hydrolysis-driven transmembrane transporter activity	1/38	29/6043	0.167533277681266	0.409401659465323	gene-M8J77_016567	M8J77_016567	1
MF	GO:0042626	ATPase activity, coupled to transmembrane movement of substances	1/38	29/6043	0.167533277681266	0.409401659465323	gene-M8J77_016567	M8J77_016567	1
MF	GO:0043492	ATPase activity, coupled to movement of substances	1/38	29/6043	0.167533277681266	0.409401659465323	gene-M8J77_016567	M8J77_016567	1
MF	GO:0004518	nuclease activity	3/38	227/6043	0.169951320031876	0.409401659465323	gene-M8J77_024290/novel.1129/gene-M8J77_006780	M8J77_024290/-/M8J77_006780	3
MF	GO:0004888	transmembrane signaling receptor activity	3/38	228/6043	0.171504191302238	0.409401659465323	gene-M8J77_020987/gene-M8J77_009914/gene-M8J77_001201	M8J77_020987/M8J77_009914/M8J77_001201	3
MF	GO:0038023	signaling receptor activity	3/38	229/6043	0.173061375480275	0.409401659465323	gene-M8J77_020987/gene-M8J77_009914/gene-M8J77_001201	M8J77_020987/M8J77_009914/M8J77_001201	3
MF	GO:0060089	molecular transducer activity	3/38	229/6043	0.173061375480275	0.409401659465323	gene-M8J77_020987/gene-M8J77_009914/gene-M8J77_001201	M8J77_020987/M8J77_009914/M8J77_001201	3
MF	GO:0004930	G-protein-coupled receptor activity	2/38	120/6043	0.173792498699751	0.409401659465323	gene-M8J77_020987/gene-M8J77_009914	M8J77_020987/M8J77_009914	2
MF	GO:0004871	signal transducer activity	3/38	230/6043	0.174622822577102	0.409401659465323	gene-M8J77_020987/gene-M8J77_009914/gene-M8J77_001201	M8J77_020987/M8J77_009914/M8J77_001201	3
MF	GO:0016788	hydrolase activity, acting on ester bonds	4/38	350/6043	0.175457854056567	0.409401659465323	gene-M8J77_024290/gene-M8J77_022606/novel.1129/gene-M8J77_006780	M8J77_024290/M8J77_022606/-/M8J77_006780	4
MF	GO:0004721	phosphoprotein phosphatase activity	1/38	34/6043	0.19351162315379	0.438246911260054	gene-M8J77_022606	M8J77_022606	1
MF	GO:0008061	chitin binding	1/38	37/6043	0.208717913662454	0.459179410057398	gene-M8J77_019900	M8J77_019900	1
MF	GO:0042623	ATPase activity, coupled	1/38	39/6043	0.21869995981362	0.467774914045799	gene-M8J77_016567	M8J77_016567	1
MF	GO:0004553	hydrolase activity, hydrolyzing O-glycosyl compounds	1/38	45/6043	0.247916043761681	0.515933388368904	gene-M8J77_002142	M8J77_002142	1
MF	GO:0016798	hydrolase activity, acting on glycosyl bonds	1/38	48/6043	0.262122387570446	0.526758007024232	gene-M8J77_002142	M8J77_002142	1
MF	GO:0046982	protein heterodimerization activity	1/38	49/6043	0.266799510051234	0.526758007024232	gene-M8J77_016209	M8J77_016209	1
MF	GO:0140098	catalytic activity, acting on RNA	3/38	292/6043	0.277734861382792	0.534639608161875	gene-M8J77_024290/novel.1129/gene-M8J77_006780	M8J77_024290/-/M8J77_006780	3
MF	GO:0016791	phosphatase activity	1/38	57/6043	0.303191570471178	0.569408559177578	gene-M8J77_022606	M8J77_022606	1
MF	GO:0016758	transferase activity, transferring hexosyl groups	1/38	60/6043	0.316380020475259	0.576319276888149	gene-M8J77_017799	M8J77_017799	1
MF	GO:0050660	flavin adenine dinucleotide binding	1/38	62/6043	0.32503695536819	0.576319276888149	gene-M8J77_002963	M8J77_002963	1
MF	GO:0043565	sequence-specific DNA binding	1/38	63/6043	0.329325301078942	0.576319276888149	gene-M8J77_014347	M8J77_014347	1
MF	GO:0030234	enzyme regulator activity	1/38	66/6043	0.342031776854137	0.579533711294483	gene-M8J77_009075	M8J77_009075	1
MF	GO:0042302	structural constituent of cuticle	1/38	67/6043	0.346214944409691	0.579533711294483	gene-M8J77_016381	M8J77_016381	1
MF	GO:0004252	serine-type endopeptidase activity	1/38	72/6043	0.366745392498082	0.588320733799007	gene-M8J77_005475	M8J77_005475	1
MF	GO:0004984	olfactory receptor activity	1/38	72/6043	0.366745392498082	0.588320733799007	gene-M8J77_001201	M8J77_001201	1
MF	GO:0042578	phosphoric ester hydrolase activity	1/38	81/6043	0.402129581111291	0.610741715833516	gene-M8J77_022606	M8J77_022606	1
MF	GO:0005549	odorant binding	1/38	84/6043	0.413490706034141	0.610741715833516	gene-M8J77_001201	M8J77_001201	1
MF	GO:0016757	transferase activity, transferring glycosyl groups	1/38	85/6043	0.417230822357467	0.610741715833516	gene-M8J77_017799	M8J77_017799	1
MF	GO:0005506	iron ion binding	1/38	86/6043	0.420947712043674	0.610741715833516	gene-M8J77_022170	M8J77_022170	1
MF	GO:0008236	serine-type peptidase activity	1/38	88/6043	0.428312372142985	0.610741715833516	gene-M8J77_005475	M8J77_005475	1
MF	GO:0017171	serine hydrolase activity	1/38	88/6043	0.428312372142985	0.610741715833516	gene-M8J77_005475	M8J77_005475	1
MF	GO:0016705	oxidoreductase activity, acting on paired donors, with incorporation or reduction of molecular oxygen	1/38	98/6043	0.46378898740209	0.649304582362926	gene-M8J77_022170	M8J77_022170	1
MF	GO:0020037	heme binding	1/38	103/6043	0.48071403261287	0.653873279511634	gene-M8J77_022170	M8J77_022170	1
MF	GO:0046906	tetrapyrrole binding	1/38	104/6043	0.484036064054067	0.653873279511634	gene-M8J77_022170	M8J77_022170	1
MF	GO:0046983	protein dimerization activity	1/38	113/6043	0.513017917385305	0.655628108204281	gene-M8J77_016209	M8J77_016209	1
MF	GO:0003677	DNA binding	3/38	431/6043	0.515818698517907	0.655628108204281	gene-M8J77_018203/gene-M8J77_014347/gene-M8J77_015035	M8J77_018203/M8J77_014347/M8J77_015035	3
MF	GO:0048037	cofactor binding	2/38	278/6043	0.527610787774106	0.655628108204281	gene-M8J77_002963/gene-M8J77_022170	M8J77_002963/M8J77_022170	2
MF	GO:0005216	ion channel activity	1/38	130/6043	0.563498855311884	0.655628108204281	gene-M8J77_021179	M8J77_021179	1
MF	GO:0022838	substrate-specific channel activity	1/38	130/6043	0.563498855311884	0.655628108204281	gene-M8J77_021179	M8J77_021179	1
MF	GO:0017111	nucleoside-triphosphatase activity	2/38	297/6043	0.564053089114467	0.655628108204281	gene-M8J77_016567/gene-M8J77_006739	M8J77_016567/M8J77_006739	2
MF	GO:0098772	molecular function regulator	1/38	134/6043	0.574614675260474	0.655628108204281	gene-M8J77_009075	M8J77_009075	1
MF	GO:0016462	pyrophosphatase activity	2/38	306/6043	0.580634195118965	0.655628108204281	gene-M8J77_016567/gene-M8J77_006739	M8J77_016567/M8J77_006739	2
MF	GO:0016818	hydrolase activity, acting on acid anhydrides, in phosphorus-containing anhydrides	2/38	307/6043	0.582449152674744	0.655628108204281	gene-M8J77_016567/gene-M8J77_006739	M8J77_016567/M8J77_006739	2
MF	GO:0015267	channel activity	1/38	137/6043	0.582770173878051	0.655628108204281	gene-M8J77_021179	M8J77_021179	1
MF	GO:0022803	passive transmembrane transporter activity	1/38	137/6043	0.582770173878051	0.655628108204281	gene-M8J77_021179	M8J77_021179	1
MF	GO:0016817	hydrolase activity, acting on acid anhydrides	2/38	313/6043	0.593223	0.655628108204281	gene-M8J77_016567/gene-M8J77_006739	M8J77_016567/M8J77_006739	2
MF	GO:0050662	coenzyme binding	1/38	142/6043	0.596025552912983	0.655628108204281	gene-M8J77_002963	M8J77_002963	1
MF	GO:0003723	RNA binding	1/38	152/6043	0.621317529007775	0.673823235684489	gene-M8J77_003975	M8J77_003975	1
MF	GO:0004175	endopeptidase activity	1/38	171/6043	0.665193631439777	0.711387633623095	gene-M8J77_005475	M8J77_005475	1
MF	GO:0016491	oxidoreductase activity	2/38	383/6043	0.704279892517539	0.738608311506916	gene-M8J77_002963/gene-M8J77_022170	M8J77_002963/M8J77_022170	2
MF	GO:0005198	structural molecule activity	1/38	193/6043	0.709831364305347	0.738608311506916	gene-M8J77_016381	M8J77_016381	1
MF	GO:0070011	peptidase activity, acting on L-amino acid peptides	1/38	279/6043	0.83501044522145	0.855664657947615	gene-M8J77_005475	M8J77_005475	1
MF	GO:0008233	peptidase activity	1/38	288/6043	0.844552129922322	0.855664657947615	gene-M8J77_005475	M8J77_005475	1
MF	GO:0008270	zinc ion binding	1/38	406/6043	0.929437783801329	0.929437783801329	gene-M8J77_017878	M8J77_017878	1
