# Supplementary material for: Wavelength-Specific Transcriptomic Responses of Diaphorina citri to Nocturnal Monochromatic LED Light
Source: Insects. 2026 Jul 17;17(7):735. doi: 10.3390/insects17070735 (PMC13411984; doi:10.3390/insects17070735)
Supplement: Supplementary file 1 [file insects-17-00735-s001.zip › Table S2. BvsCK_deg_all.xlsx]

## Sheet: BvsCK_deg_all
Table S2. Differentially expressed genes (DEGs) in the comparison of BvsCK.
Gene_ID	log2FoldChange	Pvalue	Padj	Gene_description
gene-M8J77_000181	-2.59153	4.87E-29	8.03E-25	hypothetical protein && - && PF00030:Beta/Gamma crystallin
gene-M8J77_007617	4.05893	1.50E-25	1.23E-21	hypothetical protein && sp|Q9UBQ7|GRHPR_HUMAN Glyoxylate reductase/hydroxypyruvate reductase OS=Homo sapiens OX=9606 GN=GRHPR PE=1 SV=1 && PF02826:D-isomer specific 2-hydroxyacid dehydrogenase, NAD binding domain|PF00389:D-isomer specific 2-hydroxyacid dehydrogenase, catalytic domain
gene-M8J77_016727	-5.8244	6.40E-20	3.51E-16	hypothetical protein && sp|Q95SX7|RTBS_DROME Probable RNA-directed DNA polymerase from transposon BS OS=Drosophila melanogaster OX=7227 GN=RTase PE=2 SV=1 && PF14529:Endonuclease-reverse transcriptase|PF00078:Reverse transcriptase (RNA-dependent DNA polymerase)
gene-M8J77_012408	4.94472	1.31E-18	4.42E-15	hypothetical protein && sp|Q17CS8|KAT_AEDAE Kynurenine aminotransferase OS=Aedes aegypti OX=7159 GN=KAT PE=1 SV=1 && PF00155:Aminotransferase class I and II
gene-M8J77_003425	5.7583	1.34E-18	4.42E-15	hypothetical protein && - && -
gene-M8J77_006856	-4.98398	2.03E-17	5.57E-14	hypothetical protein && sp|Q95SX7|RTBS_DROME Probable RNA-directed DNA polymerase from transposon BS OS=Drosophila melanogaster OX=7227 GN=RTase PE=2 SV=1 && PF00078:Reverse transcriptase (RNA-dependent DNA polymerase)
gene-M8J77_000851	3.39365	7.58E-17	1.78E-13	hypothetical protein && sp|Q91CL9|CATV_NPVAP Viral cathepsin OS=Antheraea pernyi nuclear polyhedrosis virus OX=161494 GN=VCATH PE=3 SV=1 && PF00112:Papain family cysteine protease
gene-M8J77_009548	-4.12802	2.17E-16	4.46E-13	hypothetical protein && - && PF00075:RNase H
gene-M8J77_020902	5.0848	4.41E-16	8.07E-13	hypothetical protein && sp|Q2VG86|BAEE_BOMMO CLIP domain-containing serine protease 2 OS=Bombyx mori OX=7091 PE=1 SV=1 && PF00089:Trypsin
gene-M8J77_004931	3.32559	5.21E-14	8.59E-11	hypothetical protein && - && -
gene-M8J77_025618	2.33051	5.07E-13	7.59E-10	hypothetical protein && sp|Q96DH6|MSI2H_HUMAN RNA-binding protein Musashi homolog 2 OS=Homo sapiens OX=9606 GN=MSI2 PE=1 SV=1 && PF00076:RNA recognition motif. (a.k.a. RRM, RBD, or RNP domain)
gene-M8J77_019207	4.53021	6.59E-13	9.06E-10	hypothetical protein && - && -
gene-M8J77_002142	-2.05087	9.91E-13	1.26E-09	hypothetical protein && - && PF05028:Poly (ADP-ribose) glycohydrolase (PARG)
gene-M8J77_012944	4.69284	1.93E-12	2.28E-09	hypothetical protein && sp|O02751|CFDP2_BOVIN Craniofacial development protein 2 OS=Bos taurus OX=9913 GN=CFDP2 PE=1 SV=2 && -
gene-M8J77_017484	7.32228	1.16E-11	1.23E-08	hypothetical protein && - && PF12306:Inclusion body protein
novel.439	4.48259	1.19E-11	1.23E-08	- && - && -
novel.235	-2.15778	1.42E-11	1.38E-08	- && - && -
gene-M8J77_009315	2.27467	1.84E-11	1.69E-08	hypothetical protein && sp|Q4R5L1|AATC_MACFA Aspartate aminotransferase, cytoplasmic OS=Macaca fascicularis OX=9541 GN=GOT1 PE=2 SV=1 && PF00155:Aminotransferase class I and II
gene-M8J77_003673	-1.53645	1.96E-11	1.70E-08	hypothetical protein && sp|P29523|PPB_BOMMO Membrane-bound alkaline phosphatase OS=Bombyx mori OX=7091 GN=Alp-m PE=1 SV=4 && PF00245:Alkaline phosphatase
gene-M8J77_009914	-1.67827	1.32E-10	1.09E-07	hypothetical protein && sp|P90680|OPSB_APIME Opsin, blue-sensitive OS=Apis mellifera OX=7460 GN=BLOP PE=1 SV=2 && PF00001:7 transmembrane receptor (rhodopsin family)
gene-M8J77_014354	-1.35352	1.62E-10	1.27E-07	hypothetical protein && - && -
novel.286	8.43213	1.75E-10	1.31E-07	- && - && -
gene-M8J77_006787	-8.58388	2.76E-10	1.98E-07	hypothetical protein && - && -
gene-M8J77_003310	-1.93996	3.06E-10	2.10E-07	hypothetical protein && sp|O34309|PPS_BACSU Putative phosphoenolpyruvate synthase OS=Bacillus subtilis (strain 168) OX=224308 GN=pps PE=3 SV=1 && PF00391:PEP-utilising enzyme, mobile domain|PF01326:Pyruvate phosphate dikinase, PEP/pyruvate binding domain
gene-M8J77_009740	7.63355	3.30E-10	2.15E-07	hypothetical protein && sp|P00786|CATH_RAT Pro-cathepsin H OS=Rattus norvegicus OX=10116 GN=Ctsh PE=1 SV=1 && PF00112:Papain family cysteine protease
novel.1375	-1.5698	3.40E-10	2.15E-07	- && - && -
gene-M8J77_025246	-1.37469	4.01E-10	2.45E-07	hypothetical protein && - && -
gene-M8J77_006124	2.24465	4.24E-10	2.50E-07	hypothetical protein && sp|Q99315|YG31B_YEAST Transposon Ty3-G Gag-Pol polyprotein OS=Saccharomyces cerevisiae (strain ATCC 204508 / S288c) OX=559292 GN=TY3B-G PE=1 SV=3 && PF17919:RNase H-like domain found in reverse transcriptase|PF00078:Reverse transcriptase (RNA-dependent DNA polymerase)|PF17921:Integrase zinc binding domain|PF00665:Integrase core domain
gene-M8J77_025221	-1.45397	5.23E-10	2.97E-07	hypothetical protein && - && -
novel.1115	2.22589	7.58E-10	4.17E-07	- && - && -
gene-M8J77_004331	-1.46388	9.73E-10	5.01E-07	hypothetical protein && - && -
gene-M8J77_005128	2.45188	9.73E-10	5.01E-07	hypothetical protein && sp|P09668|CATH_HUMAN Pro-cathepsin H OS=Homo sapiens OX=9606 GN=CTSH PE=1 SV=4 && PF00112:Papain family cysteine protease
gene-M8J77_000288	-1.7368	1.18E-09	5.88E-07	hypothetical protein && sp|Q7RTY7|OVCH1_HUMAN Ovochymase-1 OS=Homo sapiens OX=9606 GN=OVCH1 PE=2 SV=2 && PF00089:Trypsin
gene-M8J77_020987	-1.78101	2.54E-09	1.23E-06	hypothetical protein && sp|P35362|OPSD_SPHSP Rhodopsin OS=Sphodromantis sp. OX=27433 PE=2 SV=1 && PF00001:7 transmembrane receptor (rhodopsin family)
gene-M8J77_023866	-2.55136	3.01E-09	1.42E-06	hypothetical protein && - && PF00041:Fibronectin type III domain
gene-M8J77_014412	8.78087	3.17E-09	1.45E-06	hypothetical protein && sp|P13846|DPOL_HHBV Protein P OS=Heron hepatitis B virus OX=28300 GN=P PE=3 SV=1 && PF00078:Reverse transcriptase (RNA-dependent DNA polymerase)
gene-M8J77_004295	2.06315	3.74E-09	1.67E-06	hypothetical protein && sp|Q5SPC5|OTOF_DANRE Otoferlin OS=Danio rerio OX=7955 GN=otof PE=3 SV=1 && PF00168:C2 domain|PF16165:Ferlin C-terminus|PF08150:FerB (NUC096) domain
gene-M8J77_001201	-2.35095	5.42E-09	2.35E-06	hypothetical protein && - && PF02949:7tm Odorant receptor
gene-M8J77_010275	-1.43733	6.14E-09	2.60E-06	hypothetical protein && sp|Q3KQG9|PPAT_XENLA Testicular acid phosphatase homolog OS=Xenopus laevis OX=8355 GN=acp4 PE=2 SV=1 && PF00328:Histidine phosphatase superfamily (branch 2)
gene-M8J77_002588	1.62615	1.09E-08	4.48E-06	hypothetical protein && sp|Q58D31|DHSO_BOVIN Sorbitol dehydrogenase OS=Bos taurus OX=9913 GN=SORD PE=1 SV=3 && PF00107:Zinc-binding dehydrogenase|PF08240:Alcohol dehydrogenase GroES-like domain
gene-M8J77_011597	-7.86631	1.17E-08	4.71E-06	hypothetical protein && - && -
gene-M8J77_013981	2.79999	1.44E-08	5.67E-06	hypothetical protein && - && PF12306:Inclusion body protein
gene-M8J77_005071	3.03451	2.18E-08	8.37E-06	hypothetical protein && sp|Q8SQH5|ADT2_BOVIN ADP/ATP translocase 2 OS=Bos taurus OX=9913 GN=SLC25A5 PE=2 SV=3 && PF00153:Mitochondrial carrier protein
gene-M8J77_011265	-2.59229	2.89E-08	1.08E-05	hypothetical protein && - && -
gene-M8J77_019763	-2.50734	3.46E-08	1.27E-05	hypothetical protein && - && -
gene-M8J77_021896	-1.17495	3.94E-08	1.41E-05	hypothetical protein && - && -
gene-M8J77_020498	-3.66361	5.16E-08	1.81E-05	hypothetical protein && sp|P94459|PPSD_BACSU Plipastatin synthase subunit D OS=Bacillus subtilis (strain 168) OX=224308 GN=ppsD PE=1 SV=2 && PF07993:Male sterility protein|PF00106:short chain dehydrogenase|PF00501:AMP-binding enzyme|PF00550:Phosphopantetheine attachment site
gene-M8J77_006064	8.36078	5.64E-08	1.94E-05	hypothetical protein && - && PF00078:Reverse transcriptase (RNA-dependent DNA polymerase)
gene-M8J77_015013	-1.79612	6.01E-08	2.02E-05	hypothetical protein && - && PF00017:SH2 domain
gene-M8J77_010077	-1.28944	6.41E-08	2.11E-05	hypothetical protein && - && -
novel.362	2.72031	7.56E-08	2.44E-05	- && - && -
gene-M8J77_020257	3.89384	9.65E-08	3.06E-05	hypothetical protein && sp|Q17CS8|KAT_AEDAE Kynurenine aminotransferase OS=Aedes aegypti OX=7159 GN=KAT PE=1 SV=1 && PF00155:Aminotransferase class I and II
gene-M8J77_026247	1.91996	9.99E-08	3.11E-05	hypothetical protein && - && -
novel.998	-2.75617	1.34E-07	3.99E-05	- && - && -
gene-M8J77_013768	-4.69043	1.36E-07	3.99E-05	hypothetical protein && - && PF00078:Reverse transcriptase (RNA-dependent DNA polymerase)|PF14529:Endonuclease-reverse transcriptase
gene-M8J77_022130	-1.17843	1.36E-07	3.99E-05	hypothetical protein && - && -
gene-M8J77_013339	1.98232	1.38E-07	3.99E-05	hypothetical protein && sp|Q9FNA2|PAO1_ARATH Polyamine oxidase 1 OS=Arabidopsis thaliana OX=3702 GN=PAO1 PE=1 SV=1 && PF01593:Flavin containing amine oxidoreductase
gene-M8J77_022145	-2.26051	1.40E-07	3.99E-05	hypothetical protein && - && -
gene-M8J77_015164	-1.74019	1.45E-07	4.06E-05	hypothetical protein && sp|P20825|POL2_DROME Retrovirus-related Pol polyprotein from transposon 297 OS=Drosophila melanogaster OX=7227 GN=pol PE=4 SV=1 && -
gene-M8J77_024863	-7.62443	1.62E-07	4.39E-05	hypothetical protein && - && PF00078:Reverse transcriptase (RNA-dependent DNA polymerase)|PF05585:Putative peptidase (DUF1758)|PF03564:Protein of unknown function (DUF1759)|PF00665:Integrase core domain|PF17921:Integrase zinc binding domain|PF18701:Family of unknown function (DUF5641)|PF05380:Pao retrotransposon peptidase
gene-M8J77_014459	-1.53793	1.62E-07	4.39E-05	hypothetical protein && sp|Q8R1F9|RPP40_MOUSE Ribonuclease P protein subunit p40 OS=Mus musculus OX=10090 GN=Rpp40 PE=2 SV=2 && PF08584:Ribonuclease P 40kDa (Rpp40) subunit
gene-M8J77_009645	-1.23172	1.72E-07	4.56E-05	hypothetical protein && - && PF00098:Zinc knuckle
gene-M8J77_003563	-3.05334	1.76E-07	4.58E-05	hypothetical protein && sp|Q9VCA5|SYFB_DROME Phenylalanine--tRNA ligase beta subunit OS=Drosophila melanogaster OX=7227 GN=beta-PheRS PE=1 SV=1 && PF18262:Phe-tRNA synthetase beta subunit B1 domain|PF03483:B3/4 domain|PF03484:tRNA synthetase B5 domain|PF17759:Phenylalanyl tRNA synthetase beta chain CLM domain
gene-M8J77_005775	-1.60939	1.78E-07	4.58E-05	hypothetical protein && sp|Q9NLA3|ANO39_PATPE Nucleoplasmin-like protein ANO39 OS=Patiria pectinifera OX=7594 PE=1 SV=1 && PF03066:Nucleoplasmin/nucleophosmin domain
gene-M8J77_017414	-1.29799	2.28E-07	5.79E-05	hypothetical protein && sp|O08573|LEG9_MOUSE Galectin-9 OS=Mus musculus OX=10090 GN=Lgals9 PE=1 SV=1 && PF00337:Galactoside-binding lectin
novel.1883	-1.87279	2.33E-07	5.83E-05	- && - && -
gene-M8J77_005266	-3.7883	2.40E-07	5.91E-05	hypothetical protein && - && PF16051:Domain of unknown function (DUF4797)
gene-M8J77_014027	9.91312	2.89E-07	7.00E-05	hypothetical protein && - && -
gene-M8J77_008255	7.38864	3.28E-07	7.82E-05	hypothetical protein && - && -
gene-M8J77_025774	-1.13136	3.72E-07	8.75E-05	hypothetical protein && - && -
gene-M8J77_017561	1.85392	3.77E-07	8.75E-05	hypothetical protein && - && PF06522:NADH-ubiquinone reductase complex 1 MLRQ subunit
gene-M8J77_001152	3.20731	3.83E-07	8.76E-05	hypothetical protein && sp|Q3ZC50|CCD47_BOVIN PAT complex subunit CCDC47 OS=Bos taurus OX=9913 GN=CCDC47 PE=2 SV=1 && PF07946:Protein of unknown function (DUF1682)
gene-M8J77_021522	-1.93338	4.30E-07	9.72E-05	hypothetical protein && sp|G5EG78|PXDN2_CAEEL Peroxidasin homolog pxn-2 OS=Caenorhabditis elegans OX=6239 GN=pxn-2 PE=1 SV=1 && PF03098:Animal haem peroxidase
gene-M8J77_022849	-1.88265	4.85E-07	0.000106774	hypothetical protein && - && -
gene-M8J77_007643	1.53993	4.86E-07	0.000106774	hypothetical protein && sp|Q3UHA3|SPTCS_MOUSE Spatacsin OS=Mus musculus OX=10090 GN=Spg11 PE=1 SV=3 && PF14649:Spatacsin C-terminus
gene-M8J77_024673	-2.42226	5.03E-07	0.000109127	hypothetical protein && - && PF00078:Reverse transcriptase (RNA-dependent DNA polymerase)|PF00075:RNase H|PF14529:Endonuclease-reverse transcriptase
gene-M8J77_018580	2.28046	5.48E-07	0.000116354	hypothetical protein && sp|P13184|CX7A2_BOVIN Cytochrome c oxidase subunit 7A2, mitochondrial OS=Bos taurus OX=9913 GN=COX7A2 PE=1 SV=3 && -
gene-M8J77_016126	-7.31157	5.51E-07	0.000116354	hypothetical protein && - && -
gene-M8J77_007090	-1.39553	5.80E-07	0.000121096	hypothetical protein && - && -
gene-M8J77_000230	-2.65197	5.90E-07	0.000121486	hypothetical protein && sp|Q03277|PO11_BRACO Retrovirus-related Pol polyprotein from type-1 retrotransposable element R1 (Fragment) OS=Bradysia coprophila OX=38358 PE=4 SV=1 && PF00078:Reverse transcriptase (RNA-dependent DNA polymerase)
gene-M8J77_011342	-3.49417	6.37E-07	0.000129681	hypothetical protein && - && -
novel.102	6.06689	6.84E-07	0.000137574	- && - && -
gene-M8J77_021698	-1.35967	7.20E-07	0.000143	hypothetical protein && sp|Q9CPY0|MRM2_MOUSE rRNA methyltransferase 2, mitochondrial OS=Mus musculus OX=10090 GN=Mrm2 PE=1 SV=1 && PF01728:FtsJ-like methyltransferase
gene-M8J77_012281	-1.79967	7.34E-07	0.000143958	hypothetical protein && - && -
gene-M8J77_011274	7.33756	7.50E-07	0.000145416	hypothetical protein && sp|P09487|PPBT_BOVIN Alkaline phosphatase, tissue-nonspecific isozyme OS=Bos taurus OX=9913 GN=ALPL PE=1 SV=2 && PF00245:Alkaline phosphatase
gene-M8J77_009365	-4.21813	7.82E-07	0.00014979	hypothetical protein && sp|Q95SX7|RTBS_DROME Probable RNA-directed DNA polymerase from transposon BS OS=Drosophila melanogaster OX=7227 GN=RTase PE=2 SV=1 && PF00078:Reverse transcriptase (RNA-dependent DNA polymerase)|PF14529:Endonuclease-reverse transcriptase
novel.113	-1.24537	9.41E-07	0.000178258	- && sp|Q3ZBC0|RPAB4_BOVIN DNA-directed RNA polymerases I, II, and III subunit RPABC4 OS=Bos taurus OX=9913 GN=POLR2K PE=1 SV=1 && PF03604:DNA directed RNA polymerase, 7 kDa subunit
gene-M8J77_007508	5.40411	9.52E-07	0.000178258	hypothetical protein && - && -
gene-M8J77_017344	1.75663	9.83E-07	0.000182041	hypothetical protein && sp|Q32KP2|LRC23_BOVIN Leucine-rich repeat-containing protein 23 OS=Bos taurus OX=9913 GN=LRRC23 PE=2 SV=1 && PF13855:Leucine rich repeat
gene-M8J77_005779	7.11939	1.08E-06	0.000198224	hypothetical protein && - && -
novel.1923	-1.26371	1.32E-06	0.000236458	- && - && -
gene-M8J77_004353	1.18076	1.32E-06	0.000236458	hypothetical protein && - && -
gene-M8J77_017875	1.77121	1.51E-06	0.000268331	hypothetical protein && - && -
gene-M8J77_012979	1.52614	1.81E-06	0.000317857	hypothetical protein && sp|Q9VRJ9|OTU1_DROME Ubiquitin thioesterase OTU1 OS=Drosophila melanogaster OX=7227 GN=CG4603 PE=2 SV=1 && -
gene-M8J77_024152	3.8319	2.11E-06	0.000365387	hypothetical protein && sp|Q95SX7|RTBS_DROME Probable RNA-directed DNA polymerase from transposon BS OS=Drosophila melanogaster OX=7227 GN=RTase PE=2 SV=1 && PF00078:Reverse transcriptase (RNA-dependent DNA polymerase)|PF14529:Endonuclease-reverse transcriptase
gene-M8J77_007055	-1.33771	2.23E-06	0.000383302	hypothetical protein && sp|Q8L7S3|C3H24_ARATH Zinc finger CCCH domain-containing protein 24 OS=Arabidopsis thaliana OX=3702 GN=At2g28450 PE=1 SV=1 && PF13847:Methyltransferase domain
novel.1537	-4.72254	2.29E-06	0.000389612	- && - && -
gene-M8J77_012446	-1.09841	2.45E-06	0.000411631	hypothetical protein && sp|P26769|ADCY2_RAT Adenylate cyclase type 2 OS=Rattus norvegicus OX=10116 GN=Adcy2 PE=1 SV=1 && PF16214:Adenylyl cyclase N-terminal extracellular and transmembrane region|PF00211:Adenylate and Guanylate cyclase catalytic domain
gene-M8J77_015834	2.85427	2.47E-06	0.000411896	hypothetical protein && - && -
gene-M8J77_012780	9.06813	2.70E-06	0.000444363	hypothetical protein && - && -
gene-M8J77_004574	5.25908	2.73E-06	0.000445504	hypothetical protein && sp|Q17CS8|KAT_AEDAE Kynurenine aminotransferase OS=Aedes aegypti OX=7159 GN=KAT PE=1 SV=1 && PF00155:Aminotransferase class I and II
gene-M8J77_016577	-1.21798	2.90E-06	0.000468156	hypothetical protein && sp|P46778|RL21_HUMAN 60S ribosomal protein L21 OS=Homo sapiens OX=9606 GN=RPL21 PE=1 SV=2 && PF01157:Ribosomal protein L21e
gene-M8J77_009192	4.60346	3.02E-06	0.000483494	hypothetical protein && - && -
gene-M8J77_013168	-1.1466	3.69E-06	0.000584119	hypothetical protein && sp|Q8BN82|S17A5_MOUSE Sialin OS=Mus musculus OX=10090 GN=Slc17a5 PE=1 SV=2 && PF07690:Major Facilitator Superfamily
gene-M8J77_012782	-1.46007	3.80E-06	0.000595976	hypothetical protein && sp|O43934|MFS11_HUMAN UNC93-like protein MFSD11 OS=Homo sapiens OX=9606 GN=MFSD11 PE=1 SV=2 && -
gene-M8J77_019044	-2.05892	4.17E-06	0.000647563	hypothetical protein && sp|P10675|FAS1_SCHAM Fasciclin-1 OS=Schistocerca americana OX=7009 GN=FAS1 PE=1 SV=1 && PF02469:Fasciclin domain
gene-M8J77_020493	-1.28405	4.20E-06	0.000647563	hypothetical protein && sp|Q4V7F3|OSGP2_RAT Probable tRNA N6-adenosine threonylcarbamoyltransferase, mitochondrial OS=Rattus norvegicus OX=10116 GN=Osgepl1 PE=2 SV=1 && PF00814:Glycoprotease family
gene-M8J77_021208	1.69142	4.39E-06	0.000670704	hypothetical protein && sp|P42519|STAR_DROME Protein Star OS=Drosophila melanogaster OX=7227 GN=S PE=2 SV=1 && PF05050:Methyltransferase FkbM domain
gene-M8J77_023734	2.24213	4.52E-06	0.000684233	hypothetical protein && sp|Q9EQY0|ERN1_MOUSE Serine/threonine-protein kinase/endoribonuclease IRE1 OS=Mus musculus OX=10090 GN=Ern1 PE=1 SV=1 && PF06479:Ribonuclease 2-5A|PF00069:Protein kinase domain
novel.628	1.38919	4.58E-06	0.000686094	- && - && -
gene-M8J77_021059	-1.30548	5.03E-06	0.000746805	hypothetical protein && - && -
gene-M8J77_002626	4.25574	5.20E-06	0.000755228	hypothetical protein && - && -
gene-M8J77_019589	-2.1003	5.22E-06	0.000755228	hypothetical protein && sp|A0A291PQF1|UGT5_DACCO UDP-glycosyltransferase UGT5 OS=Dactylopius coccus OX=765876 GN=UGT5 PE=1 SV=1 && PF00201:UDP-glucoronosyl and UDP-glucosyl transferase
novel.1912	6.91043	5.26E-06	0.000755228	- && - && -
gene-M8J77_015123	-1.44156	5.27E-06	0.000755228	hypothetical protein && - && PF05978:Ion channel regulatory protein UNC-93
gene-M8J77_015098	-2.41647	5.39E-06	0.000764434	hypothetical protein && - && -
gene-M8J77_000854	1.96431	5.43E-06	0.000764434	hypothetical protein && - && -
gene-M8J77_018157	-1.9344	5.93E-06	0.000828373	hypothetical protein && - && PF00078:Reverse transcriptase (RNA-dependent DNA polymerase)
gene-M8J77_016524	-1.09352	6.01E-06	0.000832988	hypothetical protein && sp|Q6AXT8|SF3A2_RAT Splicing factor 3A subunit 2 OS=Rattus norvegicus OX=10116 GN=Sf3a2 PE=2 SV=1 && PF12874:Zinc-finger of C2H2 type|PF16835:Pre-mRNA-splicing factor SF3a complex subunit 2 (Prp11)
gene-M8J77_021316	-1.10884	6.22E-06	0.000850541	hypothetical protein && sp|O16797|RL3_DROME 60S ribosomal protein L3 OS=Drosophila melanogaster OX=7227 GN=RpL3 PE=1 SV=3 && PF00297:Ribosomal protein L3
gene-M8J77_013678	2.01371	6.24E-06	0.000850541	hypothetical protein && - && -
gene-M8J77_000846	-1.15842	6.40E-06	0.000864302	hypothetical protein && sp|O61303|OPSUV_APIME Opsin, ultraviolet-sensitive OS=Apis mellifera OX=7460 GN=UVOP PE=1 SV=1 && PF00001:7 transmembrane receptor (rhodopsin family)
gene-M8J77_003549	-4.15802	6.45E-06	0.000864302	hypothetical protein && sp|Q95SX7|RTBS_DROME Probable RNA-directed DNA polymerase from transposon BS OS=Drosophila melanogaster OX=7227 GN=RTase PE=2 SV=1 && -
gene-M8J77_005141	5.06752	6.56E-06	0.000865675	hypothetical protein && sp|P08548|LIN1_NYCCO LINE-1 reverse transcriptase homolog OS=Nycticebus coucang OX=9470 PE=4 SV=1 && PF00078:Reverse transcriptase (RNA-dependent DNA polymerase)|PF03372:Endonuclease/Exonuclease/phosphatase family
gene-M8J77_013150	-1.30532	6.62E-06	0.00086598	hypothetical protein && - && -
gene-M8J77_008679	-3.24721	6.75E-06	0.000875965	hypothetical protein && - && -
gene-M8J77_011238	-1.07045	6.93E-06	0.000892729	hypothetical protein && - && -
gene-M8J77_000160	1.23608	7.10E-06	0.000906922	hypothetical protein && sp|Q99MZ3|MLXPL_MOUSE Carbohydrate-responsive element-binding protein OS=Mus musculus OX=10090 GN=Mlxipl PE=1 SV=1 && PF00010:Helix-loop-helix DNA-binding domain
gene-M8J77_015694	2.61993	7.58E-06	0.000961586	hypothetical protein && sp|Q8LAC4|URH2_ARATH Probable uridine nucleosidase 2 OS=Arabidopsis thaliana OX=3702 GN=URH2 PE=2 SV=1 && PF01156:Inosine-uridine preferring nucleoside hydrolase
gene-M8J77_007637	-4.35254	7.72E-06	0.000964513	hypothetical protein && - && -
gene-M8J77_013350	3.57978	7.78E-06	0.000964513	hypothetical protein && sp|P11369|LORF2_MOUSE LINE-1 retrotransposable element ORF2 protein OS=Mus musculus OX=10090 GN=Pol PE=1 SV=2 && PF00078:Reverse transcriptase (RNA-dependent DNA polymerase)
gene-M8J77_018932	2.04417	7.82E-06	0.000964513	hypothetical protein && sp|Q03271|PO13_NASVI Retrovirus-related Pol polyprotein from type-1 retrotransposable element R1 3 (Fragment) OS=Nasonia vitripennis OX=7425 PE=4 SV=1 && PF00078:Reverse transcriptase (RNA-dependent DNA polymerase)|PF00075:RNase H|PF14529:Endonuclease-reverse transcriptase
novel.1394	-4.66046	7.84E-06	0.000964513	- && - && -
gene-M8J77_025530	1.42656	8.52E-06	0.00103972	hypothetical protein && - && -
gene-M8J77_005378	-1.11529	9.16E-06	0.00110985	hypothetical protein && sp|Q9V597|RL31_DROME 60S ribosomal protein L31 OS=Drosophila melanogaster OX=7227 GN=RpL31 PE=1 SV=1 && PF01198:Ribosomal protein L31e
gene-M8J77_015681	-7.08537	9.84E-06	0.00117567	hypothetical protein && - && -
gene-M8J77_026530	-1.10586	1.04E-05	0.00123115	hypothetical protein && - && -
gene-M8J77_005270	-2.7836	1.06E-05	0.00125302	hypothetical protein && - && -
gene-M8J77_017808	1.14737	1.09E-05	0.00126546	hypothetical protein && sp|Q24133|DNAJ1_DROME DnaJ protein homolog 1 OS=Drosophila melanogaster OX=7227 GN=DnaJ-1 PE=1 SV=3 && PF01556:DnaJ C terminal domain|PF00226:DnaJ domain
gene-M8J77_013931	3.0933	1.09E-05	0.00126546	hypothetical protein && sp|Q9D8V0|HM13_MOUSE Minor histocompatibility antigen H13 OS=Mus musculus OX=10090 GN=Hm13 PE=1 SV=1 && PF04258:Signal peptide peptidase
gene-M8J77_007866	2.86058	1.19E-05	0.00135647	hypothetical protein && sp|P21902|PCE_TACTR Proclotting enzyme OS=Tachypleus tridentatus OX=6853 PE=1 SV=1 && PF00089:Trypsin
gene-M8J77_008625	3.79898	1.19E-05	0.00135647	hypothetical protein && sp|Q8ITC9|PK1R_DROME Pyrokinin-1 receptor OS=Drosophila melanogaster OX=7227 GN=PK1-R PE=2 SV=1 && PF00001:7 transmembrane receptor (rhodopsin family)
gene-M8J77_022284	1.15737	1.24E-05	0.00139952	hypothetical protein && sp|Q00341|VIGLN_HUMAN Vigilin OS=Homo sapiens OX=9606 GN=HDLBP PE=1 SV=2 && PF00013:KH domain
gene-M8J77_011977	1.65333	1.31E-05	0.00144595	hypothetical protein && - && PF08393:Dynein heavy chain, N-terminal region 2
gene-M8J77_011159	2.0331	1.31E-05	0.00144595	hypothetical protein && sp|P04464|CALM_WHEAT Calmodulin OS=Triticum aestivum OX=4565 PE=1 SV=3 && -
novel.1177	-1.1058	1.32E-05	0.00144595	- && - && -
gene-M8J77_007332	5.70689	1.32E-05	0.00144595	hypothetical protein && - && PF00665:Integrase core domain
gene-M8J77_017638	-4.07641	1.33E-05	0.00144595	hypothetical protein && sp|Q95SX7|RTBS_DROME Probable RNA-directed DNA polymerase from transposon BS OS=Drosophila melanogaster OX=7227 GN=RTase PE=2 SV=1 && PF00078:Reverse transcriptase (RNA-dependent DNA polymerase)|PF14529:Endonuclease-reverse transcriptase
gene-M8J77_025478	1.79616	1.33E-05	0.00144595	hypothetical protein && - && PF13855:Leucine rich repeat
gene-M8J77_021544	1.25976	1.35E-05	0.0014504	hypothetical protein && - && PF02958:Ecdysteroid kinase
gene-M8J77_001789	-3.17785	1.36E-05	0.0014504	hypothetical protein && sp|P18172|DHGL_DROPS Glucose dehydrogenase [FAD, quinone] OS=Drosophila pseudoobscura pseudoobscura OX=46245 GN=Gld PE=3 SV=4 && PF00732:GMC oxidoreductase|PF05199:GMC oxidoreductase
gene-M8J77_013920	-1.48417	1.42E-05	0.00150844	hypothetical protein && - && PF14780:Domain of unknown function (DUF4477)
gene-M8J77_001493	1.48042	1.44E-05	0.00152648	hypothetical protein && sp|O43390|HNRPR_HUMAN Heterogeneous nuclear ribonucleoprotein R OS=Homo sapiens OX=9606 GN=HNRNPR PE=1 SV=1 && PF00076:RNA recognition motif. (a.k.a. RRM, RBD, or RNP domain)|PF18360:Heterogeneous nuclear ribonucleoprotein Q acidic domain
gene-M8J77_005666	1.20909	1.52E-05	0.00159443	hypothetical protein && sp|Q86BA1|MICAL_DROME [F-actin]-monooxygenase Mical OS=Drosophila melanogaster OX=7227 GN=Mical PE=1 SV=1 && PF00412:LIM domain|PF00307:Calponin homology (CH) domain
gene-M8J77_016114	-3.66706	1.55E-05	0.00161715	hypothetical protein && - && -
gene-M8J77_007014	1.29631	1.60E-05	0.00165134	hypothetical protein && sp|Q7K237|C1GLT_DROME Glycoprotein-N-acetylgalactosamine 3-beta-galactosyltransferase 1 OS=Drosophila melanogaster OX=7227 GN=C1GalTA PE=2 SV=1 && PF02434:Fringe-like
gene-M8J77_018835	-1.15887	1.60E-05	0.00165134	hypothetical protein && sp|P49180|RL35A_CAEEL 60S ribosomal protein L35a OS=Caenorhabditis elegans OX=6239 GN=rpl-33 PE=1 SV=3 && PF01247:Ribosomal protein L35Ae
gene-M8J77_026060	-1.20846	1.62E-05	0.00166087	hypothetical protein && sp|P05049|SNAK_DROME Serine protease snake OS=Drosophila melanogaster OX=7227 GN=snk PE=1 SV=2 && PF00089:Trypsin
gene-M8J77_015167	1.73618	1.67E-05	0.00169767	hypothetical protein && - && -
gene-M8J77_015964	-2.77022	1.69E-05	0.00171055	hypothetical protein && - && -
gene-M8J77_016610	3.43709	1.71E-05	0.00171988	hypothetical protein && - && -
novel.2106	5.50936	1.77E-05	0.00176321	- && - && -
gene-M8J77_014488	-1.14844	1.78E-05	0.00176321	hypothetical protein && sp|Q9P2T1|GMPR2_HUMAN GMP reductase 2 OS=Homo sapiens OX=9606 GN=GMPR2 PE=1 SV=1 && PF00478:IMP dehydrogenase / GMP reductase domain
gene-M8J77_009848	-1.36781	1.79E-05	0.00176321	hypothetical protein && sp|P54315|LIPR1_HUMAN Inactive pancreatic lipase-related protein 1 OS=Homo sapiens OX=9606 GN=PNLIPRP1 PE=1 SV=1 && PF00151:Lipase
gene-M8J77_010797	1.10063	1.81E-05	0.0017745	hypothetical protein && - && -
gene-M8J77_010474	2.87167	1.82E-05	0.0017745	hypothetical protein && sp|Q9VI13|PAK_DROME Serine/threonine-protein kinase Pak OS=Drosophila melanogaster OX=7227 GN=Pak PE=1 SV=1 && PF00069:Protein kinase domain
gene-M8J77_019115	6.34747	1.86E-05	0.00180029	hypothetical protein && - && -
gene-M8J77_008639	-1.24573	1.90E-05	0.00183564	hypothetical protein && - && -
gene-M8J77_003342	-1.59358	2.05E-05	0.00194733	hypothetical protein && - && -
gene-M8J77_004691	2.22134	2.06E-05	0.00194733	hypothetical protein && sp|P04323|POL3_DROME Retrovirus-related Pol polyprotein from transposon 17.6 OS=Drosophila melanogaster OX=7227 GN=pol PE=4 SV=1 && PF17921:Integrase zinc binding domain|PF00078:Reverse transcriptase (RNA-dependent DNA polymerase)|PF00665:Integrase core domain|PF17917:RNase H-like domain found in reverse transcriptase
gene-M8J77_022191	1.34711	2.06E-05	0.00194733	hypothetical protein && sp|Q98932|RAB5C_CHICK Ras-related protein Rab-5C OS=Gallus gallus OX=9031 GN=RAB5C PE=1 SV=1 && PF00071:Ras family
gene-M8J77_018948	1.81175	2.07E-05	0.00194733	hypothetical protein && - && -
gene-M8J77_012310	-1.07652	2.12E-05	0.00198883	hypothetical protein && sp|O18640|GBLP_DROME Guanine nucleotide-binding protein subunit beta-like protein OS=Drosophila melanogaster OX=7227 GN=Rack1 PE=1 SV=2 && PF00400:WD domain, G-beta repeat
gene-M8J77_006953	1.37644	2.18E-05	0.00202292	hypothetical protein && sp|Q75N90|FBN3_HUMAN Fibrillin-3 OS=Homo sapiens OX=9606 GN=FBN3 PE=2 SV=3 && PF07645:Calcium-binding EGF domain|PF14670:Coagulation Factor Xa inhibitory site|PF00683:TB domain|PF12947:EGF domain|PF12662:Complement Clr-like EGF-like
gene-M8J77_023258	1.93897	2.24E-05	0.00205261	hypothetical protein && - && PF03564:Protein of unknown function (DUF1759)|PF17921:Integrase zinc binding domain|PF05380:Pao retrotransposon peptidase|PF18701:Family of unknown function (DUF5641)|PF05585:Putative peptidase (DUF1758)
gene-M8J77_011664	-1.78895	2.28E-05	0.0020771	hypothetical protein && sp|Q1A7B2|TNNC2_BLAGE Troponin C, isoallergen Bla g 6.0201 OS=Blattella germanica OX=6973 PE=1 SV=1 && PF13499:EF-hand domain pair
gene-M8J77_017125	-1.32858	2.45E-05	0.0022155	hypothetical protein && sp|O65355|GGH2_ARATH Gamma-glutamyl hydrolase 2 OS=Arabidopsis thaliana OX=3702 GN=GGH2 PE=1 SV=2 && PF07722:Peptidase C26
gene-M8J77_008337	2.89713	2.50E-05	0.00224485	hypothetical protein && - && PF00078:Reverse transcriptase (RNA-dependent DNA polymerase)
gene-M8J77_006791	2.60857	2.51E-05	0.00224485	hypothetical protein && sp|Q384Y0|PIF2_TRYB2 ATP-dependent DNA helicase PIF2 OS=Trypanosoma brucei brucei (strain 927/4 GUTat10.1) OX=185431 GN=PIF2 PE=1 SV=1 && PF04843:Herpesvirus tegument protein, N-terminal conserved region|PF14214:Helitron helicase-like domain at N-terminus|PF05970:PIF1-like helicase
gene-M8J77_017560	5.46341	2.54E-05	0.0022622	hypothetical protein && sp|Q03274|PO22_POPJA Retrovirus-related Pol polyprotein from type-1 retrotransposable element R2 (Fragment) OS=Popillia japonica OX=7064 PE=4 SV=1 && PF14529:Endonuclease-reverse transcriptase|PF00078:Reverse transcriptase (RNA-dependent DNA polymerase)
gene-M8J77_000942	-1.1437	2.57E-05	0.00227588	hypothetical protein && sp|Q15526|SURF1_HUMAN Surfeit locus protein 1 OS=Homo sapiens OX=9606 GN=SURF1 PE=1 SV=1 && PF02104:SURF1 family
gene-M8J77_021869	2.06413	2.59E-05	0.00228161	hypothetical protein && sp|Q8K1Q0|NMT1_RAT Glycylpeptide N-tetradecanoyltransferase 1 OS=Rattus norvegicus OX=10116 GN=Nmt1 PE=1 SV=1 && PF02799:Myristoyl-CoA:protein N-myristoyltransferase, C-terminal domain|PF01233:Myristoyl-CoA:protein N-myristoyltransferase, N-terminal domain
gene-M8J77_019398	2.27978	2.68E-05	0.00234887	hypothetical protein && sp|Q96IZ2|ADTRP_HUMAN Androgen-dependent TFPI-regulating protein OS=Homo sapiens OX=9606 GN=ADTRP PE=1 SV=1 && PF04750:FAR-17a/AIG1-like protein
gene-M8J77_024432	-1.14495	2.75E-05	0.00239648	hypothetical protein && sp|A5X7A0|SOBPA_DANRE Sine oculis-binding protein homolog A OS=Danio rerio OX=7955 GN=sobpa PE=2 SV=1 && PF15279:Sine oculis-binding protein
gene-M8J77_014741	-1.46123	2.84E-05	0.00246554	hypothetical protein && - && -
gene-M8J77_022348	2.56631	2.88E-05	0.00248929	hypothetical protein && - && -
gene-M8J77_020302	-1.25987	2.91E-05	0.0024943	hypothetical protein && sp|Q6PBM1|GLRX5_DANRE Glutaredoxin-related protein 5, mitochondrial OS=Danio rerio OX=7955 GN=glrx5 PE=2 SV=1 && PF00462:Glutaredoxin
novel.600	5.23789	2.92E-05	0.0024943	- && - && -
gene-M8J77_016262	1.35632	2.95E-05	0.00250086	hypothetical protein && sp|A0A291PQF1|UGT5_DACCO UDP-glycosyltransferase UGT5 OS=Dactylopius coccus OX=765876 GN=UGT5 PE=1 SV=1 && PF00201:UDP-glucoronosyl and UDP-glucosyl transferase
gene-M8J77_008502	-3.10355	2.97E-05	0.00250086	hypothetical protein && - && PF00096:Zinc finger, C2H2 type
gene-M8J77_019717	1.6172	2.97E-05	0.00250086	hypothetical protein && - && -
gene-M8J77_018510	1.51923	3.03E-05	0.00253546	hypothetical protein && sp|A1ZAU8|PTRO_DROME Patronin OS=Drosophila melanogaster OX=7227 GN=Patronin PE=1 SV=1 && PF11971:CAMSAP CH domain|PF17095:Spectrin-binding region of Ca2+-Calmodulin
gene-M8J77_022606	-1.30916	3.05E-05	0.00253959	hypothetical protein && sp|Q86BN8|PTPM1_DROME Phosphatidylglycerophosphatase and protein-tyrosine phosphatase 1 OS=Drosophila melanogaster OX=7227 GN=PTPMT1 PE=2 SV=1 && PF00782:Dual specificity phosphatase, catalytic domain
gene-M8J77_023663	-1.1572	3.08E-05	0.00255519	hypothetical protein && - && PF16012:Domain of unknown function (DUF4780)
gene-M8J77_011707	3.17982	3.14E-05	0.00256895	hypothetical protein && - && -
gene-M8J77_005033	3.55703	3.14E-05	0.00256895	hypothetical protein && - && PF00078:Reverse transcriptase (RNA-dependent DNA polymerase)|PF14529:Endonuclease-reverse transcriptase
gene-M8J77_005002	6.63319	3.15E-05	0.00256895	hypothetical protein && - && -
gene-M8J77_019822	-2.14224	3.16E-05	0.00256895	hypothetical protein && - && -
gene-M8J77_002167	-1.60328	3.20E-05	0.00258623	hypothetical protein && sp|P0AFU8|RISA_ECOLI Riboflavin synthase OS=Escherichia coli (strain K12) OX=83333 GN=ribC PE=1 SV=1 && PF00677:Lumazine binding domain
gene-M8J77_017513	1.9236	3.25E-05	0.00261264	hypothetical protein && sp|Q9TU03|GDIR2_BOVIN Rho GDP-dissociation inhibitor 2 OS=Bos taurus OX=9913 GN=ARHGDIB PE=2 SV=3 && PF02115:RHO protein GDP dissociation inhibitor
gene-M8J77_016409	1.54544	3.43E-05	0.00271872	hypothetical protein && sp|Q2TA46|UBL3_BOVIN Ubiquitin-like protein 3 OS=Bos taurus OX=9913 GN=UBL3 PE=3 SV=1 && PF13881:Ubiquitin-2 like Rad60 SUMO-like
gene-M8J77_000689	2.13919	3.46E-05	0.00271872	hypothetical protein && - && -
gene-M8J77_004878	-2.4029	3.46E-05	0.00271872	hypothetical protein && - && PF17921:Integrase zinc binding domain|PF17919:RNase H-like domain found in reverse transcriptase|PF00078:Reverse transcriptase (RNA-dependent DNA polymerase)|PF00665:Integrase core domain
gene-M8J77_022596	1.10578	3.47E-05	0.00271872	hypothetical protein && - && -
gene-M8J77_012289	1.4181	3.48E-05	0.00271872	hypothetical protein && sp|O70496|CLCN7_MOUSE H(+)/Cl(-) exchange transporter 7 OS=Mus musculus OX=10090 GN=Clcn7 PE=1 SV=1 && PF00571:CBS domain|PF00654:Voltage gated chloride channel
gene-M8J77_010230	1.84429	3.52E-05	0.00273501	hypothetical protein && - && -
gene-M8J77_022295	-1.09805	3.56E-05	0.00275168	hypothetical protein && - && -
gene-M8J77_025983	-3.25543	3.60E-05	0.00277304	hypothetical protein && - && PF00078:Reverse transcriptase (RNA-dependent DNA polymerase)
gene-M8J77_015622	-5.01067	3.62E-05	0.00277415	hypothetical protein && - && PF05380:Pao retrotransposon peptidase|PF00078:Reverse transcriptase (RNA-dependent DNA polymerase)|PF18701:Family of unknown function (DUF5641)|PF00665:Integrase core domain|PF17921:Integrase zinc binding domain|PF03564:Protein of unknown function (DUF1759)|PF05585:Putative peptidase (DUF1758)
gene-M8J77_025066	1.19208	3.73E-05	0.00284394	hypothetical protein && sp|Q9VCP0|ELOA1_DROME Transcription elongation factor B polypeptide 3 OS=Drosophila melanogaster OX=7227 GN=EloA PE=1 SV=1 && PF08711:TFIIS helical bundle-like domain|PF06881:RNA polymerase II transcription factor SIII (Elongin) subunit A
gene-M8J77_010734	1.61091	3.81E-05	0.00289081	hypothetical protein && sp|Q6P2Y2|DAW1_XENTR Dynein assembly factor with WDR repeat domains 1 OS=Xenopus tropicalis OX=8364 GN=daw1 PE=2 SV=1 && PF00400:WD domain, G-beta repeat
novel.2031	2.92681	3.84E-05	0.00289081	- && - && -
gene-M8J77_018203	-1.62378	3.84E-05	0.00289081	hypothetical protein && sp|Q6P116|RCOR2_DANRE REST corepressor 2 OS=Danio rerio OX=7955 GN=rcor2 PE=2 SV=1 && PF00249:Myb-like DNA-binding domain
gene-M8J77_010627	1.69234	3.89E-05	0.00291562	hypothetical protein && sp|Q5RKH7|S35F6_RAT Solute carrier family 35 member F6 OS=Rattus norvegicus OX=10116 GN=Slc35f6 PE=2 SV=1 && PF04142:Nucleotide-sugar transporter
gene-M8J77_022499	1.66808	4.20E-05	0.00312591	hypothetical protein && sp|Q29RK2|PYC_BOVIN Pyruvate carboxylase, mitochondrial OS=Bos taurus OX=9913 GN=PC PE=2 SV=2 && PF02785:Biotin carboxylase C-terminal domain|PF00364:Biotin-requiring enzyme|PF00682:HMGL-like|PF00289:Biotin carboxylase, N-terminal domain|PF02786:Carbamoyl-phosphate synthase L chain, ATP binding domain|PF02436:Conserved carboxylase domain
gene-M8J77_000470	1.50505	4.21E-05	0.00312591	hypothetical protein && sp|Q24524|SING_DROME Protein singed OS=Drosophila melanogaster OX=7227 GN=sn PE=1 SV=1 && PF06268:Fascin domain
gene-M8J77_024679	-2.80497	4.31E-05	0.00318022	hypothetical protein && - && PF00075:RNase H
gene-M8J77_016209	-2.86308	4.33E-05	0.00318022	hypothetical protein && sp|P84048|H4_ACRAS Histone H4 OS=Acrolepiopsis assectella OX=57686 GN=His4 PE=3 SV=2 && PF15511:Centromere kinetochore component CENP-T histone fold
gene-M8J77_014664	1.0278	4.35E-05	0.00318022	hypothetical protein && - && -
gene-M8J77_009257	-2.66091	4.38E-05	0.00318022	hypothetical protein && - && PF00075:RNase H|PF00078:Reverse transcriptase (RNA-dependent DNA polymerase)|PF14529:Endonuclease-reverse transcriptase
gene-M8J77_010914	-1.06841	4.38E-05	0.00318022	hypothetical protein && sp|Q6EV23|RS23_PAPDA 40S ribosomal protein S23 OS=Papilio dardanus OX=77259 GN=RpS23 PE=2 SV=1 && PF00164:Ribosomal protein S12/S23
gene-M8J77_014003	1.84164	4.42E-05	0.0031923	hypothetical protein && sp|Q8IWB9|TEX2_HUMAN Testis-expressed protein 2 OS=Homo sapiens OX=9606 GN=TEX2 PE=1 SV=2 && -
gene-M8J77_020784	-1.59694	4.46E-05	0.00321165	hypothetical protein && sp|Q9R008|KIME_MOUSE Mevalonate kinase OS=Mus musculus OX=10090 GN=Mvk PE=1 SV=1 && PF00288:GHMP kinases N terminal domain|PF08544:GHMP kinases C terminal
novel.1220	-2.62118	4.56E-05	0.00325721	- && - && -
gene-M8J77_008143	5.01748	4.56E-05	0.00325721	hypothetical protein && sp|O00238|BMR1B_HUMAN Bone morphogenetic protein receptor type-1B OS=Homo sapiens OX=9606 GN=BMPR1B PE=1 SV=1 && PF00069:Protein kinase domain|PF08515:Transforming growth factor beta type I GS-motif
gene-M8J77_004401	1.81904	4.66E-05	0.00331383	hypothetical protein && - && -
gene-M8J77_005658	1.64289	4.77E-05	0.00336256	hypothetical protein && - && -
gene-M8J77_026568	-1.01062	4.81E-05	0.00337463	hypothetical protein && sp|A2I469|RL38_MACHI 60S ribosomal protein L38 OS=Maconellicoccus hirsutus OX=177089 GN=RpL38 PE=3 SV=1 && PF01781:Ribosomal L38e protein family
gene-M8J77_004724	-3.35889	4.83E-05	0.00337653	hypothetical protein && - && -
gene-M8J77_001496	-2.04096	4.89E-05	0.00340308	hypothetical protein && - && -
gene-M8J77_005521	-1.75995	4.98E-05	0.0034499	hypothetical protein && - && PF00049:Insulin/IGF/Relaxin family
gene-M8J77_011339	1.2954	5.03E-05	0.00345682	hypothetical protein && sp|Q7Z2Z2|EFL1_HUMAN Elongation factor-like GTPase 1 OS=Homo sapiens OX=9606 GN=EFL1 PE=1 SV=2 && PF03144:Elongation factor Tu domain 2|PF00009:Elongation factor Tu GTP binding domain
gene-M8J77_003486	2.05785	5.03E-05	0.00345682	hypothetical protein && - && -
gene-M8J77_008951	1.42757	5.07E-05	0.00346437	hypothetical protein && sp|Q26474|LACH_SCHAM Lachesin OS=Schistocerca americana OX=7009 GN=LAC PE=1 SV=1 && PF07679:Immunoglobulin I-set domain
gene-M8J77_003222	1.29913	5.29E-05	0.00360347	hypothetical protein && sp|A2VDU3|M3K7_BOVIN Mitogen-activated protein kinase kinase kinase 7 OS=Bos taurus OX=9913 GN=MAP3K7 PE=2 SV=1 && PF07714:Protein tyrosine kinase
gene-M8J77_018467	-1.11843	5.36E-05	0.00363297	hypothetical protein && sp|O43172|PRP4_HUMAN U4/U6 small nuclear ribonucleoprotein Prp4 OS=Homo sapiens OX=9606 GN=PRPF4 PE=1 SV=2 && PF00400:WD domain, G-beta repeat|PF08799:pre-mRNA processing factor 4 (PRP4) like
gene-M8J77_018030	1.2678	5.41E-05	0.00365445	hypothetical protein && - && PF17921:Integrase zinc binding domain|PF17919:RNase H-like domain found in reverse transcriptase|PF00665:Integrase core domain
gene-M8J77_016946	6.70422	5.47E-05	0.00368121	hypothetical protein && - && -
gene-M8J77_014578	-1.71457	5.62E-05	0.00375472	hypothetical protein && sp|Q14376|GALE_HUMAN UDP-glucose 4-epimerase OS=Homo sapiens OX=9606 GN=GALE PE=1 SV=2 && PF01370:NAD dependent epimerase/dehydratase family
gene-M8J77_017032	1.15434	5.63E-05	0.00375472	hypothetical protein && - && PF12510:Smoothelin cytoskeleton protein
gene-M8J77_007923	1.87426	5.81E-05	0.0038648	hypothetical protein && sp|Q9JHS4|CLPX_MOUSE ATP-dependent Clp protease ATP-binding subunit clpX-like, mitochondrial OS=Mus musculus OX=10090 GN=Clpx PE=1 SV=2 && PF10431:C-terminal, D2-small domain, of ClpB protein|PF07724:AAA domain (Cdc48 subfamily)
gene-M8J77_023229	1.63811	5.93E-05	0.00392654	hypothetical protein && - && -
gene-M8J77_010888	1.55052	5.98E-05	0.0039395	hypothetical protein && sp|A4FUE7|ZC21A_BOVIN Zinc finger C2HC domain-containing protein 1A OS=Bos taurus OX=9913 GN=ZC2HC1A PE=2 SV=1 && PF13913:zinc-finger of a C2HC-type
gene-M8J77_003166	3.06128	6.00E-05	0.0039395	hypothetical protein && - && -
novel.1839	1.37581	6.08E-05	0.00396174	- && - && -
gene-M8J77_002574	1.09456	6.30E-05	0.00409033	hypothetical protein && sp|P29844|BIP_DROME Endoplasmic reticulum chaperone BiP OS=Drosophila melanogaster OX=7227 GN=Hsc70-3 PE=1 SV=2 && PF00012:Hsp70 protein|PF10712:NAD-specific glutamate dehydrogenase
gene-M8J77_007965	-1.07534	6.35E-05	0.00410535	hypothetical protein && sp|Q80XA6|REPS2_MOUSE RalBP1-associated Eps domain-containing protein 2 OS=Mus musculus OX=10090 GN=Reps2 PE=1 SV=2 && PF12763:Cytoskeletal-regulatory complex EF hand
gene-M8J77_008732	-1.01941	6.39E-05	0.00411481	hypothetical protein && sp|P58375|RL30_SPOFR 60S ribosomal protein L30 OS=Spodoptera frugiperda OX=7108 GN=RpL30 PE=3 SV=1 && PF01248:Ribosomal protein L7Ae/L30e/S12e/Gadd45 family
gene-M8J77_014531	1.99633	6.47E-05	0.00414895	hypothetical protein && sp|Q3SZL3|MBOA5_BOVIN Lysophospholipid acyltransferase 5 OS=Bos taurus OX=9913 GN=LPCAT3 PE=2 SV=1 && PF03062:MBOAT, membrane-bound O-acyltransferase family
gene-M8J77_020678	1.18131	6.56E-05	0.00419291	hypothetical protein && sp|Q9YHZ6|CDC45_XENLA Cell division control protein 45 homolog OS=Xenopus laevis OX=8355 GN=cdc45 PE=1 SV=2 && PF02724:CDC45-like protein
novel.350	-2.06172	6.71E-05	0.00426209	- && - && -
gene-M8J77_002044	2.08986	6.72E-05	0.00426209	hypothetical protein && sp|Q9W011|C4D20_DROME Probable cytochrome P450 4d20 OS=Drosophila melanogaster OX=7227 GN=Cyp4d20 PE=3 SV=1 && PF00067:Cytochrome P450
gene-M8J77_011528	-1.48039	6.83E-05	0.00430484	hypothetical protein && sp|O15213|WDR46_HUMAN WD repeat-containing protein 46 OS=Homo sapiens OX=9606 GN=WDR46 PE=1 SV=3 && PF08149:BING4CT (NUC141) domain
gene-M8J77_001338	1.24678	6.84E-05	0.00430484	hypothetical protein && sp|Q12887|COX10_HUMAN Protoheme IX farnesyltransferase, mitochondrial OS=Homo sapiens OX=9606 GN=COX10 PE=2 SV=3 && PF01040:UbiA prenyltransferase family
gene-M8J77_024626	1.45044	6.99E-05	0.00438395	hypothetical protein && - && -
gene-M8J77_017550	6.2434	7.08E-05	0.00440299	hypothetical protein && sp|Q8SX83|SPEN_DROME Protein split ends OS=Drosophila melanogaster OX=7227 GN=spen PE=1 SV=2 && PF07744:SPOC domain
gene-M8J77_000708	-1.03961	7.13E-05	0.00442104	hypothetical protein && sp|Q9VZS5|RL28_DROME 60S ribosomal protein L28 OS=Drosophila melanogaster OX=7227 GN=RpL28 PE=1 SV=1 && PF01778:Ribosomal L28e protein family
gene-M8J77_019647	-1.56077	7.30E-05	0.00448237	hypothetical protein && sp|P56193|LAC1_THACU Laccase-1 OS=Thanatephorus cucumeris OX=107832 GN=LCC1 PE=1 SV=1 && PF00394:Multicopper oxidase|PF07731:Multicopper oxidase|PF07732:Multicopper oxidase
gene-M8J77_002037	-2.39178	7.32E-05	0.00448237	hypothetical protein && sp|Q16TM5|BND7A_AEDAE Band 7 protein AAEL010189 OS=Aedes aegypti OX=7159 GN=AAEL010189 PE=3 SV=1 && PF01145:SPFH domain / Band 7 family
gene-M8J77_011091	5.82161	7.39E-05	0.0045112	hypothetical protein && - && -
gene-M8J77_014580	1.13675	7.97E-05	0.00484489	hypothetical protein && - && -
gene-M8J77_025092	-2.51029	8.15E-05	0.00490912	hypothetical protein && - && -
gene-M8J77_016479	1.48793	8.16E-05	0.00490912	hypothetical protein && - && -
gene-M8J77_024296	2.72215	8.24E-05	0.0049413	hypothetical protein && sp|A9X4T1|CHD1_BOMMO Chromodomain-helicase-DNA-binding protein 1 OS=Bombyx mori OX=7091 GN=CHD1 PE=1 SV=1 && PF00385:Chromo (CHRromatin Organisation MOdifier) domain
gene-M8J77_024617	1.59094	8.54E-05	0.00510023	hypothetical protein && sp|Q5REW9|ANR27_PONAB Ankyrin repeat domain-containing protein 27 OS=Pongo abelii OX=9601 GN=ANKRD27 PE=2 SV=1 && PF00023:Ankyrin repeat|PF02204:Vacuolar sorting protein 9 (VPS9) domain|PF12796:Ankyrin repeats (3 copies)
gene-M8J77_016474	1.2889	8.70E-05	0.00516819	hypothetical protein && - && -
gene-M8J77_011251	1.08353	8.75E-05	0.00516819	hypothetical protein && sp|Q92896|GSLG1_HUMAN Golgi apparatus protein 1 OS=Homo sapiens OX=9606 GN=GLG1 PE=1 SV=2 && PF00839:Cysteine rich repeat
gene-M8J77_015035	-1.70215	8.75E-05	0.00516819	hypothetical protein && - && PF05225:helix-turn-helix, Psq domain|PF03184:DDE superfamily endonuclease
gene-M8J77_001206	3.46134	8.79E-05	0.0051762	hypothetical protein && - && PF00078:Reverse transcriptase (RNA-dependent DNA polymerase)
gene-M8J77_000607	1.83988	8.86E-05	0.00519561	hypothetical protein && sp|P78972|SLP1_SCHPO WD repeat-containing protein slp1 OS=Schizosaccharomyces pombe (strain 972 / ATCC 24843) OX=284812 GN=slp1 PE=1 SV=1 && -
gene-M8J77_016330	1.25978	9.00E-05	0.00526324	hypothetical protein && sp|O16099|MAL2_DROVI Maltase 2 OS=Drosophila virilis OX=7244 GN=Mal-B2 PE=3 SV=2 && PF00128:Alpha amylase, catalytic domain
gene-M8J77_023871	4.97017	9.31E-05	0.00542009	hypothetical protein && - && PF01607:Chitin binding Peritrophin-A domain
gene-M8J77_023377	-2.71747	9.58E-05	0.00556055	hypothetical protein && sp|Q95SX7|RTBS_DROME Probable RNA-directed DNA polymerase from transposon BS OS=Drosophila melanogaster OX=7227 GN=RTase PE=2 SV=1 && PF00078:Reverse transcriptase (RNA-dependent DNA polymerase)
gene-M8J77_014103	-2.62564	0.000101378	0.00586318	hypothetical protein && - && PF12017:Transposase protein
gene-M8J77_002302	-1.54982	0.000105937	0.00607048	hypothetical protein && - && -
gene-M8J77_018509	1.42781	0.000106067	0.00607048	hypothetical protein && - && -
gene-M8J77_001432	3.22381	0.000107671	0.00614096	hypothetical protein && - && -
gene-M8J77_020802	-1.57722	0.000111216	0.00629954	hypothetical protein && - && -
gene-M8J77_010032	1.23554	0.000112604	0.00635636	hypothetical protein && sp|Q9NYZ2|MFRN1_HUMAN Mitoferrin-1 OS=Homo sapiens OX=9606 GN=SLC25A37 PE=1 SV=2 && PF00153:Mitochondrial carrier protein
gene-M8J77_002953	-3.09081	0.000113024	0.0063583	hypothetical protein && - && PF04937:Protein of unknown function (DUF 659)
gene-M8J77_020727	3.85791	0.000115071	0.0064514	hypothetical protein && sp|Q1HRV8|ELVL1_AEDAE Elongation of very long chain fatty acids protein AAEL008004 OS=Aedes aegypti OX=7159 GN=AAEL008004 PE=2 SV=2 && PF01151:GNS1/SUR4 family
gene-M8J77_020169	3.42365	0.000119092	0.00663396	hypothetical protein && sp|P11734|CU08_LOCMI Cuticle protein 8 OS=Locusta migratoria OX=7004 PE=1 SV=1 && PF00379:Insect cuticle protein
gene-M8J77_020228	2.086	0.000119873	0.00665277	hypothetical protein && - && -
gene-M8J77_025338	-1.02789	0.000124003	0.00685885	hypothetical protein && sp|P10978|POLX_TOBAC Retrovirus-related Pol polyprotein from transposon TNT 1-94 OS=Nicotiana tabacum OX=4097 PE=2 SV=1 && PF00665:Integrase core domain|PF01280:Ribosomal protein L19e|PF13976:GAG-pre-integrase domain|PF07727:Reverse transcriptase (RNA-dependent DNA polymerase)
gene-M8J77_020651	1.0987	0.000124852	0.00688271	hypothetical protein && sp|Q80W47|WIPI2_MOUSE WD repeat domain phosphoinositide-interacting protein 2 OS=Mus musculus OX=10090 GN=Wipi2 PE=1 SV=1 && -
gene-M8J77_003103	-1.03633	0.000127372	0.00698998	hypothetical protein && sp|Q8MUR4|RL13A_CHOPR 60S ribosomal protein L13a OS=Choristoneura parallela OX=106495 GN=RpL13A PE=2 SV=1 && PF00572:Ribosomal protein L13
gene-M8J77_002956	1.26338	0.000128199	0.00699701	hypothetical protein && sp|Q9WVE9|ITSN1_RAT Intersectin-1 OS=Rattus norvegicus OX=10116 GN=Itsn1 PE=1 SV=2 && PF00018:SH3 domain|PF12763:Cytoskeletal-regulatory complex EF hand|PF14604:Variant SH3 domain
gene-M8J77_016216	4.18074	0.00013327	0.0072498	hypothetical protein && - && -
gene-M8J77_010363	6.343	0.00013488	0.00731325	hypothetical protein && - && -
gene-M8J77_010473	1.66746	0.000135964	0.00732381	hypothetical protein && - && -
gene-M8J77_008361	3.61283	0.000138486	0.00738727	hypothetical protein && - && -
gene-M8J77_002916	1.56501	0.000141596	0.00747463	hypothetical protein && - && PF17921:Integrase zinc binding domain|PF00665:Integrase core domain
gene-M8J77_012485	1.67707	0.000141938	0.00747463	hypothetical protein && - && -
gene-M8J77_014729	-4.74955	0.000143365	0.00752575	hypothetical protein && - && -
gene-M8J77_011482	1.44434	0.00014417	0.00754398	hypothetical protein && sp|Q9NIV1|E2AK3_DROME Eukaryotic translation initiation factor 2-alpha kinase OS=Drosophila melanogaster OX=7227 GN=PEK PE=1 SV=2 && PF00069:Protein kinase domain
gene-M8J77_014271	2.17021	0.000150282	0.00783889	hypothetical protein && sp|Q4G0P3|HYDIN_HUMAN Hydrocephalus-inducing protein homolog OS=Homo sapiens OX=9606 GN=HYDIN PE=1 SV=3 && -
gene-M8J77_004308	1.84742	0.000151634	0.00788447	hypothetical protein && sp|Q92614|MY18A_HUMAN Unconventional myosin-XVIIIa OS=Homo sapiens OX=9606 GN=MYO18A PE=1 SV=3 && PF17820:PDZ domain
gene-M8J77_000700	1.44193	0.000153693	0.00794436	hypothetical protein && sp|M9MSG8|PIEZO_DROME Piezo-type mechanosensitive ion channel component OS=Drosophila melanogaster OX=7227 GN=Piezo PE=2 SV=1 && PF15917:Piezo|PF12166:Piezo non-specific cation channel, R-Ras-binding domain
gene-M8J77_017663	1.1001	0.000153749	0.00794436	hypothetical protein && sp|Q9Y2U8|MAN1_HUMAN Inner nuclear membrane protein Man1 OS=Homo sapiens OX=9606 GN=LEMD3 PE=1 SV=2 && PF09402:Man1-Src1p-C-terminal domain|PF03020:LEM domain
gene-M8J77_007166	-1.59388	0.00015572	0.00801204	hypothetical protein && sp|Q66403|DPOL_DHBVQ Protein P OS=Duck hepatitis B virus (isolate Shanghai/DHBVQCA34) OX=644639 GN=P PE=3 SV=1 && PF00078:Reverse transcriptase (RNA-dependent DNA polymerase)
gene-M8J77_025699	-2.49267	0.000156581	0.0080153	hypothetical protein && - && PF12306:Inclusion body protein
gene-M8J77_014764	-1.1464	0.000157732	0.00804921	hypothetical protein && - && -
gene-M8J77_017010	-1.14013	0.000158351	0.00805584	hypothetical protein && sp|Q9EQH2|ERAP1_MOUSE Endoplasmic reticulum aminopeptidase 1 OS=Mus musculus OX=10090 GN=Erap1 PE=1 SV=2 && PF11838:ERAP1-like C-terminal domain|PF01433:Peptidase family M1 domain|PF17900:Peptidase M1 N-terminal domain
gene-M8J77_007753	1.71165	0.000160397	0.00813485	hypothetical protein && sp|Q8MQJ9|BRAT_DROME Brain tumor protein OS=Drosophila melanogaster OX=7227 GN=brat PE=1 SV=2 && PF01436:NHL repeat|PF00643:B-box zinc finger
gene-M8J77_013314	1.36979	0.000161418	0.00816149	hypothetical protein && - && -
novel.666	-1.37661	0.000162876	0.00821005	- && - && -
gene-M8J77_022622	1.36117	0.000165247	0.00830416	hypothetical protein && sp|Q6PCM2|INT6_MOUSE Integrator complex subunit 6 OS=Mus musculus OX=10090 GN=Ints6 PE=1 SV=1 && PF13519:von Willebrand factor type A domain|PF15300:INTS6/SAGE1/DDX26B/CT45 C-terminus
gene-M8J77_018475	1.72205	0.000166501	0.00833393	hypothetical protein && - && -
gene-M8J77_025711	1.61897	0.000167944	0.00836319	hypothetical protein && sp|Q6INP9|BCAR3_XENLA Breast cancer anti-estrogen resistance protein 3 homolog OS=Xenopus laevis OX=8355 GN=bcar3 PE=2 SV=1 && PF00536:SAM domain (Sterile alpha motif)|PF00017:SH2 domain|PF00617:RasGEF domain
gene-M8J77_026033	9.13406	0.000171271	0.0085032	hypothetical protein && - && -
gene-M8J77_023382	-1.70795	0.000172385	0.00853281	hypothetical protein && sp|P21329|RTJK_DROFU RNA-directed DNA polymerase from mobile element jockey OS=Drosophila funebris OX=7221 GN=jockey\pol PE=1 SV=1 && PF00078:Reverse transcriptase (RNA-dependent DNA polymerase)|PF14529:Endonuclease-reverse transcriptase
gene-M8J77_013232	-2.99295	0.000175205	0.00857703	hypothetical protein && - && -
gene-M8J77_026104	1.10434	0.000175426	0.00857703	hypothetical protein && sp|Q23808|AQP_CICVR Aquaporin AQPcic OS=Cicadella viridis OX=36150 GN=AQP PE=1 SV=1 && PF00230:Major intrinsic protein
gene-M8J77_024000	-1.482	0.000175617	0.00857703	hypothetical protein && sp|Q25641|CRPI_PERAM Allergen Cr-PI OS=Periplaneta americana OX=6978 PE=1 SV=1 && PF03723:Hemocyanin, ig-like domain|PF03722:Hemocyanin, all-alpha domain
novel.721	-1.95419	0.00017588	0.00857703	- && - && -
gene-M8J77_005500	1.433	0.000179375	0.00872164	hypothetical protein && - && PF00313:'Cold-shock' DNA-binding domain
gene-M8J77_020593	1.27712	0.000188155	0.0090949	hypothetical protein && sp|P80971|COX42_THUOB Cytochrome c oxidase subunit 4 isoform 2, mitochondrial OS=Thunnus obesus OX=8241 PE=1 SV=2 && PF02936:Cytochrome c oxidase subunit IV
gene-M8J77_021574	1.7141	0.000189065	0.00911216	hypothetical protein && sp|Q8WXX0|DYH7_HUMAN Dynein axonemal heavy chain 7 OS=Homo sapiens OX=9606 GN=DNAH7 PE=1 SV=2 && PF12780:P-loop containing dynein motor region D4|PF12781:ATP-binding dynein motor region|PF12777:Microtubule-binding stalk of dynein motor|PF12775:P-loop containing dynein motor region|PF17852:Dynein heavy chain AAA lid domain|PF08393:Dynein heavy chain, N-terminal region 2|PF1…
gene-M8J77_018122	4.36896	0.000190647	0.00913625	hypothetical protein && sp|P55115|NAS15_CAEEL Zinc metalloproteinase nas-15 OS=Caenorhabditis elegans OX=6239 GN=nas-15 PE=2 SV=2 && PF01400:Astacin (Peptidase family M12A)
gene-M8J77_009072	-3.14552	0.000191594	0.00915349	hypothetical protein && - && -
gene-M8J77_002646	1.14567	0.000192144	0.00915349	hypothetical protein && sp|Q6NU40|CTF18_XENLA Chromosome transmission fidelity protein 18 homolog OS=Xenopus laevis OX=8355 GN=chtf18 PE=2 SV=1 && PF00004:ATPase family associated with various cellular activities (AAA)
novel.1423	1.81529	0.000194588	0.00921665	- && - && -
gene-M8J77_001406	2.29304	0.000201025	0.00949423	hypothetical protein && - && PF00665:Integrase core domain|PF03564:Protein of unknown function (DUF1759)|PF05585:Putative peptidase (DUF1758)|PF18701:Family of unknown function (DUF5641)|PF05380:Pao retrotransposon peptidase
gene-M8J77_001079	1.32488	0.000201906	0.00950863	hypothetical protein && - && -
gene-M8J77_001219	1.56987	0.000204791	0.00958996	hypothetical protein && sp|Q17QB7|RAB30_BOVIN Ras-related protein Rab-30 OS=Bos taurus OX=9913 GN=RAB30 PE=2 SV=1 && PF00071:Ras family
gene-M8J77_019128	1.06117	0.000205451	0.00958996	hypothetical protein && sp|P70704|AT8A1_MOUSE Phospholipid-transporting ATPase IA OS=Mus musculus OX=10090 GN=Atp8a1 PE=1 SV=2 && PF16212:Phospholipid-translocating P-type ATPase C-terminal|PF16209:Phospholipid-translocating ATPase N-terminal|PF13246:Cation transport ATPase (P-type)
gene-M8J77_018056	1.30032	0.000205625	0.00958996	hypothetical protein && - && -
novel.1400	-2.15927	0.00020596	0.00958996	- && - && -
gene-M8J77_003640	1.06135	0.000209167	0.00971184	hypothetical protein && sp|A1Z713|VPS13_DROME Vacuolar protein sorting-associated protein 13 OS=Drosophila melanogaster OX=7227 GN=Vps13 PE=1 SV=2 && PF06650:SHR-binding domain of vacuolar-sorting associated protein 13|PF16909:Vacuolar-sorting-associated 13 protein C-terminal
gene-M8J77_015780	1.28118	0.000211225	0.00975244	hypothetical protein && sp|P43005|EAA3_HUMAN Excitatory amino acid transporter 3 OS=Homo sapiens OX=9606 GN=SLC1A1 PE=1 SV=2 && PF00375:Sodium:dicarboxylate symporter family
gene-M8J77_009309	1.19965	0.000213775	0.0098426	hypothetical protein && - && -
gene-M8J77_021204	-3.82414	0.000217027	0.0099645	hypothetical protein && sp|P16423|POLR_DROME Retrovirus-related Pol polyprotein from type-2 retrotransposable element R2DM OS=Drosophila melanogaster OX=7227 GN=pol PE=4 SV=1 && PF00078:Reverse transcriptase (RNA-dependent DNA polymerase)
novel.1835	-3.57127	0.000222609	0.0101924	- && - && -
gene-M8J77_001713	-1.49143	0.000228263	0.0103935	hypothetical protein && sp|Q8SX83|SPEN_DROME Protein split ends OS=Drosophila melanogaster OX=7227 GN=spen PE=1 SV=2 && PF00076:RNA recognition motif. (a.k.a. RRM, RBD, or RNP domain)
gene-M8J77_015240	-1.14563	0.00023258	0.0105319	hypothetical protein && sp|Q3SZ63|NOP56_BOVIN Nucleolar protein 56 OS=Bos taurus OX=9913 GN=NOP56 PE=2 SV=1 && PF01798:snoRNA binding domain, fibrillarin
gene-M8J77_009369	1.26436	0.000234042	0.0105691	hypothetical protein && sp|Q9UFE4|CCD39_HUMAN Coiled-coil domain-containing protein 39 OS=Homo sapiens OX=9606 GN=CCDC39 PE=2 SV=3 && -
gene-M8J77_011533	1.85266	0.000237241	0.0106551	hypothetical protein && - && PF03259:Roadblock/LC7 domain
gene-M8J77_008120	-1.08298	0.000239997	0.0107497	hypothetical protein && sp|Q2HJ86|TBA1D_BOVIN Tubulin alpha-1D chain OS=Bos taurus OX=9913 GN=TUBA1D PE=1 SV=1 && PF00091:Tubulin/FtsZ family, GTPase domain|PF03953:Tubulin C-terminal domain
gene-M8J77_000064	-1.05074	0.0002505	0.0111294	hypothetical protein && sp|Q969S3|ZN622_HUMAN Zinc finger protein 622 OS=Homo sapiens OX=9606 GN=ZNF622 PE=1 SV=1 && PF12756:C2H2 type zinc-finger (2 copies)|PF12171:Zinc-finger double-stranded RNA-binding
gene-M8J77_022579	1.3547	0.000257052	0.0113347	hypothetical protein && sp|Q9W056|C1139_DROME Proton-coupled amino acid transporter-like protein CG1139 OS=Drosophila melanogaster OX=7227 GN=CG1139 PE=2 SV=1 && PF01490:Transmembrane amino acid transporter protein
gene-M8J77_003032	-1.76614	0.000257186	0.0113347	hypothetical protein && sp|P36188|TNNI_DROME Troponin I OS=Drosophila melanogaster OX=7227 GN=wupA PE=2 SV=3 && PF00992:Troponin
gene-M8J77_008844	1.84568	0.000259498	0.0114062	hypothetical protein && - && -
gene-M8J77_006047	1.14831	0.000266695	0.011672	hypothetical protein && sp|P49902|5NTC_HUMAN Cytosolic purine 5'-nucleotidase OS=Homo sapiens OX=9606 GN=NT5C2 PE=1 SV=1 && PF05761:5' nucleotidase family
novel.544	-3.432	0.000268585	0.011672	- && - && -
gene-M8J77_004705	1.54224	0.000268693	0.011672	hypothetical protein && sp|P06603|TBA1_DROME Tubulin alpha-1 chain OS=Drosophila melanogaster OX=7227 GN=alphaTub84B PE=1 SV=1 && PF03953:Tubulin C-terminal domain|PF00091:Tubulin/FtsZ family, GTPase domain
gene-M8J77_014995	1.70849	0.000268741	0.011672	hypothetical protein && sp|Q9VFP2|RDX_DROME Protein roadkill OS=Drosophila melanogaster OX=7227 GN=rdx PE=1 SV=2 && PF00651:BTB/POZ domain
gene-M8J77_001244	2.8984	0.000269088	0.011672	hypothetical protein && sp|Q7PQ25|CCDCX_ANOGA Coiled-coil domain-containing protein AGAP005037 OS=Anopheles gambiae OX=7165 GN=AGAP005037 PE=4 SV=4 && PF03915:Actin interacting protein 3
gene-M8J77_014322	-1.713	0.000270705	0.0117114	hypothetical protein && sp|Q20929|DMSR1_CAEEL G-protein coupled receptor dmsr-1 OS=Caenorhabditis elegans OX=6239 GN=dmsr-1 PE=1 SV=1 && PF10324:Serpentine type 7TM GPCR chemoreceptor Srw
gene-M8J77_020703	1.34411	0.000276083	0.0119089	hypothetical protein && - && PF07679:Immunoglobulin I-set domain|PF13855:Leucine rich repeat
gene-M8J77_000154	-1.07142	0.000282217	0.012114	hypothetical protein && - && PF09820:Predicted AAA-ATPase
gene-M8J77_002789	1.25151	0.000286472	0.0122329	hypothetical protein && sp|Q9VMJ7|KDM5_DROME Lysine-specific demethylase lid OS=Drosophila melanogaster OX=7227 GN=lid PE=1 SV=1 && PF02373:JmjC domain, hydroxylase|PF02375:jmjN domain|PF00628:PHD-finger|PF01388:ARID/BRIGHT DNA binding domain|PF08429:PLU-1-like protein|PF02928:C5HC2 zinc finger
gene-M8J77_010162	1.44541	0.000288498	0.0122876	hypothetical protein && sp|Q9QYM0|MRP5_RAT Multidrug resistance-associated protein 5 OS=Rattus norvegicus OX=10116 GN=Abcc5 PE=2 SV=1 && PF00664:ABC transporter transmembrane region|PF00005:ABC transporter
novel.1193	-1.06576	0.000299252	0.0127128	- && - && -
gene-M8J77_011186	-2.46444	0.000300856	0.0127481	hypothetical protein && - && -
gene-M8J77_013388	3.88931	0.000302165	0.0127707	hypothetical protein && - && PF00075:RNase H
gene-M8J77_013149	1.37248	0.000306361	0.0129041	hypothetical protein && sp|P79100|TRPC4_BOVIN Short transient receptor potential channel 4 OS=Bos taurus OX=9913 GN=TRPC4 PE=2 SV=2 && PF08344:Transient receptor ion channel II|PF00520:Ion transport protein
novel.1943	-1.38943	0.00030865	0.0129041	- && - && -
gene-M8J77_006252	-3.35481	0.000308857	0.0129041	hypothetical protein && - && -
gene-M8J77_021784	1.27122	0.000309443	0.0129041	hypothetical protein && sp|Q4LDG9|DNAL1_HUMAN Dynein axonemal light chain 1 OS=Homo sapiens OX=9606 GN=DNAL1 PE=1 SV=1 && -
gene-M8J77_006785	5.68115	0.000310018	0.0129041	hypothetical protein && - && PF05485:THAP domain
gene-M8J77_003853	1.23672	0.000313584	0.0130081	hypothetical protein && sp|Q9W0K7|BAB1_DROME Protein bric-a-brac 1 OS=Drosophila melanogaster OX=7227 GN=bab1 PE=2 SV=2 && PF00651:BTB/POZ domain
novel.1942	-2.34902	0.000315475	0.0130081	- && - && -
gene-M8J77_014645	1.46519	0.000315491	0.0130081	hypothetical protein && - && -
gene-M8J77_023179	1.01018	0.000315674	0.0130081	hypothetical protein && sp|Q8VBY2|KKCC1_MOUSE Calcium/calmodulin-dependent protein kinase kinase 1 OS=Mus musculus OX=10090 GN=Camkk1 PE=1 SV=1 && PF00069:Protein kinase domain|PF17917:RNase H-like domain found in reverse transcriptase|PF17921:Integrase zinc binding domain|PF00665:Integrase core domain|PF00078:Reverse transcriptase (RNA-dependent DNA polymerase)
gene-M8J77_005726	-2.03426	0.000319408	0.0131292	hypothetical protein && sp|P98198|AT8B2_HUMAN Phospholipid-transporting ATPase ID OS=Homo sapiens OX=9606 GN=ATP8B2 PE=1 SV=2 && PF16212:Phospholipid-translocating P-type ATPase C-terminal
gene-M8J77_023362	1.46877	0.000321063	0.0131644	hypothetical protein && sp|Q5H7C0|CDC20_PIG Cell division cycle protein 20 homolog OS=Sus scrofa OX=9823 GN=CDC20 PE=2 SV=1 && PF00400:WD domain, G-beta repeat
gene-M8J77_025349	1.78704	0.000322736	0.0131838	hypothetical protein && - && -
gene-M8J77_012347	1.99354	0.000323276	0.0131838	hypothetical protein && sp|Q7LHG5|YI31B_YEAST Transposon Ty3-I Gag-Pol polyprotein OS=Saccharomyces cerevisiae (strain ATCC 204508 / S288c) OX=559292 GN=TY3B-I PE=1 SV=2 && PF00665:Integrase core domain|PF00078:Reverse transcriptase (RNA-dependent DNA polymerase)|PF17921:Integrase zinc binding domain|PF17919:RNase H-like domain found in reverse transcriptase
gene-M8J77_017536	1.08689	0.000323935	0.0131838	hypothetical protein && sp|Q8MJJ1|SPG21_BOVIN Maspardin OS=Bos taurus OX=9913 GN=SPG21 PE=2 SV=1 && -
gene-M8J77_005617	1.46932	0.000326349	0.0132493	hypothetical protein && sp|Q3ZBE7|YPEL5_BOVIN Protein yippee-like 5 OS=Bos taurus OX=9913 GN=YPEL5 PE=2 SV=1 && PF03226:Yippee zinc-binding/DNA-binding /Mis18, centromere assembly
novel.783	1.30868	0.000333133	0.0134915	- && - && -
gene-M8J77_011138	1.14979	0.000341331	0.0137643	hypothetical protein && sp|B0VYX8|COX5A_PAPAN Cytochrome c oxidase subunit 5A, mitochondrial OS=Papio anubis OX=9555 GN=COX5A PE=2 SV=1 && PF02284:Cytochrome c oxidase subunit Va
gene-M8J77_007374	2.01456	0.000341893	0.0137643	hypothetical protein && sp|Q9PWF7|CATA_GLARU Catalase OS=Glandirana rugosa OX=8410 GN=cat PE=2 SV=3 && PF06628:Catalase-related immune-responsive|PF00199:Catalase
gene-M8J77_000448	1.28502	0.000342374	0.0137643	hypothetical protein && - && -
gene-M8J77_015873	4.42605	0.000346432	0.0138888	hypothetical protein && - && -
gene-M8J77_008859	-1.46851	0.000347156	0.0138888	hypothetical protein && - && PF00335:Tetraspanin family
gene-M8J77_018493	1.20296	0.000348469	0.0139075	hypothetical protein && - && -
gene-M8J77_017114	1.01864	0.00036952	0.0145713	hypothetical protein && - && PF00651:BTB/POZ domain|PF07707:BTB And C-terminal Kelch
gene-M8J77_010337	1.98317	0.000378614	0.0148235	hypothetical protein && - && PF02389:Cornifin (SPRR) family
gene-M8J77_005899	1.8231	0.000380121	0.0148472	hypothetical protein && sp|A1Z713|VPS13_DROME Vacuolar protein sorting-associated protein 13 OS=Drosophila melanogaster OX=7227 GN=Vps13 PE=1 SV=2 && PF16908:Vacuolar sorting-associated protein 13, N-terminal|PF16910:Repeating coiled region of VPS13|PF12624:N-terminal region of Chorein or VPS13
gene-M8J77_005874	1.08412	0.000385962	0.0149784	hypothetical protein && - && -
gene-M8J77_012818	1.50668	0.000386205	0.0149784	hypothetical protein && sp|Q6TDP4|KLH17_HUMAN Kelch-like protein 17 OS=Homo sapiens OX=9606 GN=KLHL17 PE=1 SV=1 && PF01344:Kelch motif|PF07707:BTB And C-terminal Kelch
novel.2038	2.41402	0.000388893	0.0150472	- && - && -
gene-M8J77_005714	-1.7383	0.000393486	0.0151761	hypothetical protein && sp|Q9V968|GALL1_DROME MIP18 family protein galla-1 OS=Drosophila melanogaster OX=7227 GN=galla-1 PE=1 SV=1 && PF01883:Iron-sulfur cluster assembly protein
gene-M8J77_016564	1.05538	0.000394064	0.0151761	hypothetical protein && - && PF13855:Leucine rich repeat
novel.344	1.20746	0.000395633	0.015201	- && - && -
gene-M8J77_026233	1.58529	0.000396559	0.0152011	hypothetical protein && - && -
gene-M8J77_009205	2.16632	0.000406975	0.0154867	hypothetical protein && - && PF05186:Dpy-30 motif
gene-M8J77_021686	2.27115	0.00041521	0.0157321	hypothetical protein && - && PF07686:Immunoglobulin V-set domain
novel.890	-1.19527	0.000416809	0.0157321	- && - && -
gene-M8J77_017861	4.40242	0.000417091	0.0157321	hypothetical protein && - && -
gene-M8J77_008462	-2.51529	0.000425492	0.0160123	hypothetical protein && - && PF02931:Neurotransmitter-gated ion-channel ligand binding domain
gene-M8J77_007686	1.62954	0.000429442	0.0161241	hypothetical protein && sp|Q09575|YRD6_CAEEL Uncharacterized protein K02A2.6 OS=Caenorhabditis elegans OX=6239 GN=K02A2.6 PE=4 SV=1 && PF00078:Reverse transcriptase (RNA-dependent DNA polymerase)
gene-M8J77_023446	2.00446	0.000437923	0.0164052	hypothetical protein && sp|Q9UNS1|TIM_HUMAN Protein timeless homolog OS=Homo sapiens OX=9606 GN=TIMELESS PE=1 SV=2 && PF04821:Timeless protein
gene-M8J77_026055	1.09401	0.000443599	0.0165426	hypothetical protein && - && -
gene-M8J77_007553	1.30321	0.000446162	0.0166007	hypothetical protein && - && -
gene-M8J77_000762	1.11057	0.000448973	0.0166676	hypothetical protein && sp|P97477|AURKA_MOUSE Aurora kinase A OS=Mus musculus OX=10090 GN=Aurka PE=1 SV=1 && PF00069:Protein kinase domain
gene-M8J77_018815	1.84916	0.00045033	0.0166804	hypothetical protein && sp|Q8CCJ9|P20L1_MOUSE PHD finger protein 20-like protein 1 OS=Mus musculus OX=10090 GN=Phf20l1 PE=1 SV=2 && PF00628:PHD-finger
novel.438	-2.77652	0.000452341	0.0167147	- && - && -
gene-M8J77_017602	1.34684	0.000453282	0.0167147	hypothetical protein && sp|Q9H1A3|METL9_HUMAN Protein-L-histidine N-pros-methyltransferase OS=Homo sapiens OX=9606 GN=METTL9 PE=1 SV=1 && PF05219:DREV methyltransferase
gene-M8J77_024061	1.4178	0.000458637	0.0168744	hypothetical protein && sp|Q7KRY6|NHK1_DROME Nucleosomal histone kinase 1 OS=Drosophila melanogaster OX=7227 GN=ball PE=1 SV=1 && PF00069:Protein kinase domain
gene-M8J77_023462	5.95119	0.000461952	0.0169208	hypothetical protein && - && -
gene-M8J77_019534	-1.26488	0.000464092	0.0169615	hypothetical protein && - && PF01753:MYND finger|PF00856:SET domain
gene-M8J77_021626	-1.12295	0.00046748	0.017015	hypothetical protein && sp|Q3T005|PDLI4_BOVIN PDZ and LIM domain protein 4 OS=Bos taurus OX=9913 GN=PDLIM4 PE=2 SV=1 && PF00595:PDZ domain
gene-M8J77_012719	-1.00926	0.000468059	0.017015	hypothetical protein && - && -
gene-M8J77_005358	1.46292	0.000468654	0.017015	hypothetical protein && - && PF01393:Chromo shadow domain
gene-M8J77_016821	2.03421	0.000471527	0.0170817	hypothetical protein && sp|Q7ZXF5|FACR1_XENLA Fatty acyl-CoA reductase 1 OS=Xenopus laevis OX=8355 GN=far1 PE=2 SV=1 && PF03015:Male sterility protein|PF07993:Male sterility protein
gene-M8J77_013014	-1.67064	0.000477768	0.0172698	hypothetical protein && sp|Q8N841|TTLL6_HUMAN Tubulin polyglutamylase TTLL6 OS=Homo sapiens OX=9606 GN=TTLL6 PE=1 SV=2 && PF03133:Tubulin-tyrosine ligase family
gene-M8J77_008424	-1.09979	0.000485613	0.0174805	hypothetical protein && - && PF13843:Transposase IS4
gene-M8J77_016778	1.31286	0.000485717	0.0174805	hypothetical protein && - && -
gene-M8J77_004850	3.49918	0.000487385	0.0175023	hypothetical protein && - && -
gene-M8J77_003094	-3.33256	0.000499354	0.0177185	hypothetical protein && - && -
gene-M8J77_013504	4.64952	0.000500747	0.0177185	hypothetical protein && sp|Q95SX7|RTBS_DROME Probable RNA-directed DNA polymerase from transposon BS OS=Drosophila melanogaster OX=7227 GN=RTase PE=2 SV=1 && PF00078:Reverse transcriptase (RNA-dependent DNA polymerase)
gene-M8J77_014760	1.28613	0.000500931	0.0177185	hypothetical protein && - && -
gene-M8J77_009937	1.6137	0.000506452	0.0178418	hypothetical protein && sp|Q7JQ32|GC76C_DROME Receptor-type guanylate cyclase Gyc76C OS=Drosophila melanogaster OX=7227 GN=Gyc76C PE=1 SV=1 && PF01094:Receptor family ligand binding region|PF07714:Protein tyrosine kinase
gene-M8J77_018636	2.52123	0.000506579	0.0178418	hypothetical protein && - && -
gene-M8J77_004721	-1.02993	0.000509028	0.0178898	hypothetical protein && sp|P22062|PIMT_RAT Protein-L-isoaspartate(D-aspartate) O-methyltransferase OS=Rattus norvegicus OX=10116 GN=Pcmt1 PE=1 SV=2 && PF01135:Protein-L-isoaspartate(D-aspartate) O-methyltransferase (PCMT)
gene-M8J77_008831	3.45313	0.000514976	0.0180511	hypothetical protein && - && PF00379:Insect cuticle protein
novel.1406	-1.20299	0.000515808	0.0180511	- && - && -
gene-M8J77_008987	-1.36302	0.000517474	0.0180651	hypothetical protein && - && -
gene-M8J77_021076	3.19073	0.000519495	0.0180651	hypothetical protein && - && PF00078:Reverse transcriptase (RNA-dependent DNA polymerase)
gene-M8J77_021768	1.33785	0.00052239	0.0180997	hypothetical protein && sp|Q3UFS0|ZY11B_MOUSE Protein zyg-11 homolog B OS=Mus musculus OX=10090 GN=Zyg11b PE=1 SV=2 && -
gene-M8J77_007425	-1.19112	0.000523461	0.0180997	hypothetical protein && sp|Q9BH41|FAD9_ACHDO Acyl-CoA Delta-9 desaturase OS=Acheta domesticus OX=6997 PE=1 SV=1 && PF00487:Fatty acid desaturase
gene-M8J77_014084	-2.21834	0.000532218	0.0183143	hypothetical protein && sp|Q9VZA4|BND7A_DROME Band 7 protein CG42540 OS=Drosophila melanogaster OX=7227 GN=CG42540 PE=2 SV=2 && PF01145:SPFH domain / Band 7 family
gene-M8J77_022547	1.70509	0.000534771	0.0183256	hypothetical protein && sp|P50518|VATE1_MOUSE V-type proton ATPase subunit E 1 OS=Mus musculus OX=10090 GN=Atp6v1e1 PE=1 SV=2 && PF01991:ATP synthase (E/31 kDa) subunit
gene-M8J77_001394	-4.46049	0.000538336	0.0184024	hypothetical protein && - && -
gene-M8J77_010120	-1.89371	0.000540462	0.0184024	hypothetical protein && sp|Q7Q732|DHRS7_ANOGA Dehydrogenase/reductase SDR family protein 7-like OS=Anopheles gambiae OX=7165 GN=AGAP005532 PE=3 SV=3 && PF00106:short chain dehydrogenase
gene-M8J77_001097	-1.59988	0.000542082	0.0184024	hypothetical protein && - && PF13359:DDE superfamily endonuclease
novel.514	1.97094	0.000542258	0.0184024	- && - && -
gene-M8J77_023990	1.13242	0.000547694	0.0184993	hypothetical protein && sp|P21522|ROA1_SCHAM Heterogeneous nuclear ribonucleoprotein A1, A2/B1 homolog OS=Schistocerca americana OX=7009 GN=HNRNP PE=2 SV=1 && PF00076:RNA recognition motif. (a.k.a. RRM, RBD, or RNP domain)
gene-M8J77_002497	1.14346	0.000548921	0.0185028	hypothetical protein && sp|Q5ZL33|STRAP_CHICK Serine-threonine kinase receptor-associated protein OS=Gallus gallus OX=9031 GN=STRAP PE=2 SV=2 && PF00400:WD domain, G-beta repeat
gene-M8J77_017459	2.19625	0.000563027	0.0188209	hypothetical protein && - && -
gene-M8J77_007358	1.66057	0.000564234	0.0188209	hypothetical protein && - && -
gene-M8J77_000910	1.78492	0.000565211	0.0188209	hypothetical protein && sp|A2RV61|GAPD1_XENLA GTPase-activating protein and VPS9 domain-containing protein 1 OS=Xenopus laevis OX=8355 GN=gapvd1 PE=2 SV=1 && -
novel.485	1.80652	0.000569746	0.0189243	- && - && -
gene-M8J77_000376	1.00981	0.000571045	0.0189243	hypothetical protein && - && -
gene-M8J77_019852	1.69368	0.00057176	0.0189243	hypothetical protein && - && -
gene-M8J77_014481	-3.17425	0.000578831	0.01912	hypothetical protein && sp|Q8MS59|WAT_DROME Fatty acyl-CoA reductase wat OS=Drosophila melanogaster OX=7227 GN=wat PE=1 SV=1 && PF03015:Male sterility protein|PF07993:Male sterility protein
gene-M8J77_025067	1.00108	0.000584115	0.0192559	hypothetical protein && - && -
gene-M8J77_000590	1.01666	0.000591604	0.0193766	hypothetical protein && - && PF00168:C2 domain|PF00130:Phorbol esters/diacylglycerol binding domain (C1 domain)
gene-M8J77_007903	-1.38983	0.000592725	0.0193766	hypothetical protein && - && -
gene-M8J77_003035	-2.55386	0.000593744	0.0193766	hypothetical protein && - && -
novel.279	-1.11357	0.000596005	0.0193766	- && - && -
gene-M8J77_025605	3.3809	0.000604273	0.0196068	hypothetical protein && - && -
gene-M8J77_003884	1.01411	0.000613008	0.0198511	hypothetical protein && sp|B2D0J5|EST6_APIME Venom carboxylesterase-6 OS=Apis mellifera OX=7460 PE=2 SV=1 && PF00135:Carboxylesterase family
gene-M8J77_000467	1.12415	0.000614405	0.0198573	hypothetical protein && sp|P0C6F1|DYH2_MOUSE Dynein axonemal heavy chain 2 OS=Mus musculus OX=10090 GN=Dnah2 PE=1 SV=1 && PF12780:P-loop containing dynein motor region D4|PF17852:Dynein heavy chain AAA lid domain|PF12777:Microtubule-binding stalk of dynein motor|PF17857:AAA+ lid domain|PF08393:Dynein heavy chain, N-terminal region 2|PF12774:Hydrolytic ATP binding site of dynein motor region|PF083…
novel.773	4.61779	0.000616439	0.0198755	- && - && -
gene-M8J77_024363	2.03422	0.000617401	0.0198755	hypothetical protein && sp|F1NY98|DSCAM_CHICK Down syndrome cell adhesion molecule homolog OS=Gallus gallus OX=9031 GN=DSCAM PE=1 SV=3 && PF13927:Immunoglobulin domain
gene-M8J77_022153	-1.09945	0.00062055	0.0198755	hypothetical protein && sp|A6H730|PPAP_BOVIN Prostatic acid phosphatase OS=Bos taurus OX=9913 GN=ACP3 PE=2 SV=1 && PF00328:Histidine phosphatase superfamily (branch 2)
gene-M8J77_019444	1.43864	0.000622465	0.0198755	hypothetical protein && sp|Q7PPA5|ATC1_ANOGA Calcium-transporting ATPase sarcoplasmic/endoplasmic reticulum type OS=Anopheles gambiae OX=7165 GN=SERCA PE=3 SV=5 && PF00689:Cation transporting ATPase, C-terminus|PF00122:E1-E2 ATPase|PF13246:Cation transport ATPase (P-type)|PF12710:haloacid dehalogenase-like hydrolase
gene-M8J77_007594	5.39812	0.000625242	0.0198755	hypothetical protein && - && -
novel.624	-2.43039	0.000626409	0.0198755	- && - && -
gene-M8J77_000411	-1.22166	0.000626561	0.0198755	hypothetical protein && - && -
gene-M8J77_003624	-5.7093	0.000627025	0.0198755	hypothetical protein && - && -
gene-M8J77_021317	1.06935	0.00063269	0.0199424	hypothetical protein && sp|Q9PT84|KCNH6_CHICK Potassium voltage-gated channel subfamily H member 6 OS=Gallus gallus OX=9031 GN=KCNH6 PE=2 SV=2 && PF00027:Cyclic nucleotide-binding domain|PF00520:Ion transport protein
gene-M8J77_018547	1.2759	0.000645138	0.0201851	hypothetical protein && - && PF07776:Zinc-finger associated domain (zf-AD)
gene-M8J77_013932	2.48593	0.000645364	0.0201851	hypothetical protein && - && -
gene-M8J77_008670	1.20025	0.000647095	0.0202009	hypothetical protein && sp|Q96LB3|IFT74_HUMAN Intraflagellar transport protein 74 homolog OS=Homo sapiens OX=9606 GN=IFT74 PE=1 SV=1 && -
gene-M8J77_000551	2.73625	0.000658934	0.0204543	hypothetical protein && sp|Q9W5U2|CHI10_DROME Probable chitinase 10 OS=Drosophila melanogaster OX=7227 GN=Cht10 PE=2 SV=2 && PF00704:Glycosyl hydrolases family 18|PF01607:Chitin binding Peritrophin-A domain
novel.1666	2.08543	0.000659221	0.0204543	- && - && -
gene-M8J77_000370	1.31045	0.000660304	0.0204543	hypothetical protein && sp|Q9C0H5|RHG39_HUMAN Rho GTPase-activating protein 39 OS=Homo sapiens OX=9606 GN=ARHGAP39 PE=1 SV=2 && PF00784:MyTH4 domain|PF00620:RhoGAP domain
gene-M8J77_022864	1.25168	0.000665067	0.0205286	hypothetical protein && sp|P49021|TIM_DROME Protein timeless OS=Drosophila melanogaster OX=7227 GN=tim PE=1 SV=3 && PF04821:Timeless protein
gene-M8J77_015576	1.5642	0.00067348	0.0206894	hypothetical protein && sp|A0A0B4K692|NEP2_DROME Neprilysin-2 OS=Drosophila melanogaster OX=7227 GN=Nep2 PE=1 SV=1 && PF01431:Peptidase family M13|PF05649:Peptidase family M13
gene-M8J77_000308	-1.15472	0.000675124	0.0206894	hypothetical protein && - && PF00567:Tudor domain
gene-M8J77_002454	1.10922	0.000675295	0.0206894	hypothetical protein && - && -
gene-M8J77_008391	1.48399	0.000680242	0.0207638	hypothetical protein && - && -
gene-M8J77_011690	1.21471	0.000682777	0.0207651	hypothetical protein && sp|Q3UG20|KMT2E_MOUSE Inactive histone-lysine N-methyltransferase 2E OS=Mus musculus OX=10090 GN=Kmt2e PE=1 SV=2 && PF00628:PHD-finger
gene-M8J77_007156	-1.04672	0.000689369	0.0209261	hypothetical protein && sp|Q5QJ74|TBCEL_HUMAN Tubulin-specific chaperone cofactor E-like protein OS=Homo sapiens OX=9606 GN=TBCEL PE=1 SV=2 && PF14560:Ubiquitin-like domain
gene-M8J77_003756	-1.52726	0.00070943	0.0213035	hypothetical protein && - && PF03564:Protein of unknown function (DUF1759)|PF05585:Putative peptidase (DUF1758)|PF18701:Family of unknown function (DUF5641)
gene-M8J77_013356	1.53239	0.00071176	0.0213035	hypothetical protein && - && -
gene-M8J77_009284	1.46993	0.000713041	0.0213035	hypothetical protein && sp|O75602|SPAG6_HUMAN Sperm-associated antigen 6 OS=Homo sapiens OX=9606 GN=SPAG6 PE=2 SV=1 && -
gene-M8J77_019627	-1.17714	0.000715016	0.0213035	hypothetical protein && - && -
gene-M8J77_010290	1.1849	0.00071929	0.0213623	hypothetical protein && sp|P13607|ATNA_DROME Sodium/potassium-transporting ATPase subunit alpha OS=Drosophila melanogaster OX=7227 GN=Atpalpha PE=1 SV=3 && PF00690:Cation transporter/ATPase, N-terminus|PF00122:E1-E2 ATPase|PF13246:Cation transport ATPase (P-type)|PF00689:Cation transporting ATPase, C-terminus
gene-M8J77_007263	-1.00223	0.000721118	0.021378	hypothetical protein && sp|Q5RKZ7|MOCS1_MOUSE Molybdenum cofactor biosynthesis protein 1 OS=Mus musculus OX=10090 GN=Mocs1 PE=1 SV=2 && PF01967:MoaC family
gene-M8J77_021725	1.09862	0.000725013	0.0214549	hypothetical protein && - && -
gene-M8J77_004590	2.26988	0.000730564	0.0215804	hypothetical protein && - && -
gene-M8J77_021856	1.09868	0.000739619	0.0217311	hypothetical protein && sp|Q9CWP6|MSPD2_MOUSE Motile sperm domain-containing protein 2 OS=Mus musculus OX=10090 GN=Mospd2 PE=1 SV=2 && PF00650:CRAL/TRIO domain|PF00635:MSP (Major sperm protein) domain
novel.989	-1.16788	0.000743763	0.0217752	- && - && -
gene-M8J77_023395	1.27384	0.000759333	0.02215	hypothetical protein && sp|O95847|UCP4_HUMAN Mitochondrial uncoupling protein 4 OS=Homo sapiens OX=9606 GN=SLC25A27 PE=2 SV=1 && PF00153:Mitochondrial carrier protein
gene-M8J77_014101	1.10869	0.000760671	0.02215	hypothetical protein && sp|Q8CHU3|EPN2_MOUSE Epsin-2 OS=Mus musculus OX=10090 GN=Epn2 PE=1 SV=1 && PF01417:ENTH domain
gene-M8J77_020251	1.11409	0.00076203	0.02215	hypothetical protein && sp|P46824|KLC_DROME Kinesin light chain OS=Drosophila melanogaster OX=7227 GN=Klc PE=1 SV=1 && PF13424:Tetratricopeptide repeat
novel.1149	-6.33666	0.000763282	0.02215	- && - && -
gene-M8J77_003024	3.34907	0.0007685	0.0222145	hypothetical protein && - && -
gene-M8J77_025559	2.40086	0.000769549	0.0222145	hypothetical protein && sp|P18173|DHGL_DROME Glucose dehydrogenase [FAD, quinone] OS=Drosophila melanogaster OX=7227 GN=Gld PE=3 SV=3 && PF05199:GMC oxidoreductase|PF00732:GMC oxidoreductase
gene-M8J77_006323	-1.35333	0.00078424	0.0225495	hypothetical protein && sp|B6K7U7|KEX1_SCHJY Pheromone-processing carboxypeptidase kex1 OS=Schizosaccharomyces japonicus (strain yFS275 / FY16936) OX=402676 GN=kex1 PE=3 SV=1 && PF00450:Serine carboxypeptidase
gene-M8J77_015634	1.02489	0.00078526	0.0225495	hypothetical protein && sp|Q92614|MY18A_HUMAN Unconventional myosin-XVIIIa OS=Homo sapiens OX=9606 GN=MYO18A PE=1 SV=3 && PF00063:Myosin head (motor domain)
novel.588	-1.05256	0.000787338	0.0225699	- && - && -
gene-M8J77_024873	1.67223	0.000792347	0.022674	hypothetical protein && - && PF14580:Leucine-rich repeat
gene-M8J77_015097	2.01242	0.000798427	0.0227998	hypothetical protein && - && -
gene-M8J77_024949	-1.2232	0.000799507	0.0227998	hypothetical protein && sp|E5EZW6|SNMP1_OSTNU Sensory neuron membrane protein 1 OS=Ostrinia nubilalis OX=29057 GN=SNMP1 PE=2 SV=1 && PF01130:CD36 family
gene-M8J77_001282	-1.12754	0.000802429	0.0228436	hypothetical protein && - && -
gene-M8J77_017222	1.05431	0.000812653	0.0230154	hypothetical protein && - && -
gene-M8J77_015675	1.24072	0.00081425	0.0230211	hypothetical protein && sp|Q92911|SC5A5_HUMAN Sodium/iodide cotransporter OS=Homo sapiens OX=9606 GN=SLC5A5 PE=1 SV=1 && PF00474:Sodium:solute symporter family
gene-M8J77_017664	1.02503	0.000824683	0.0232363	hypothetical protein && - && -
gene-M8J77_011917	4.4737	0.000826863	0.023258	hypothetical protein && - && -
gene-M8J77_015181	-2.87438	0.000832967	0.0233898	hypothetical protein && sp|Q9VPI2|IR21A_DROME Ionotropic receptor 21a OS=Drosophila melanogaster OX=7227 GN=Ir21a PE=2 SV=2 && PF00060:Ligand-gated ion channel
gene-M8J77_004992	1.01677	0.000837937	0.0234494	hypothetical protein && sp|P51592|HYD_DROME E3 ubiquitin-protein ligase hyd OS=Drosophila melanogaster OX=7227 GN=hyd PE=1 SV=3 && PF00632:HECT-domain (ubiquitin-transferase)
novel.1519	2.95629	0.000843386	0.0235619	- && - && -
gene-M8J77_011647	-3.3453	0.000853651	0.0238083	hypothetical protein && - && -
gene-M8J77_016720	1.48343	0.000857102	0.0238448	hypothetical protein && - && PF03645:Tctex-1 family
gene-M8J77_008547	-3.64744	0.000873135	0.0242287	hypothetical protein && - && -
novel.1906	-1.44118	0.000878112	0.0243126	- && - && -
gene-M8J77_019665	-1.09377	0.000879105	0.0243126	hypothetical protein && sp|Q70KY3|LAC1_MELAO Laccase-1 OS=Melanocarpus albomyces OX=204285 GN=LAC1 PE=1 SV=1 && PF07732:Multicopper oxidase|PF00394:Multicopper oxidase|PF07731:Multicopper oxidase
gene-M8J77_018480	1.42845	0.000886487	0.0244756	hypothetical protein && sp|Q9D2H2|KAD7_MOUSE Adenylate kinase 7 OS=Mus musculus OX=10090 GN=Ak7 PE=1 SV=1 && PF05186:Dpy-30 motif
gene-M8J77_014971	1.48294	0.000892154	0.0245563	hypothetical protein && sp|Q5RE33|REEP5_PONAB Receptor expression-enhancing protein 5 OS=Pongo abelii OX=9601 GN=REEP5 PE=2 SV=1 && PF03134:TB2/DP1, HVA22 family
novel.1287	-1.41119	0.000892902	0.0245563	- && sp|Q09575|YRD6_CAEEL Uncharacterized protein K02A2.6 OS=Caenorhabditis elegans OX=6239 GN=K02A2.6 PE=4 SV=1 && -
gene-M8J77_001611	1.24003	0.000893877	0.0245563	hypothetical protein && - && -
gene-M8J77_000193	-6.06051	0.00090257	0.0247539	hypothetical protein && - && PF14529:Endonuclease-reverse transcriptase
gene-M8J77_000282	1.0043	0.00090894	0.0248459	hypothetical protein && - && -
gene-M8J77_009316	2.46163	0.000928158	0.0253166	hypothetical protein && sp|A2BD66|BRK1B_XENLA Probable protein BRICK1-B OS=Xenopus laevis OX=8355 GN=brk1-b PE=3 SV=1 && -
gene-M8J77_023654	1.17597	0.000929233	0.0253166	hypothetical protein && sp|P97874|GAK_RAT Cyclin-G-associated kinase OS=Rattus norvegicus OX=10116 GN=Gak PE=1 SV=1 && PF10409:C2 domain of PTEN tumour-suppressor protein|PF00069:Protein kinase domain
gene-M8J77_019212	-1.86319	0.000934072	0.0254065	hypothetical protein && - && -
gene-M8J77_012118	1.47893	0.000936658	0.0254348	hypothetical protein && - && PF00498:FHA domain
novel.1464	-2.852	0.000947735	0.0256025	- && - && -
gene-M8J77_001692	-1.19809	0.00094841	0.0256025	hypothetical protein && - && PF01498:Transposase
gene-M8J77_011616	1.52376	0.000949045	0.0256025	hypothetical protein && - && -
gene-M8J77_009348	3.39357	0.000956372	0.0257355	hypothetical protein && - && -
gene-M8J77_025767	1.14127	0.000964792	0.025858	hypothetical protein && sp|Q9N2I8|TRXR2_BOVIN Thioredoxin reductase 2, mitochondrial OS=Bos taurus OX=9913 GN=TXNRD2 PE=1 SV=2 && PF02852:Pyridine nucleotide-disulphide oxidoreductase, dimerisation domain|PF07992:Pyridine nucleotide-disulphide oxidoreductase
gene-M8J77_006904	-1.76369	0.000970522	0.0259272	hypothetical protein && - && -
novel.338	-1.15555	0.000972097	0.0259273	- && sp|Q290J8|PIGV_DROPS GPI mannosyltransferase 2 OS=Drosophila pseudoobscura pseudoobscura OX=46245 GN=GA19757 PE=3 SV=1 && PF04188:Mannosyltransferase (PIG-V)
gene-M8J77_024007	1.47192	0.000973785	0.0259304	hypothetical protein && sp|Q49WB0|CDR_STAS1 Coenzyme A disulfide reductase OS=Staphylococcus saprophyticus subsp. saprophyticus (strain ATCC 15305 / DSM 20229 / NCIMB 8711 / NCTC 7292 / S-41) OX=342451 GN=cdr PE=3 SV=1 && PF07992:Pyridine nucleotide-disulphide oxidoreductase|PF00355:Rieske [2Fe-2S] domain
gene-M8J77_017074	1.4587	0.000986464	0.0261182	hypothetical protein && - && -
gene-M8J77_018040	5.34686	0.000986645	0.0261182	hypothetical protein && sp|P17892|LIPR2_MOUSE Pancreatic lipase-related protein 2 OS=Mus musculus OX=10090 GN=Pnliprp2 PE=1 SV=2 && PF00151:Lipase
gene-M8J77_018358	-1.27036	0.000987954	0.0261182	hypothetical protein && sp|P05202|AATM_MOUSE Aspartate aminotransferase, mitochondrial OS=Mus musculus OX=10090 GN=Got2 PE=1 SV=1 && PF00155:Aminotransferase class I and II
gene-M8J77_005864	1.30656	0.000988763	0.0261182	hypothetical protein && sp|Q9R1D7|GBF1_CRIGR Golgi-specific brefeldin A-resistance guanine nucleotide exchange factor 1 OS=Cricetulus griseus OX=10029 GN=GBF1 PE=1 SV=1 && PF12783:Guanine nucleotide exchange factor in Golgi transport N-terminal|PF01369:Sec7 domain
gene-M8J77_016777	-1.03853	0.000995447	0.026221	hypothetical protein && sp|Q9VN93|CPR1_DROME Putative cysteine proteinase CG12163 OS=Drosophila melanogaster OX=7227 GN=CG12163 PE=2 SV=2 && PF00112:Papain family cysteine protease|PF08246:Cathepsin propeptide inhibitor domain (I29)
gene-M8J77_024217	-1.25726	0.000997937	0.0262345	hypothetical protein && sp|Q61656|DDX5_MOUSE Probable ATP-dependent RNA helicase DDX5 OS=Mus musculus OX=10090 GN=Ddx5 PE=1 SV=2 && PF00270:DEAD/DEAH box helicase|PF00271:Helicase conserved C-terminal domain
gene-M8J77_020926	1.01397	0.00100681	0.0263971	hypothetical protein && - && -
gene-M8J77_004810	-1.75374	0.00100733	0.0263971	hypothetical protein && sp|P17809|GTR1_MOUSE Solute carrier family 2, facilitated glucose transporter member 1 OS=Mus musculus OX=10090 GN=Slc2a1 PE=1 SV=4 && PF00083:Sugar (and other) transporter
gene-M8J77_009675	2.03798	0.00101326	0.026497	hypothetical protein && sp|Q6DIY8|M17L2_XENTR Mpv17-like protein 2 OS=Xenopus tropicalis OX=8364 GN=mpv17l2 PE=2 SV=1 && PF04117:Mpv17 / PMP22 family
gene-M8J77_017698	2.7147	0.00101435	0.026497	hypothetical protein && - && -
gene-M8J77_006529	1.30556	0.00102637	0.0266421	hypothetical protein && - && PF14283:Domain of unknown function (DUF4366)
novel.1060	2.21317	0.00103276	0.0267658	- && - && -
gene-M8J77_009009	1.45364	0.00103826	0.0267767	hypothetical protein && - && -
gene-M8J77_021005	-1.77388	0.0010388	0.0267767	hypothetical protein && sp|Q16Q94|GATC_AEDAE Glutamyl-tRNA(Gln) amidotransferase subunit C, mitochondrial OS=Aedes aegypti OX=7159 GN=AAEL011360 PE=3 SV=1 && PF02686:Glu-tRNAGln amidotransferase C subunit
gene-M8J77_004725	-1.17	0.00103968	0.0267767	hypothetical protein && sp|Q15427|SF3B4_HUMAN Splicing factor 3B subunit 4 OS=Homo sapiens OX=9606 GN=SF3B4 PE=1 SV=1 && PF00076:RNA recognition motif. (a.k.a. RRM, RBD, or RNP domain)
gene-M8J77_016289	-1.53755	0.00106248	0.0272247	hypothetical protein && sp|Q5E9J3|RSLBB_BOVIN Ras-like protein family member 11B OS=Bos taurus OX=9913 GN=RASL11B PE=2 SV=1 && PF00071:Ras family
gene-M8J77_002673	-1.8873	0.00106508	0.0272247	hypothetical protein && - && PF00041:Fibronectin type III domain|PF16066:Domain of unknown function (DUF4808)
gene-M8J77_023699	1.37438	0.00106644	0.0272247	hypothetical protein && sp|Q8CG50|RAB43_MOUSE Ras-related protein Rab-43 OS=Mus musculus OX=10090 GN=Rab43 PE=1 SV=1 && PF00071:Ras family
gene-M8J77_003891	1.56573	0.00106674	0.0272247	hypothetical protein && - && -
gene-M8J77_026078	1.29347	0.00106699	0.0272247	hypothetical protein && - && PF10195:DNA-binding nuclear phosphoprotein p8
novel.1927	-1.57964	0.00108165	0.0275562	- && - && -
gene-M8J77_002349	1.16917	0.00109343	0.0277705	hypothetical protein && sp|Q5ZKV8|KIF2A_CHICK Kinesin-like protein KIF2A OS=Gallus gallus OX=9031 GN=KIF2A PE=2 SV=2 && PF00225:Kinesin motor domain
gene-M8J77_004332	1.22722	0.0010957	0.0277853	hypothetical protein && - && PF02996:Prefoldin subunit
gene-M8J77_008217	1.12243	0.00109915	0.02783	hypothetical protein && sp|P51570|GALK1_HUMAN Galactokinase OS=Homo sapiens OX=9606 GN=GALK1 PE=1 SV=1 && PF00288:GHMP kinases N terminal domain|PF08544:GHMP kinases C terminal|PF10509:Galactokinase galactose-binding signature
gene-M8J77_019258	-1.02673	0.00110151	0.0278469	hypothetical protein && - && PF04494:WD40 associated region in TFIID subunit, NTD2 domain
gene-M8J77_000053	-1.04948	0.00111051	0.0280314	hypothetical protein && - && -
gene-M8J77_021606	-1.18372	0.0011175	0.0280789	hypothetical protein && sp|P0DP91|ERPG3_HUMAN Chimeric ERCC6-PGBD3 protein OS=Homo sapiens OX=9606 GN=ERCC6 PE=1 SV=1 && PF13843:Transposase IS4
gene-M8J77_016243	-6.50997	0.00112162	0.0280859	hypothetical protein && - && -
gene-M8J77_011861	1.21539	0.00112289	0.0280859	hypothetical protein && sp|P18395|CSDE1_RAT Cold shock domain-containing protein E1 OS=Rattus norvegicus OX=10116 GN=Csde1 PE=2 SV=1 && PF12901:SUZ-C motif|PF00313:'Cold-shock' DNA-binding domain
gene-M8J77_013848	2.26806	0.00113888	0.0284428	hypothetical protein && - && -
gene-M8J77_023284	1.3877	0.0011509	0.0286334	hypothetical protein && sp|Q4U3L0|G3P_GLOMM Glyceraldehyde-3-phosphate dehydrogenase OS=Glossina morsitans morsitans OX=37546 GN=Gapdh PE=2 SV=1 && PF00044:Glyceraldehyde 3-phosphate dehydrogenase, NAD binding domain|PF02800:Glyceraldehyde 3-phosphate dehydrogenase, C-terminal domain|PF00078:Reverse transcriptase (RNA-dependent DNA polymerase)
gene-M8J77_017960	1.15293	0.00115362	0.0286372	hypothetical protein && sp|Q91YL3|UCKL1_MOUSE Uridine-cytidine kinase-like 1 OS=Mus musculus OX=10090 GN=Uckl1 PE=1 SV=1 && PF00485:Phosphoribulokinase / Uridine kinase family|PF14681:Uracil phosphoribosyltransferase
gene-M8J77_000123	4.75583	0.00116637	0.0288739	hypothetical protein && sp|Q58D55|BGAL_BOVIN Beta-galactosidase OS=Bos taurus OX=9913 GN=GLB1 PE=2 SV=1 && PF01301:Glycosyl hydrolases family 35
gene-M8J77_018959	-1.58784	0.00118459	0.0291862	hypothetical protein && sp|Q99489|OXDD_HUMAN D-aspartate oxidase OS=Homo sapiens OX=9606 GN=DDO PE=1 SV=1 && PF01266:FAD dependent oxidoreductase
gene-M8J77_014650	1.69291	0.00118836	0.0292355	hypothetical protein && - && PF14846:Domain of unknown function (DUF4485)
gene-M8J77_004226	-1.35084	0.0011946	0.0293147	hypothetical protein && - && PF06585:Haemolymph juvenile hormone binding protein (JHBP)
gene-M8J77_014801	1.02809	0.0012001	0.0293785	hypothetical protein && sp|Q8JG64|PDIA3_CHICK Protein disulfide-isomerase A3 OS=Gallus gallus OX=9031 GN=PDIA3 PE=2 SV=1 && PF00085:Thioredoxin|PF13848:Thioredoxin-like domain
gene-M8J77_020034	1.34455	0.00120166	0.0293785	hypothetical protein && sp|Q96HM7|PED1B_HUMAN PC-esterase domain-containing protein 1B OS=Homo sapiens OX=9606 GN=PCED1B PE=1 SV=1 && -
gene-M8J77_001573	1.09475	0.00120922	0.0294846	hypothetical protein && sp|P57721|PCBP3_HUMAN Poly(rC)-binding protein 3 OS=Homo sapiens OX=9606 GN=PCBP3 PE=1 SV=2 && PF00013:KH domain
gene-M8J77_015416	1.11251	0.00122169	0.0297008	hypothetical protein && sp|Q6ZMQ8|LMTK1_HUMAN Serine/threonine-protein kinase LMTK1 OS=Homo sapiens OX=9606 GN=AATK PE=1 SV=2 && PF07714:Protein tyrosine kinase
gene-M8J77_018468	-1.07043	0.00122369	0.0297057	hypothetical protein && sp|P54185|OBA5_DROME Putative odorant-binding protein A5 OS=Drosophila melanogaster OX=7227 GN=a5 PE=2 SV=2 && PF01161:Phosphatidylethanolamine-binding protein
gene-M8J77_004730	2.41334	0.00124257	0.0300168	hypothetical protein && - && PF02931:Neurotransmitter-gated ion-channel ligand binding domain
gene-M8J77_023186	2.08819	0.0012438	0.0300168	hypothetical protein && - && -
gene-M8J77_016306	1.18612	0.00125308	0.0301968	hypothetical protein && - && -
gene-M8J77_017006	1.19321	0.00125879	0.0302837	hypothetical protein && - && -
novel.918	-1.81769	0.00126037	0.0302837	- && - && -
gene-M8J77_004539	1.48465	0.00126759	0.030413	hypothetical protein && - && -
gene-M8J77_003046	-1.33642	0.00128044	0.030507	hypothetical protein && sp|Q9W1C9|PEB3_DROME Ejaculatory bulb-specific protein 3 OS=Drosophila melanogaster OX=7227 GN=EbpIII PE=2 SV=2 && PF03392:Insect pheromone-binding family, A10/OS-D
gene-M8J77_003988	-1.12375	0.00128155	0.030507	hypothetical protein && - && PF00169:PH domain
gene-M8J77_024154	1.3395	0.00128581	0.030507	hypothetical protein && - && -
gene-M8J77_005890	-2.38229	0.00128671	0.030507	hypothetical protein && sp|P10735|RT12_DROME 40S ribosomal protein S12, mitochondrial OS=Drosophila melanogaster OX=7227 GN=tko PE=1 SV=1 && PF00164:Ribosomal protein S12/S23
gene-M8J77_006561	1.16319	0.00128919	0.030507	hypothetical protein && sp|P59889|S39A1_DANRE Zinc transporter ZIP1 OS=Danio rerio OX=7955 GN=slc39a1 PE=2 SV=1 && PF02535:ZIP Zinc transporter
gene-M8J77_001351	1.34138	0.00128934	0.030507	hypothetical protein && - && PF01215:Cytochrome c oxidase subunit Vb
gene-M8J77_009795	-1.08046	0.00128984	0.030507	hypothetical protein && sp|Q9HFF2|YL92_SCHPO Uncharacterized protein C683.02c OS=Schizosaccharomyces pombe (strain 972 / ATCC 24843) OX=284812 GN=SPAC683.02c PE=4 SV=1 && -
gene-M8J77_013879	-1.92372	0.00128985	0.030507	hypothetical protein && - && PF03564:Protein of unknown function (DUF1759)|PF18701:Family of unknown function (DUF5641)
gene-M8J77_009958	1.07107	0.00129002	0.030507	hypothetical protein && sp|B4JKB7|UBE2S_DROGR Ubiquitin-conjugating enzyme E2 S OS=Drosophila grimshawi OX=7222 GN=GH12079 PE=3 SV=1 && PF00179:Ubiquitin-conjugating enzyme
gene-M8J77_002883	1.60621	0.0012944	0.0305667	hypothetical protein && - && PF02140:Galactose binding lectin domain
gene-M8J77_021155	-1.43355	0.00130496	0.0307617	hypothetical protein && sp|Q3U5C8|ARHGG_MOUSE Rho guanine nucleotide exchange factor 16 OS=Mus musculus OX=10090 GN=Arhgef16 PE=1 SV=3 && PF00621:RhoGEF domain|PF14604:Variant SH3 domain
gene-M8J77_007213	1.28286	0.00130639	0.0307617	hypothetical protein && sp|P43125|RDGB_DROME Protein retinal degeneration B OS=Drosophila melanogaster OX=7227 GN=rdgB PE=1 SV=2 && PF02862:DDHD domain|PF02121:Phosphatidylinositol transfer protein
gene-M8J77_020388	1.00903	0.00132774	0.0311754	hypothetical protein && - && -
gene-M8J77_004954	1.56425	0.00133358	0.0312236	hypothetical protein && - && PF04177:TAP42-like family
gene-M8J77_024429	1.1532	0.00134493	0.0313557	hypothetical protein && - && PF00313:'Cold-shock' DNA-binding domain
gene-M8J77_010288	1.11954	0.00137557	0.0319189	hypothetical protein && sp|P23572|CDK1_DROME Cyclin-dependent kinase 1 OS=Drosophila melanogaster OX=7227 GN=Cdk1 PE=1 SV=1 && PF00069:Protein kinase domain
gene-M8J77_004312	4.67135	0.00137741	0.0319189	hypothetical protein && - && -
gene-M8J77_015925	2.03181	0.00137905	0.0319189	hypothetical protein && - && -
gene-M8J77_007349	1.98445	0.0013792	0.0319189	hypothetical protein && sp|Q03274|PO22_POPJA Retrovirus-related Pol polyprotein from type-1 retrotransposable element R2 (Fragment) OS=Popillia japonica OX=7064 PE=4 SV=1 && PF00078:Reverse transcriptase (RNA-dependent DNA polymerase)
gene-M8J77_012201	-1.21124	0.00138244	0.0319189	hypothetical protein && sp|P48758|CBR1_MOUSE Carbonyl reductase [NADPH] 1 OS=Mus musculus OX=10090 GN=Cbr1 PE=1 SV=3 && PF00106:short chain dehydrogenase
gene-M8J77_005930	-1.8552	0.00138264	0.0319189	hypothetical protein && - && -
gene-M8J77_020236	1.33236	0.00138513	0.0319315	hypothetical protein && - && -
gene-M8J77_022148	-2.04204	0.00139283	0.0320125	hypothetical protein && - && -
gene-M8J77_005894	1.48005	0.00140723	0.0322254	hypothetical protein && sp|Q5M824|SHC1_RAT SHC-transforming protein 1 OS=Rattus norvegicus OX=10116 GN=Shc1 PE=1 SV=1 && PF00017:SH2 domain
gene-M8J77_020859	-1.07126	0.00140765	0.0322254	hypothetical protein && sp|Q9NLA3|ANO39_PATPE Nucleoplasmin-like protein ANO39 OS=Patiria pectinifera OX=7594 PE=1 SV=1 && PF03066:Nucleoplasmin/nucleophosmin domain
gene-M8J77_011234	1.35148	0.00141159	0.0322581	hypothetical protein && - && -
gene-M8J77_012509	3.4121	0.00141299	0.0322581	hypothetical protein && - && -
gene-M8J77_022058	1.44299	0.00141845	0.0322944	hypothetical protein && sp|Q9VNT5|TRXR2_DROME Thioredoxin reductase 2, mitochondrial OS=Drosophila melanogaster OX=7227 GN=Trxr-2 PE=2 SV=1 && PF02852:Pyridine nucleotide-disulphide oxidoreductase, dimerisation domain|PF07992:Pyridine nucleotide-disulphide oxidoreductase
gene-M8J77_008716	-1.25992	0.0014185	0.0322944	hypothetical protein && - && PF13837:Myb/SANT-like DNA-binding domain
gene-M8J77_022885	-1.4215	0.00142889	0.032405	hypothetical protein && sp|Q17128|HTF_BLADI Hypertrehalosaemic prohormone OS=Blaberus discoidalis OX=6981 PE=1 SV=1 && PF06377:Adipokinetic hormone
gene-M8J77_023274	1.04517	0.00143	0.032405	hypothetical protein && sp|Q6PD19|ARMD3_MOUSE Armadillo-like helical domain-containing protein 3 OS=Mus musculus OX=10090 GN=Armh3 PE=1 SV=2 && PF08427:Domain of unknown function (DUF1741)
gene-M8J77_021132	1.16398	0.00143122	0.032405	hypothetical protein && sp|A4QNR8|LENG8_DANRE Leukocyte receptor cluster member 8 homolog OS=Danio rerio OX=7955 GN=leng8 PE=2 SV=1 && PF03399:SAC3/GANP family
novel.1804	-1.52194	0.00146072	0.0328596	- && - && -
gene-M8J77_024826	1.21917	0.00148684	0.0332984	hypothetical protein && - && -
gene-M8J77_019213	1.45774	0.00149204	0.0333694	hypothetical protein && - && PF00096:Zinc finger, C2H2 type
gene-M8J77_020770	2.64431	0.00149925	0.0334399	hypothetical protein && - && PF11018:Pupal cuticle protein C1
gene-M8J77_010696	1.16609	0.00150947	0.033577	hypothetical protein && - && -
gene-M8J77_024954	1.41697	0.00151392	0.03359	hypothetical protein && sp|Q9D2H2|KAD7_MOUSE Adenylate kinase 7 OS=Mus musculus OX=10090 GN=Ak7 PE=1 SV=1 && PF05186:Dpy-30 motif
gene-M8J77_015769	1.13794	0.00152313	0.0336591	hypothetical protein && sp|Q9DC11|PXDC2_MOUSE Plexin domain-containing protein 2 OS=Mus musculus OX=10090 GN=Plxdc2 PE=1 SV=1 && PF08017:Fibrinogen binding protein
gene-M8J77_021982	-1.12483	0.00152337	0.0336591	hypothetical protein && - && -
gene-M8J77_012650	2.12354	0.00152977	0.0337552	hypothetical protein && sp|P12785|FAS_RAT Fatty acid synthase OS=Rattus norvegicus OX=10116 GN=Fasn PE=1 SV=3 && PF02801:Beta-ketoacyl synthase, C-terminal domain|PF00109:Beta-ketoacyl synthase, N-terminal domain|PF16197:Ketoacyl-synthetase C-terminal extension
gene-M8J77_025975	3.49291	0.00153567	0.0337931	hypothetical protein && - && -
novel.1103	-1.80793	0.00154378	0.0338829	- && - && -
gene-M8J77_013960	1.4974	0.00154816	0.0339339	hypothetical protein && - && -
novel.547	1.26951	0.00157505	0.0344722	- && - && -
gene-M8J77_001387	2.85607	0.0015769	0.0344722	hypothetical protein && - && PF00515:Tetratricopeptide repeat
gene-M8J77_003995	-1.0551	0.00161147	0.0351098	hypothetical protein && sp|Q99583|MNT_HUMAN Max-binding protein MNT OS=Homo sapiens OX=9606 GN=MNT PE=1 SV=1 && PF00010:Helix-loop-helix DNA-binding domain
gene-M8J77_001155	-1.65467	0.00161412	0.0351098	hypothetical protein && sp|Q8T3S7|VKT1_ARAVE Kunitz-type U1-aranetoxin-Av1a OS=Araneus ventricosus OX=182803 PE=2 SV=1 && PF00014:Kunitz/Bovine pancreatic trypsin inhibitor domain
novel.1751	1.33283	0.00161459	0.0351098	- && - && -
gene-M8J77_024319	2.12896	0.00161816	0.0351411	hypothetical protein && - && -
gene-M8J77_005675	1.20534	0.00163102	0.0353622	hypothetical protein && sp|O43432|IF4G3_HUMAN Eukaryotic translation initiation factor 4 gamma 3 OS=Homo sapiens OX=9606 GN=EIF4G3 PE=1 SV=2 && PF02854:MIF4G domain
gene-M8J77_015666	1.23124	0.00163368	0.0353622	hypothetical protein && - && -
gene-M8J77_020097	-1.23686	0.00163477	0.0353622	hypothetical protein && - && -
gene-M8J77_003700	1.06321	0.00164857	0.0356138	hypothetical protein && sp|Q6ZSG1|RN165_HUMAN E3 ubiquitin-protein ligase RNF165 OS=Homo sapiens OX=9606 GN=RNF165 PE=1 SV=1 && PF13639:Ring finger domain
gene-M8J77_016477	-3.40568	0.00165823	0.0357757	hypothetical protein && sp|P14380|YTX1_XENLA Transposon TX1 uncharacterized 82 kDa protein OS=Xenopus laevis OX=8355 PE=4 SV=1 && -
gene-M8J77_002158	1.14405	0.00166935	0.0359214	hypothetical protein && - && PF17921:Integrase zinc binding domain|PF18701:Family of unknown function (DUF5641)|PF05380:Pao retrotransposon peptidase
gene-M8J77_006577	1.13198	0.00168322	0.0361396	hypothetical protein && sp|Q9I7I0|CCNB3_DROME G2/mitotic-specific cyclin-B3 OS=Drosophila melanogaster OX=7227 GN=CycB3 PE=1 SV=1 && PF00134:Cyclin, N-terminal domain|PF02984:Cyclin, C-terminal domain
gene-M8J77_008530	-1.37669	0.00168617	0.036142	hypothetical protein && - && PF00046:Homeodomain
gene-M8J77_002515	1.05789	0.00169264	0.0362334	hypothetical protein && sp|Q5ZJA3|CDR2_CHICK Cerebellar degeneration-related protein 2 OS=Gallus gallus OX=9031 GN=CDR2 PE=2 SV=1 && -
gene-M8J77_025801	1.17043	0.00169584	0.0362549	hypothetical protein && sp|Q23023|UNC51_CAEEL Serine/threonine-protein kinase unc-51 OS=Caenorhabditis elegans OX=6239 GN=unc-51 PE=1 SV=1 && PF00069:Protein kinase domain
gene-M8J77_019168	-3.11669	0.0017047	0.0363811	hypothetical protein && - && -
gene-M8J77_014691	1.05177	0.00172492	0.0367337	hypothetical protein && - && -
gene-M8J77_007586	-1.51517	0.00173563	0.0368412	hypothetical protein && - && -
gene-M8J77_018722	1.0047	0.00173615	0.0368412	hypothetical protein && sp|Q5ZI67|NHLC2_CHICK NHL repeat-containing protein 2 OS=Gallus gallus OX=9031 GN=NHLRC2 PE=2 SV=1 && PF13905:Thioredoxin-like
gene-M8J77_015796	1.17167	0.00173793	0.0368412	hypothetical protein && - && -
gene-M8J77_020875	2.91831	0.00176272	0.0372498	hypothetical protein && - && -
novel.886	3.70491	0.00177054	0.0373194	- && - && -
gene-M8J77_019762	1.81869	0.00177771	0.0373274	hypothetical protein && - && -
gene-M8J77_024955	1.08882	0.00178197	0.0373693	hypothetical protein && - && -
gene-M8J77_012950	-1.04683	0.00178932	0.0374756	hypothetical protein && - && -
gene-M8J77_011847	-2.41785	0.00179384	0.0374933	hypothetical protein && sp|Q9W436|NEP_DROME Neprilysin-1 OS=Drosophila melanogaster OX=7227 GN=Nep1 PE=2 SV=2 && PF05649:Peptidase family M13
gene-M8J77_004098	1.1711	0.00180366	0.0375375	hypothetical protein && - && -
gene-M8J77_010203	1.1235	0.00181045	0.0376314	hypothetical protein && sp|P23098|DYHC_TRIGR Dynein beta chain, ciliary OS=Tripneustes gratilla OX=7673 PE=1 SV=1 && PF12777:Microtubule-binding stalk of dynein motor|PF12774:Hydrolytic ATP binding site of dynein motor region|PF08393:Dynein heavy chain, N-terminal region 2|PF12775:P-loop containing dynein motor region|PF03028:Dynein heavy chain region D6 P-loop domain|PF17857:AAA+ lid domain|PF18…
gene-M8J77_011542	1.30381	0.00181744	0.0376816	hypothetical protein && sp|P43449|CCNA2_CHICK Cyclin-A2 OS=Gallus gallus OX=9031 GN=CCNA2 PE=1 SV=1 && PF02984:Cyclin, C-terminal domain|PF00134:Cyclin, N-terminal domain
gene-M8J77_009803	-3.86597	0.00182084	0.0377046	hypothetical protein && sp|Q6Q1P3|KCNKI_RAT Potassium channel subfamily K member 18 OS=Rattus norvegicus OX=10116 GN=Kcnk18 PE=2 SV=1 && PF07885:Ion channel
gene-M8J77_009346	4.65824	0.00182824	0.0377158	hypothetical protein && - && -
gene-M8J77_017804	-1.35751	0.00183295	0.0377656	hypothetical protein && sp|Q99315|YG31B_YEAST Transposon Ty3-G Gag-Pol polyprotein OS=Saccharomyces cerevisiae (strain ATCC 204508 / S288c) OX=559292 GN=TY3B-G PE=1 SV=3 && PF00078:Reverse transcriptase (RNA-dependent DNA polymerase)|PF00665:Integrase core domain|PF17919:RNase H-like domain found in reverse transcriptase|PF17921:Integrase zinc binding domain
gene-M8J77_020041	1.30674	0.00184123	0.0378416	hypothetical protein && sp|A1L020|MEX3A_HUMAN RNA-binding protein MEX3A OS=Homo sapiens OX=9606 GN=MEX3A PE=1 SV=1 && PF00013:KH domain|PF13920:Zinc finger, C3HC4 type (RING finger)
gene-M8J77_003918	8.00716	0.00184773	0.0378709	hypothetical protein && - && -
gene-M8J77_005196	12.1636	0.00184955	0.0378709	hypothetical protein && sp|B0S5N4|PLXA3_DANRE Plexin A3 OS=Danio rerio OX=7955 GN=plxna3 PE=2 SV=2 && PF01437:Plexin repeat|PF18020:TIG domain found in plexin|PF17960:TIG domain
gene-M8J77_005176	4.78607	0.00187906	0.0383323	hypothetical protein && - && -
gene-M8J77_017636	1.18137	0.00188141	0.0383328	hypothetical protein && sp|P17706|PTN2_HUMAN Tyrosine-protein phosphatase non-receptor type 2 OS=Homo sapiens OX=9606 GN=PTPN2 PE=1 SV=2 && PF00102:Protein-tyrosine phosphatase
gene-M8J77_002100	-1.69392	0.00188374	0.038333	hypothetical protein && - && -
gene-M8J77_006518	-2.6582	0.00190337	0.0386632	hypothetical protein && sp|Q9P203|BTBD7_HUMAN BTB/POZ domain-containing protein 7 OS=Homo sapiens OX=9606 GN=BTBD7 PE=1 SV=3 && PF07707:BTB And C-terminal Kelch|PF00651:BTB/POZ domain
gene-M8J77_007926	1.0014	0.00190674	0.0386632	hypothetical protein && sp|A1L252|RANB9_DANRE Ran-binding protein 9 OS=Danio rerio OX=7955 GN=ranbp9 PE=2 SV=1 && PF00622:SPRY domain|PF10607:CTLH/CRA C-terminal to LisH motif domain|PF08513:LisH
gene-M8J77_000002	1.62968	0.001907	0.0386632	hypothetical protein && sp|Q9VZX9|SAHH2_DROME Adenosylhomocysteinase-like 1 OS=Drosophila melanogaster OX=7227 GN=AhcyL1 PE=1 SV=1 && PF00670:S-adenosyl-L-homocysteine hydrolase, NAD binding domain|PF05221:S-adenosyl-L-homocysteine hydrolase
gene-M8J77_020645	1.53343	0.00191282	0.0387334	hypothetical protein && - && -
gene-M8J77_023268	1.1009	0.001922	0.0388084	hypothetical protein && sp|Q26365|ADT_DROME ADP,ATP carrier protein OS=Drosophila melanogaster OX=7227 GN=sesB PE=2 SV=4 && PF00153:Mitochondrial carrier protein
gene-M8J77_002185	2.02883	0.00192388	0.0388084	hypothetical protein && - && -
gene-M8J77_006035	-1.55258	0.00192666	0.0388084	hypothetical protein && sp|P84052|H2A_DROER Histone H2A OS=Drosophila erecta OX=7220 GN=His2A PE=3 SV=2 && PF16211:C-terminus of histone H2A|PF00125:Core histone H2A/H2B/H3/H4
gene-M8J77_004073	1.55883	0.00193065	0.0388084	hypothetical protein && sp|Q9CWL2|CASZ1_MOUSE Zinc finger protein castor homolog 1 OS=Mus musculus OX=10090 GN=Casz1 PE=1 SV=3 && -
gene-M8J77_012038	1.00229	0.00195498	0.0392019	hypothetical protein && sp|Q5ZKC1|EIF2A_CHICK Eukaryotic translation initiation factor 2A OS=Gallus gallus OX=9031 GN=EIF2A PE=2 SV=1 && PF08662:Eukaryotic translation initiation factor eIF2A
gene-M8J77_012562	-1.5017	0.00197128	0.0393849	hypothetical protein && - && PF13897:Golgi-dynamics membrane-trafficking
novel.1921	-1.71154	0.00197706	0.0394131	- && - && -
gene-M8J77_001269	1.12412	0.00198909	0.0395329	hypothetical protein && - && -
gene-M8J77_012540	1.22826	0.00199068	0.0395329	hypothetical protein && sp|Q80XC3|US6NL_MOUSE USP6 N-terminal-like protein OS=Mus musculus OX=10090 GN=Usp6nl PE=1 SV=2 && PF00566:Rab-GTPase-TBC domain
gene-M8J77_024039	-1.23567	0.00200792	0.0397246	hypothetical protein && sp|P18106|FER_DROME Tyrosine-protein kinase Fer OS=Drosophila melanogaster OX=7227 GN=FER PE=1 SV=3 && PF07714:Protein tyrosine kinase|PF00017:SH2 domain
gene-M8J77_020766	2.01964	0.00202712	0.0400157	hypothetical protein && - && -
gene-M8J77_005172	1.31171	0.00203807	0.040151	hypothetical protein && sp|Q9VM91|TTL3A_DROME Tubulin glycylase 3A OS=Drosophila melanogaster OX=7227 GN=TTLL3A PE=1 SV=1 && PF03133:Tubulin-tyrosine ligase family
gene-M8J77_024668	2.92054	0.00203885	0.040151	hypothetical protein && - && -
gene-M8J77_008675	1.13173	0.00205803	0.0404803	hypothetical protein && sp|Q24048|ATPB2_DROME Sodium/potassium-transporting ATPase subunit beta-2 OS=Drosophila melanogaster OX=7227 GN=nrv2 PE=1 SV=2 && PF00287:Sodium / potassium ATPase beta chain
gene-M8J77_024989	1.08602	0.00207441	0.0407538	hypothetical protein && sp|Q8NDI1|EHBP1_HUMAN EH domain-binding protein 1 OS=Homo sapiens OX=9606 GN=EHBP1 PE=1 SV=3 && PF00307:Calponin homology (CH) domain|PF10358:N-terminal C2 in EEIG1 and EHBP1 proteins|PF12130:Bivalent Mical/EHBP Rab binding domain
gene-M8J77_019843	-1.93617	0.00208785	0.0408975	hypothetical protein && sp|Q99315|YG31B_YEAST Transposon Ty3-G Gag-Pol polyprotein OS=Saccharomyces cerevisiae (strain ATCC 204508 / S288c) OX=559292 GN=TY3B-G PE=1 SV=3 && PF17921:Integrase zinc binding domain|PF00078:Reverse transcriptase (RNA-dependent DNA polymerase)|PF17919:RNase H-like domain found in reverse transcriptase|PF00665:Integrase core domain
gene-M8J77_021799	1.20046	0.00208825	0.0408975	hypothetical protein && sp|A2VEA3|ARI1_BOVIN E3 ubiquitin-protein ligase ARIH1 OS=Bos taurus OX=9913 GN=ARIH1 PE=2 SV=1 && PF01485:IBR domain, a half RING-finger domain
gene-M8J77_009597	1.03485	0.00208916	0.0408975	hypothetical protein && - && -
gene-M8J77_015849	1.05991	0.00209194	0.0409032	hypothetical protein && sp|D0Z9R0|TATD_EDWTE 3'-5' ssDNA/RNA exonuclease TatD OS=Edwardsiella tarda (strain EIB202) OX=498217 GN=tatD PE=3 SV=1 && PF01026:TatD related DNase
gene-M8J77_022507	1.33298	0.00209602	0.0409345	hypothetical protein && - && -
gene-M8J77_018611	1.16925	0.00210482	0.0409558	hypothetical protein && - && PF01661:Macro domain
gene-M8J77_021829	1.04322	0.00210705	0.0409558	hypothetical protein && sp|E1B7Q7|TRIPC_BOVIN E3 ubiquitin-protein ligase TRIP12 OS=Bos taurus OX=9913 GN=TRIP12 PE=2 SV=2 && PF00632:HECT-domain (ubiquitin-transferase)
gene-M8J77_017336	-1.53189	0.00211375	0.0410376	hypothetical protein && - && -
gene-M8J77_012481	1.23649	0.00212097	0.0410736	hypothetical protein && - && -
gene-M8J77_016008	1.03248	0.00212115	0.0410736	hypothetical protein && sp|Q9NPB8|GPCP1_HUMAN Glycerophosphocholine phosphodiesterase GPCPD1 OS=Homo sapiens OX=9606 GN=GPCPD1 PE=1 SV=2 && PF03009:Glycerophosphoryl diester phosphodiesterase family|PF00686:Starch binding domain
gene-M8J77_005968	-1.15568	0.00212557	0.0410736	hypothetical protein && - && -
gene-M8J77_025627	-1.54698	0.00215181	0.041435	hypothetical protein && sp|O75962|TRIO_HUMAN Triple functional domain protein OS=Homo sapiens OX=9606 GN=TRIO PE=1 SV=2 && PF00435:Spectrin repeat
gene-M8J77_013761	1.09603	0.00216621	0.0415643	hypothetical protein && - && -
gene-M8J77_008457	1.38132	0.00216678	0.0415643	hypothetical protein && - && PF10229:Methylmalonic aciduria and homocystinuria type D protein
gene-M8J77_014280	-1.97363	0.00217008	0.0415643	hypothetical protein && sp|Q9VSL3|SEPIA_DROME Pyrimidodiazepine synthase OS=Drosophila melanogaster OX=7227 GN=se PE=1 SV=1 && PF13417:Glutathione S-transferase, N-terminal domain|PF13410:Glutathione S-transferase, C-terminal domain
gene-M8J77_002781	-1.56422	0.00217659	0.0416203	hypothetical protein && sp|Q63132|ROS1_RAT Proto-oncogene tyrosine-protein kinase ROS OS=Rattus norvegicus OX=10116 GN=Ros1 PE=2 SV=1 && PF07714:Protein tyrosine kinase
gene-M8J77_015078	1.24321	0.0021852	0.0417366	hypothetical protein && sp|Q7Z3F1|GP155_HUMAN Integral membrane protein GPR155 OS=Homo sapiens OX=9606 GN=GPR155 PE=2 SV=2 && PF03547:Membrane transport protein|PF00610:Domain found in Dishevelled, Egl-10, and Pleckstrin (DEP)
gene-M8J77_001382	1.11533	0.00219043	0.0417881	hypothetical protein && sp|Q6NVR8|LS14A_XENTR Protein LSM14 homolog A OS=Xenopus tropicalis OX=8364 GN=lsm14a PE=2 SV=1 && PF09532:FDF domain|PF12701:Scd6-like Sm domain
gene-M8J77_021632	-1.81401	0.00219441	0.0418111	hypothetical protein && - && PF00075:RNase H
gene-M8J77_021958	1.12578	0.00220019	0.0418111	hypothetical protein && - && PF15054:Domain of unknown function (DUF4535)
gene-M8J77_021570	-1.00583	0.00220179	0.0418111	hypothetical protein && sp|Q9W3C2|NOP53_DROME Ribosome biogenesis protein NOP53 OS=Drosophila melanogaster OX=7227 GN=CG1785 PE=2 SV=1 && PF07767:Nop53 (60S ribosomal biogenesis)
gene-M8J77_010865	1.11007	0.00221707	0.0420216	hypothetical protein && - && -
novel.401	1.43789	0.00222059	0.0420216	- && - && -
gene-M8J77_008089	-1.13144	0.0022213	0.0420216	hypothetical protein && sp|Q99MR1|GGYF1_MOUSE GRB10-interacting GYF protein 1 OS=Mus musculus OX=10090 GN=Gigyf1 PE=1 SV=2 && PF02213:GYF domain
novel.1854	-3.71603	0.00222312	0.0420216	- && - && -
gene-M8J77_007452	1.73422	0.00222642	0.0420216	hypothetical protein && sp|Q3T145|MDHC_BOVIN Malate dehydrogenase, cytoplasmic OS=Bos taurus OX=9913 GN=MDH1 PE=2 SV=3 && -
gene-M8J77_018608	5.224	0.00223689	0.0420216	hypothetical protein && sp|Q9VI13|PAK_DROME Serine/threonine-protein kinase Pak OS=Drosophila melanogaster OX=7227 GN=Pak PE=1 SV=1 && PF00786:P21-Rho-binding domain
gene-M8J77_005991	1.06377	0.00223754	0.0420216	hypothetical protein && sp|Q60902|EP15R_MOUSE Epidermal growth factor receptor substrate 15-like 1 OS=Mus musculus OX=10090 GN=Eps15l1 PE=1 SV=3 && PF12763:Cytoskeletal-regulatory complex EF hand
gene-M8J77_003717	1.03109	0.00223837	0.0420216	hypothetical protein && sp|Q9FN03|UVR8_ARATH Ultraviolet-B receptor UVR8 OS=Arabidopsis thaliana OX=3702 GN=UVR8 PE=1 SV=1 && PF00415:Regulator of chromosome condensation (RCC1) repeat
gene-M8J77_021583	1.35146	0.00224228	0.0420472	hypothetical protein && sp|Q9VE04|RM55_DROME 39S ribosomal protein L55, mitochondrial OS=Drosophila melanogaster OX=7227 GN=mRpL55 PE=1 SV=1 && PF09776:Mitochondrial ribosomal protein L55
gene-M8J77_015421	3.35562	0.00228744	0.0426625	hypothetical protein && sp|O00370|LORF2_HUMAN LINE-1 retrotransposable element ORF2 protein OS=Homo sapiens OX=9606 PE=1 SV=1 && PF00078:Reverse transcriptase (RNA-dependent DNA polymerase)
gene-M8J77_007056	5.79688	0.00228803	0.0426625	hypothetical protein && - && -
gene-M8J77_022935	1.02646	0.00230723	0.0429718	hypothetical protein && sp|Q9VZV5|CYHR1_DROME Cysteine and histidine-rich protein 1 homolog OS=Drosophila melanogaster OX=7227 GN=CG32486 PE=2 SV=2 && PF13920:Zinc finger, C3HC4 type (RING finger)
gene-M8J77_018087	1.42109	0.00232112	0.0431696	hypothetical protein && sp|G5ECS8|ADT1_CAEEL A disintegrin and metalloproteinase with thrombospondin motifs adt-1 OS=Caenorhabditis elegans OX=6239 GN=adt-1 PE=2 SV=1 && PF00090:Thrombospondin type 1 domain|PF02210:Laminin G domain
gene-M8J77_007517	1.35341	0.00232308	0.0431696	hypothetical protein && - && -
gene-M8J77_005427	-1.09245	0.0023305	0.0432586	hypothetical protein && sp|Q9W6G7|DPOG2_XENLA DNA polymerase subunit gamma-2, mitochondrial OS=Xenopus laevis OX=8355 GN=polg2 PE=1 SV=1 && PF03129:Anticodon binding domain
gene-M8J77_021599	1.58959	0.00233479	0.0432894	hypothetical protein && sp|Q9H069|DRC3_HUMAN Dynein regulatory complex subunit 3 OS=Homo sapiens OX=9606 GN=DRC3 PE=1 SV=2 && PF14580:Leucine-rich repeat
gene-M8J77_007399	2.0239	0.00234426	0.0433645	hypothetical protein && sp|Q24524|SING_DROME Protein singed OS=Drosophila melanogaster OX=7227 GN=sn PE=1 SV=1 && PF06268:Fascin domain
novel.1691	2.82342	0.00234567	0.0433645	- && - && -
gene-M8J77_022790	1.60907	0.00237325	0.0436896	hypothetical protein && sp|Q7Q323|FEN1_ANOGA Flap endonuclease 1 OS=Anopheles gambiae OX=7165 GN=Fen1 PE=3 SV=2 && PF00752:XPG N-terminal domain|PF00867:XPG I-region
gene-M8J77_023808	1.09633	0.00237493	0.0436896	hypothetical protein && - && -
gene-M8J77_009922	1.45607	0.00238824	0.0438856	hypothetical protein && - && PF00227:Proteasome subunit
gene-M8J77_013965	1.18275	0.0023918	0.0438878	hypothetical protein && sp|Q95RI5|FAXC_DROME Failed axon connections OS=Drosophila melanogaster OX=7227 GN=fax PE=1 SV=1 && PF17172:Glutathione S-transferase N-terminal domain|PF17171:Glutathione S-transferase, C-terminal domain
gene-M8J77_017628	1.74356	0.00239368	0.0438878	hypothetical protein && sp|P35500|SCNA_DROME Sodium channel protein para OS=Drosophila melanogaster OX=7227 GN=para PE=2 SV=3 && PF00520:Ion transport protein|PF06512:Sodium ion transport-associated|PF16905:Voltage-dependent L-type calcium channel, IQ-associated
gene-M8J77_023668	1.72632	0.0024426	0.0447348	hypothetical protein && - && -
gene-M8J77_001873	1.24245	0.00245218	0.0448605	hypothetical protein && sp|Q15751|HERC1_HUMAN Probable E3 ubiquitin-protein ligase HERC1 OS=Homo sapiens OX=9606 GN=HERC1 PE=1 SV=2 && PF00622:SPRY domain|PF00415:Regulator of chromosome condensation (RCC1) repeat
gene-M8J77_007234	1.83301	0.00247595	0.045195	hypothetical protein && - && -
gene-M8J77_008957	-1.53385	0.0024916	0.0452884	hypothetical protein && - && -
gene-M8J77_012628	2.09859	0.00249307	0.0452884	hypothetical protein && sp|B9G4M9|HAP2B_ORYSJ Protein HAPLESS 2-B OS=Oryza sativa subsp. japonica OX=39947 GN=HAP2B PE=3 SV=1 && PF10699:Male gamete fusion factor|PF14529:Endonuclease-reverse transcriptase
gene-M8J77_002455	-1.18108	0.0024948	0.0452884	hypothetical protein && sp|P0DP91|ERPG3_HUMAN Chimeric ERCC6-PGBD3 protein OS=Homo sapiens OX=9606 GN=ERCC6 PE=1 SV=1 && PF13843:Transposase IS4
gene-M8J77_023856	1.55764	0.00252084	0.0457107	hypothetical protein && - && -
gene-M8J77_022099	1.19825	0.00252432	0.0457235	hypothetical protein && sp|Q8MQJ9|BRAT_DROME Brain tumor protein OS=Drosophila melanogaster OX=7227 GN=brat PE=1 SV=2 && PF01436:NHL repeat|PF00643:B-box zinc finger|PF13445:RING-type zinc-finger
gene-M8J77_009921	-1.15869	0.00254448	0.0459372	hypothetical protein && sp|Q24572|CAF1_DROME Chromatin assembly factor 1 p55 subunit OS=Drosophila melanogaster OX=7227 GN=Caf1-55 PE=1 SV=1 && PF12265:Histone-binding protein RBBP4 or subunit C of CAF1 complex|PF00400:WD domain, G-beta repeat
gene-M8J77_008049	-1.02601	0.00255077	0.0459502	hypothetical protein && sp|Q5VSL9|STRP1_HUMAN Striatin-interacting protein 1 OS=Homo sapiens OX=9606 GN=STRIP1 PE=1 SV=1 && PF07923:N1221-like protein|PF11882:Domain of unknown function (DUF3402)
gene-M8J77_019137	5.47997	0.00256354	0.0461298	hypothetical protein && sp|O95045|UPP2_HUMAN Uridine phosphorylase 2 OS=Homo sapiens OX=9606 GN=UPP2 PE=1 SV=1 && PF01048:Phosphorylase superfamily
gene-M8J77_014574	1.06317	0.00256788	0.0461574	hypothetical protein && - && PF00098:Zinc knuckle
gene-M8J77_012142	-1.32066	0.00260982	0.0465205	hypothetical protein && sp|Q9H1H9|KI13A_HUMAN Kinesin-like protein KIF13A OS=Homo sapiens OX=9606 GN=KIF13A PE=1 SV=2 && PF12473:Kinesin protein|PF01302:CAP-Gly domain
gene-M8J77_022925	1.0422	0.00261191	0.0465205	hypothetical protein && - && PF04488:Glycosyltransferase sugar-binding region containing DXD motif
gene-M8J77_008554	1.13478	0.00261348	0.0465205	hypothetical protein && - && PF00498:FHA domain
gene-M8J77_024631	-1.45185	0.00263614	0.0466215	hypothetical protein && - && -
gene-M8J77_002308	1.42445	0.00263818	0.0466215	hypothetical protein && - && -
gene-M8J77_002129	1.17941	0.00263895	0.0466215	hypothetical protein && - && -
gene-M8J77_004653	1.16701	0.00266697	0.0470158	hypothetical protein && sp|Q8TD57|DYH3_HUMAN Dynein axonemal heavy chain 3 OS=Homo sapiens OX=9606 GN=DNAH3 PE=2 SV=1 && PF12780:P-loop containing dynein motor region D4|PF18198:Dynein heavy chain AAA lid domain|PF18199:Dynein heavy chain C-terminal domain|PF08393:Dynein heavy chain, N-terminal region 2|PF12777:Microtubule-binding stalk of dynein motor|PF17857:AAA+ lid domain|PF17852:Dynein heavy…
gene-M8J77_014358	1.58038	0.00268284	0.0472449	hypothetical protein && sp|Q80XA6|REPS2_MOUSE RalBP1-associated Eps domain-containing protein 2 OS=Mus musculus OX=10090 GN=Reps2 PE=1 SV=2 && PF12763:Cytoskeletal-regulatory complex EF hand
gene-M8J77_019473	-1.13033	0.00270299	0.0474477	hypothetical protein && sp|Q13257|MD2L1_HUMAN Mitotic spindle assembly checkpoint protein MAD2A OS=Homo sapiens OX=9606 GN=MAD2L1 PE=1 SV=1 && PF02301:HORMA domain
novel.1360	3.31341	0.00271259	0.0475656	- && - && -
novel.2101	-2.87996	0.00272393	0.0476591	- && - && -
gene-M8J77_003287	1.14609	0.0027266	0.0476591	hypothetical protein && sp|P11833|TBB_PARLI Tubulin beta chain OS=Paracentrotus lividus OX=7656 PE=2 SV=1 && PF03953:Tubulin C-terminal domain|PF00091:Tubulin/FtsZ family, GTPase domain
gene-M8J77_006158	-1.40392	0.00273824	0.0477258	hypothetical protein && - && -
gene-M8J77_007733	1.29886	0.0027391	0.0477258	hypothetical protein && - && PF10374:Telomerase activating protein Est1|PF10373:Est1 DNA/RNA binding domain|PF13638:PIN domain
gene-M8J77_013555	1.03543	0.00274834	0.0478361	hypothetical protein && sp|O00429|DNM1L_HUMAN Dynamin-1-like protein OS=Homo sapiens OX=9606 GN=DNM1L PE=1 SV=2 && PF02212:Dynamin GTPase effector domain|PF01031:Dynamin central region|PF00350:Dynamin family
gene-M8J77_012581	1.17648	0.00277029	0.0480661	hypothetical protein && - && PF00169:PH domain
gene-M8J77_025764	1.0769	0.00278417	0.0482534	hypothetical protein && sp|Q03601|NHL1_CAEEL RING finger protein nhl-1 OS=Caenorhabditis elegans OX=6239 GN=nhl-1 PE=1 SV=2 && PF00097:Zinc finger, C3HC4 type (RING finger)
gene-M8J77_021163	-1.84457	0.00278694	0.0482534	hypothetical protein && - && -
gene-M8J77_020217	1.08144	0.00279008	0.0482571	hypothetical protein && sp|O43390|HNRPR_HUMAN Heterogeneous nuclear ribonucleoprotein R OS=Homo sapiens OX=9606 GN=HNRNPR PE=1 SV=1 && PF18360:Heterogeneous nuclear ribonucleoprotein Q acidic domain|PF00076:RNA recognition motif. (a.k.a. RRM, RBD, or RNP domain)
gene-M8J77_023444	1.00203	0.00279355	0.0482663	hypothetical protein && sp|Q9VP61|ACSA_DROME Acetyl-coenzyme A synthetase OS=Drosophila melanogaster OX=7227 GN=AcCoAS PE=2 SV=1 && PF13193:AMP-binding enzyme C-terminal domain|PF00501:AMP-binding enzyme|PF16177:Acetyl-coenzyme A synthetase N-terminus
gene-M8J77_001110	-1.51581	0.0028031	0.0483806	hypothetical protein && - && -
gene-M8J77_019504	1.12753	0.00281698	0.0485693	hypothetical protein && - && PF00100:Zona pellucida-like domain
gene-M8J77_018671	-1.23661	0.00284327	0.048888	hypothetical protein && - && -
gene-M8J77_025548	1.65736	0.00284419	0.048888	hypothetical protein && sp|O64411|PAO1_MAIZE Polyamine oxidase 1 OS=Zea mays OX=4577 GN=MPAO1 PE=1 SV=1 && PF01593:Flavin containing amine oxidoreductase
gene-M8J77_008132	1.44341	0.00287371	0.0492897	hypothetical protein && - && -
gene-M8J77_024901	1.13845	0.00288936	0.049494	hypothetical protein && - && -
gene-M8J77_003168	1.3123	0.00290277	0.0495304	hypothetical protein && sp|P05049|SNAK_DROME Serine protease snake OS=Drosophila melanogaster OX=7227 GN=snk PE=1 SV=2 && PF00089:Trypsin
gene-M8J77_014784	5.22973	0.00291052	0.0495859	hypothetical protein && - && PF05585:Putative peptidase (DUF1758)|PF03564:Protein of unknown function (DUF1759)|PF17921:Integrase zinc binding domain|PF05380:Pao retrotransposon peptidase|PF00665:Integrase core domain|PF18701:Family of unknown function (DUF5641)
gene-M8J77_024701	1.0761	0.00291604	0.0495859	hypothetical protein && sp|P26016|FUR11_DROME Furin-like protease 1, isoforms 1/1-X/2 OS=Drosophila melanogaster OX=7227 GN=Fur1 PE=2 SV=2 && PF01483:Proprotein convertase P-domain|PF00082:Subtilase family|PF16470:Peptidase S8 pro-domain
novel.895	-1.07801	0.00292288	0.0495859	- && - && -
gene-M8J77_015227	1.46995	0.00293237	0.0496558	hypothetical protein && - && -
gene-M8J77_020230	1.24579	0.00293422	0.0496558	hypothetical protein && sp|Q9UJX4|APC5_HUMAN Anaphase-promoting complex subunit 5 OS=Homo sapiens OX=9606 GN=ANAPC5 PE=1 SV=2 && PF12862:Anaphase-promoting complex subunit 5
