# Supplementary material for: Wavelength-Specific Transcriptomic Responses of Diaphorina citri to Nocturnal Monochromatic LED Light
Source: Insects. 2026 Jul 17;17(7):735. doi: 10.3390/insects17070735 (PMC13411984; doi:10.3390/insects17070735)
Supplement: Supplementary file 1 [file insects-17-00735-s001.zip › Table S3. RvsCK_deg_all.xlsx]

## Sheet: RvsCK_deg_all
Table S3. Differentially expressed genes (DEGs) in the comparison of RvsCK.
Gene_ID	log2FoldChange	Pvalue	Padj	Gene_description
gene-M8J77_017484	8.2416	9.79E-35	1.65E-30	hypothetical protein && - && PF12306:Inclusion body protein
gene-M8J77_020642	5.32317	1.78E-27	1.50E-23	hypothetical protein && sp|P25802|CYSP1_OSTOS Cathepsin B-like cysteine proteinase 1 OS=Ostertagia ostertagi OX=6317 GN=CP-1 PE=3 SV=3 && PF08127:Peptidase family C1 propeptide|PF00112:Papain family cysteine protease
gene-M8J77_023226	6.96794	5.25E-27	2.85E-23	hypothetical protein && sp|Q95SX7|RTBS_DROME Probable RNA-directed DNA polymerase from transposon BS OS=Drosophila melanogaster OX=7227 GN=RTase PE=2 SV=1 && PF00078:Reverse transcriptase (RNA-dependent DNA polymerase)|PF14529:Endonuclease-reverse transcriptase
novel.1349	7.95832	6.74E-27	2.85E-23	- && - && -
gene-M8J77_007694	3.24983	4.17E-26	1.41E-22	hypothetical protein && sp|D6WMZ8|ESTJ_TRICA Juvenile hormone esterase OS=Tribolium castaneum OX=7070 GN=Tcjhe PE=1 SV=2 && PF00135:Carboxylesterase family
gene-M8J77_024705	8.17762	3.73E-20	1.05E-16	hypothetical protein && sp|Q9BPS0|VIT2_PERAM Vitellogenin-2 OS=Periplaneta americana OX=6978 GN=VG2 PE=2 SV=1 && PF09172:Domain of unknown function (DUF1943)|PF00094:von Willebrand factor type D domain|PF01347:Lipoprotein amino terminal region
gene-M8J77_001292	2.41685	2.34E-19	5.64E-16	hypothetical protein && sp|P04062|GLCM_HUMAN Lysosomal acid glucosylceramidase OS=Homo sapiens OX=9606 GN=GBA PE=1 SV=3 && PF17189:Glycosyl hydrolase family 30 beta sandwich domain|PF02055:Glycosyl hydrolase family 30 TIM-barrel domain
gene-M8J77_013195	5.8934	8.36E-19	1.58E-15	hypothetical protein && sp|P43508|CPR4_CAEEL Cathepsin B-like cysteine proteinase 4 OS=Caenorhabditis elegans OX=6239 GN=cpr-4 PE=1 SV=1 && PF00112:Papain family cysteine protease|PF08127:Peptidase family C1 propeptide
gene-M8J77_000848	3.12618	8.42E-19	1.58E-15	hypothetical protein && - && -
gene-M8J77_014627	-5.00894	9.01E-18	1.52E-14	hypothetical protein && sp|Q6SLM1|PA2B5_BUNCE Basic phospholipase A2 2 (Fragment) OS=Bungarus caeruleus OX=132961 PE=1 SV=1 && PF00068:Phospholipase A2
gene-M8J77_011078	6.1956	6.21E-16	9.55E-13	hypothetical protein && sp|A1ZAI5|FACR1_DROME Putative fatty acyl-CoA reductase CG5065 OS=Drosophila melanogaster OX=7227 GN=CG5065 PE=3 SV=1 && PF07993:Male sterility protein|PF03015:Male sterility protein
gene-M8J77_014412	10.0382	1.10E-14	1.55E-11	hypothetical protein && sp|P13846|DPOL_HHBV Protein P OS=Heron hepatitis B virus OX=28300 GN=P PE=3 SV=1 && PF00078:Reverse transcriptase (RNA-dependent DNA polymerase)
gene-M8J77_015780	1.78993	2.49E-14	3.23E-11	hypothetical protein && sp|P43005|EAA3_HUMAN Excitatory amino acid transporter 3 OS=Homo sapiens OX=9606 GN=SLC1A1 PE=1 SV=2 && PF00375:Sodium:dicarboxylate symporter family
gene-M8J77_017948	5.0276	5.50E-14	6.64E-11	hypothetical protein && sp|P18173|DHGL_DROME Glucose dehydrogenase [FAD, quinone] OS=Drosophila melanogaster OX=7227 GN=Gld PE=3 SV=3 && PF00732:GMC oxidoreductase|PF05199:GMC oxidoreductase
gene-M8J77_023034	1.83418	1.46E-13	1.64E-10	hypothetical protein && sp|P28668|SYEP_DROME Bifunctional glutamate/proline--tRNA ligase OS=Drosophila melanogaster OX=7227 GN=GluProRS PE=1 SV=2 && PF00749:tRNA synthetases class I (E and Q), catalytic domain|PF03950:tRNA synthetases class I (E and Q), anti-codon binding domain|PF00458:WHEP-TRS domain|PF00587:tRNA synthetase class II core domain (G, H, P, S and T)|PF03129:Anticodon binding domai…
gene-M8J77_006694	4.66077	2.35E-13	2.48E-10	hypothetical protein && - && -
gene-M8J77_002702	-6.02536	4.39E-13	4.36E-10	hypothetical protein && - && -
gene-M8J77_022579	1.89087	5.78E-13	5.42E-10	hypothetical protein && sp|Q9W056|C1139_DROME Proton-coupled amino acid transporter-like protein CG1139 OS=Drosophila melanogaster OX=7227 GN=CG1139 PE=2 SV=1 && PF01490:Transmembrane amino acid transporter protein
gene-M8J77_022849	-2.54012	7.01E-13	6.24E-10	hypothetical protein && - && -
gene-M8J77_024673	-4.25647	2.14E-12	1.81E-09	hypothetical protein && - && PF00078:Reverse transcriptase (RNA-dependent DNA polymerase)|PF00075:RNase H|PF14529:Endonuclease-reverse transcriptase
gene-M8J77_013952	-5.05197	3.64E-12	2.93E-09	hypothetical protein && - && -
gene-M8J77_025390	8.80351	6.88E-12	5.28E-09	hypothetical protein && - && PF14529:Endonuclease-reverse transcriptase|PF00078:Reverse transcriptase (RNA-dependent DNA polymerase)
gene-M8J77_001244	3.31011	8.18E-12	6.01E-09	hypothetical protein && sp|Q7PQ25|CCDCX_ANOGA Coiled-coil domain-containing protein AGAP005037 OS=Anopheles gambiae OX=7165 GN=AGAP005037 PE=4 SV=4 && PF03915:Actin interacting protein 3
gene-M8J77_007374	2.34217	1.05E-11	7.36E-09	hypothetical protein && sp|Q9PWF7|CATA_GLARU Catalase OS=Glandirana rugosa OX=8410 GN=cat PE=2 SV=3 && PF06628:Catalase-related immune-responsive|PF00199:Catalase
gene-M8J77_004751	-3.24196	1.10E-11	7.42E-09	hypothetical protein && - && PF15092:Uncharacterised protein family UPF0728
gene-M8J77_000719	8.58053	3.70E-11	2.40E-08	hypothetical protein && sp|Q9BPS0|VIT2_PERAM Vitellogenin-2 OS=Periplaneta americana OX=6978 GN=VG2 PE=2 SV=1 && PF09172:Domain of unknown function (DUF1943)|PF01347:Lipoprotein amino terminal region|PF00094:von Willebrand factor type D domain
gene-M8J77_005176	4.83343	4.76E-11	2.98E-08	hypothetical protein && - && -
gene-M8J77_000391	-6.89514	5.79E-11	3.44E-08	hypothetical protein && sp|P03934|TC1A_CAEEL Transposable element Tc1 transposase OS=Caenorhabditis elegans OX=6239 GN=tc1a PE=3 SV=1 && PF13358:DDE superfamily endonuclease|PF01498:Transposase|PF13384:Homeodomain-like domain
gene-M8J77_026183	4.91796	6.00E-11	3.44E-08	hypothetical protein && - && PF01498:Transposase|PF13358:DDE superfamily endonuclease
gene-M8J77_007426	1.69625	6.10E-11	3.44E-08	hypothetical protein && sp|Q9GZR5|ELOV4_HUMAN Elongation of very long chain fatty acids protein 4 OS=Homo sapiens OX=9606 GN=ELOVL4 PE=1 SV=1 && PF01151:GNS1/SUR4 family
gene-M8J77_000470	1.79004	2.96E-10	1.62E-07	hypothetical protein && sp|Q24524|SING_DROME Protein singed OS=Drosophila melanogaster OX=7227 GN=sn PE=1 SV=1 && PF06268:Fascin domain
gene-M8J77_004177	-3.93888	3.26E-10	1.68E-07	hypothetical protein && - && PF00379:Insect cuticle protein
gene-M8J77_018882	3.01989	3.27E-10	1.68E-07	hypothetical protein && - && -
gene-M8J77_013365	-3.95618	4.24E-10	2.11E-07	hypothetical protein && - && -
gene-M8J77_010661	4.5493	4.56E-10	2.20E-07	hypothetical protein && - && PF00078:Reverse transcriptase (RNA-dependent DNA polymerase)
gene-M8J77_019086	4.31014	7.43E-10	3.47E-07	hypothetical protein && - && -
gene-M8J77_002626	4.48667	7.59E-10	3.47E-07	hypothetical protein && - && -
gene-M8J77_013321	-2.5161	1.06E-09	4.72E-07	hypothetical protein && - && PF06585:Haemolymph juvenile hormone binding protein (JHBP)
gene-M8J77_018514	-3.28371	1.29E-09	5.60E-07	hypothetical protein && - && -
gene-M8J77_006763	-3.03034	1.54E-09	6.52E-07	hypothetical protein && - && PF08205:CD80-like C2-set immunoglobulin domain
gene-M8J77_016047	2.65491	1.86E-09	7.68E-07	hypothetical protein && - && -
gene-M8J77_020987	-1.61375	2.18E-09	8.39E-07	hypothetical protein && sp|P35362|OPSD_SPHSP Rhodopsin OS=Sphodromantis sp. OX=27433 PE=2 SV=1 && PF00001:7 transmembrane receptor (rhodopsin family)
gene-M8J77_008401	1.65535	2.18E-09	8.39E-07	hypothetical protein && - && -
gene-M8J77_015767	-3.63379	2.21E-09	8.39E-07	hypothetical protein && - && -
novel.1394	-8.49474	2.23E-09	8.39E-07	- && - && -
gene-M8J77_019998	1.75376	3.25E-09	1.19E-06	hypothetical protein && sp|Q8N3Y7|RDHE2_HUMAN Epidermal retinol dehydrogenase 2 OS=Homo sapiens OX=9606 GN=SDR16C5 PE=1 SV=2 && PF00106:short chain dehydrogenase
gene-M8J77_015834	3.67258	4.23E-09	1.52E-06	hypothetical protein && - && -
gene-M8J77_023772	-1.33148	4.61E-09	1.62E-06	hypothetical protein && sp|D3Z7P3|GLSK_MOUSE Glutaminase kidney isoform, mitochondrial OS=Mus musculus OX=10090 GN=Gls PE=1 SV=1 && PF17959:EF-hand domain|PF12796:Ankyrin repeats (3 copies)|PF04960:Glutaminase
gene-M8J77_016218	4.20976	5.86E-09	2.02E-06	hypothetical protein && - && -
gene-M8J77_026409	-5.48097	8.47E-09	2.86E-06	hypothetical protein && - && -
gene-M8J77_004207	-2.05572	8.62E-09	2.86E-06	hypothetical protein && sp|Q9CPP7|LIPG_MOUSE Gastric triacylglycerol lipase OS=Mus musculus OX=10090 GN=Lipf PE=2 SV=1 && PF04083:Partial alpha/beta-hydrolase lipase region
gene-M8J77_015572	-2.3527	9.29E-09	3.02E-06	hypothetical protein && - && PF03179:Vacuolar (H+)-ATPase G subunit
gene-M8J77_002953	-5.99226	1.07E-08	3.43E-06	hypothetical protein && - && PF04937:Protein of unknown function (DUF 659)
gene-M8J77_013932	3.53523	1.18E-08	3.68E-06	hypothetical protein && - && -
gene-M8J77_013981	3.98895	1.35E-08	4.16E-06	hypothetical protein && - && PF12306:Inclusion body protein
novel.1436	-2.02271	1.44E-08	4.35E-06	- && - && -
novel.971	8.05499	1.72E-08	5.10E-06	- && sp|Q95SX7|RTBS_DROME Probable RNA-directed DNA polymerase from transposon BS OS=Drosophila melanogaster OX=7227 GN=RTase PE=2 SV=1 && -
gene-M8J77_014358	2.60506	2.43E-08	7.07E-06	hypothetical protein && sp|Q80XA6|REPS2_MOUSE RalBP1-associated Eps domain-containing protein 2 OS=Mus musculus OX=10090 GN=Reps2 PE=1 SV=2 && PF12763:Cytoskeletal-regulatory complex EF hand
gene-M8J77_010262	4.07883	2.63E-08	7.52E-06	hypothetical protein && - && -
gene-M8J77_021522	-2.53064	3.09E-08	8.67E-06	hypothetical protein && sp|G5EG78|PXDN2_CAEEL Peroxidasin homolog pxn-2 OS=Caenorhabditis elegans OX=6239 GN=pxn-2 PE=1 SV=1 && PF03098:Animal haem peroxidase
gene-M8J77_013339	2.3603	3.13E-08	8.67E-06	hypothetical protein && sp|Q9FNA2|PAO1_ARATH Polyamine oxidase 1 OS=Arabidopsis thaliana OX=3702 GN=PAO1 PE=1 SV=1 && PF01593:Flavin containing amine oxidoreductase
gene-M8J77_023728	-3.61555	3.39E-08	9.25E-06	hypothetical protein && - && -
gene-M8J77_003954	2.98851	4.62E-08	1.24E-05	hypothetical protein && - && PF00354:Pentaxin family
gene-M8J77_024561	1.77984	5.90E-08	1.54E-05	hypothetical protein && sp|Q9GZZ6|ACH10_HUMAN Neuronal acetylcholine receptor subunit alpha-10 OS=Homo sapiens OX=9606 GN=CHRNA10 PE=1 SV=1 && PF02931:Neurotransmitter-gated ion-channel ligand binding domain
gene-M8J77_000851	2.95709	5.91E-08	1.54E-05	hypothetical protein && sp|Q91CL9|CATV_NPVAP Viral cathepsin OS=Antheraea pernyi nuclear polyhedrosis virus OX=161494 GN=VCATH PE=3 SV=1 && PF00112:Papain family cysteine protease
gene-M8J77_025274	1.31971	6.27E-08	1.60E-05	hypothetical protein && sp|P18173|DHGL_DROME Glucose dehydrogenase [FAD, quinone] OS=Drosophila melanogaster OX=7227 GN=Gld PE=3 SV=3 && PF00732:GMC oxidoreductase|PF05199:GMC oxidoreductase
gene-M8J77_019843	-3.06798	6.93E-08	1.75E-05	hypothetical protein && sp|Q99315|YG31B_YEAST Transposon Ty3-G Gag-Pol polyprotein OS=Saccharomyces cerevisiae (strain ATCC 204508 / S288c) OX=559292 GN=TY3B-G PE=1 SV=3 && PF17921:Integrase zinc binding domain|PF00078:Reverse transcriptase (RNA-dependent DNA polymerase)|PF17919:RNase H-like domain found in reverse transcriptase|PF00665:Integrase core domain
gene-M8J77_009781	-2.1154	8.06E-08	2.00E-05	hypothetical protein && sp|Q3SZY7|ZFAN6_BOVIN AN1-type zinc finger protein 6 OS=Bos taurus OX=9913 GN=ZFAND6 PE=2 SV=1 && PF01428:AN1-like Zinc finger
gene-M8J77_000181	-1.6684	8.15E-08	2.00E-05	hypothetical protein && - && PF00030:Beta/Gamma crystallin
gene-M8J77_009192	9.23972	8.59E-08	2.07E-05	hypothetical protein && - && -
gene-M8J77_004264	-1.8021	9.09E-08	2.16E-05	hypothetical protein && - && -
gene-M8J77_002142	-1.81304	9.96E-08	2.34E-05	hypothetical protein && - && PF05028:Poly (ADP-ribose) glycohydrolase (PARG)
novel.1074	-2.89728	1.01E-07	2.34E-05	- && - && -
gene-M8J77_025975	7.63196	1.24E-07	2.84E-05	hypothetical protein && - && -
gene-M8J77_003310	-1.3222	1.30E-07	2.93E-05	hypothetical protein && sp|O34309|PPS_BACSU Putative phosphoenolpyruvate synthase OS=Bacillus subtilis (strain 168) OX=224308 GN=pps PE=3 SV=1 && PF00391:PEP-utilising enzyme, mobile domain|PF01326:Pyruvate phosphate dikinase, PEP/pyruvate binding domain
gene-M8J77_012350	-4.15348	1.40E-07	3.12E-05	hypothetical protein && - && -
gene-M8J77_025380	1.49795	1.47E-07	3.22E-05	hypothetical protein && sp|Q2S544|PDXH_SALRD Pyridoxine/pyridoxamine 5'-phosphate oxidase OS=Salinibacter ruber (strain DSM 13855 / M31) OX=309807 GN=pdxH PE=3 SV=1 && PF10590:Pyridoxine 5'-phosphate oxidase C-terminal dimerisation region|PF01243:Pyridoxamine 5'-phosphate oxidase
gene-M8J77_002588	1.47679	1.52E-07	3.30E-05	hypothetical protein && sp|Q58D31|DHSO_BOVIN Sorbitol dehydrogenase OS=Bos taurus OX=9913 GN=SORD PE=1 SV=3 && PF00107:Zinc-binding dehydrogenase|PF08240:Alcohol dehydrogenase GroES-like domain
gene-M8J77_006490	-2.17771	1.57E-07	3.35E-05	hypothetical protein && - && -
gene-M8J77_009346	6.52247	1.66E-07	3.50E-05	hypothetical protein && - && -
gene-M8J77_021860	-2.68238	1.68E-07	3.50E-05	hypothetical protein && sp|Q95SX7|RTBS_DROME Probable RNA-directed DNA polymerase from transposon BS OS=Drosophila melanogaster OX=7227 GN=RTase PE=2 SV=1 && -
gene-M8J77_023820	-3.3397	1.99E-07	4.10E-05	hypothetical protein && - && -
gene-M8J77_019678	-3.15821	2.45E-07	4.99E-05	hypothetical protein && - && -
gene-M8J77_000689	3.67331	2.65E-07	5.33E-05	hypothetical protein && - && -
gene-M8J77_020472	-3.2284	2.73E-07	5.44E-05	hypothetical protein && sp|P28818|RGRF1_RAT Ras-specific guanine nucleotide-releasing factor 1 OS=Rattus norvegicus OX=10116 GN=Rasgrf1 PE=1 SV=1 && PF00617:RasGEF domain
gene-M8J77_024916	-2.12757	3.33E-07	6.49E-05	hypothetical protein && - && -
gene-M8J77_000301	-3.45765	3.43E-07	6.49E-05	hypothetical protein && - && -
gene-M8J77_003884	1.42428	3.44E-07	6.49E-05	hypothetical protein && sp|B2D0J5|EST6_APIME Venom carboxylesterase-6 OS=Apis mellifera OX=7460 PE=2 SV=1 && PF00135:Carboxylesterase family
gene-M8J77_020470	-1.62522	3.46E-07	6.49E-05	hypothetical protein && sp|Q9W1C9|PEB3_DROME Ejaculatory bulb-specific protein 3 OS=Drosophila melanogaster OX=7227 GN=EbpIII PE=2 SV=2 && PF03392:Insect pheromone-binding family, A10/OS-D
gene-M8J77_014272	-3.22768	3.46E-07	6.49E-05	hypothetical protein && - && PF13637:Ankyrin repeats (many copies)
gene-M8J77_021975	1.73339	3.50E-07	6.49E-05	hypothetical protein && sp|Q2T9J0|TYSD1_HUMAN Peroxisomal leader peptide-processing protease OS=Homo sapiens OX=9606 GN=TYSND1 PE=1 SV=3 && PF13365:Trypsin-like peptidase domain
gene-M8J77_016996	-4.20792	3.94E-07	7.23E-05	hypothetical protein && - && -
gene-M8J77_015622	-7.43654	4.01E-07	7.30E-05	hypothetical protein && - && PF05380:Pao retrotransposon peptidase|PF00078:Reverse transcriptase (RNA-dependent DNA polymerase)|PF18701:Family of unknown function (DUF5641)|PF00665:Integrase core domain|PF17921:Integrase zinc binding domain|PF03564:Protein of unknown function (DUF1759)|PF05585:Putative peptidase (DUF1758)
gene-M8J77_011595	-2.7382	4.08E-07	7.34E-05	hypothetical protein && - && PF05018:Protein of unknown function (DUF667)
gene-M8J77_004918	-3.55753	4.26E-07	7.58E-05	hypothetical protein && sp|P23880|PP12_SCHPO Serine/threonine-protein phosphatase PP1-2 OS=Schizosaccharomyces pombe (strain 972 / ATCC 24843) OX=284812 GN=sds21 PE=3 SV=1 && PF16891:Serine-threonine protein phosphatase N-terminal domain|PF00149:Calcineurin-like phosphoesterase
gene-M8J77_018468	-1.81792	4.90E-07	8.63E-05	hypothetical protein && sp|P54185|OBA5_DROME Putative odorant-binding protein A5 OS=Drosophila melanogaster OX=7227 GN=a5 PE=2 SV=2 && PF01161:Phosphatidylethanolamine-binding protein
gene-M8J77_005571	1.78307	5.08E-07	8.85E-05	hypothetical protein && sp|A6RGE3|DBP2_AJECN ATP-dependent RNA helicase DBP2 OS=Ajellomyces capsulatus (strain NAm1 / WU24) OX=339724 GN=DBP2 PE=3 SV=1 && PF00270:DEAD/DEAH box helicase
gene-M8J77_025203	-4.87756	5.39E-07	9.30E-05	hypothetical protein && - && -
gene-M8J77_008951	1.53382	5.45E-07	9.30E-05	hypothetical protein && sp|Q26474|LACH_SCHAM Lachesin OS=Schistocerca americana OX=7009 GN=LAC PE=1 SV=1 && PF07679:Immunoglobulin I-set domain
gene-M8J77_026104	1.29601	6.01E-07	0.000101495	hypothetical protein && sp|Q23808|AQP_CICVR Aquaporin AQPcic OS=Cicadella viridis OX=36150 GN=AQP PE=1 SV=1 && PF00230:Major intrinsic protein
gene-M8J77_012235	1.1442	6.39E-07	0.000106925	hypothetical protein && sp|Q9D3D0|TTPAL_MOUSE Alpha-tocopherol transfer protein-like OS=Mus musculus OX=10090 GN=Ttpal PE=1 SV=3 && PF00650:CRAL/TRIO domain
gene-M8J77_009334	-3.23828	6.88E-07	0.000114066	hypothetical protein && - && -
gene-M8J77_021204	-7.54852	7.25E-07	0.000118414	hypothetical protein && sp|P16423|POLR_DROME Retrovirus-related Pol polyprotein from type-2 retrotransposable element R2DM OS=Drosophila melanogaster OX=7227 GN=pol PE=4 SV=1 && PF00078:Reverse transcriptase (RNA-dependent DNA polymerase)
gene-M8J77_013670	5.45635	7.29E-07	0.000118414	hypothetical protein && sp|Q52KZ7|SBP1A_XENLA Methanethiol oxidase OS=Xenopus laevis OX=8355 GN=selenbp1-a PE=2 SV=1 && PF05694:56kDa selenium binding protein (SBP56)
gene-M8J77_007549	1.1526	7.63E-07	0.000122823	hypothetical protein && - && -
gene-M8J77_022114	-3.8177	8.10E-07	0.00012918	hypothetical protein && - && -
gene-M8J77_004219	-3.13681	9.08E-07	0.000143417	hypothetical protein && - && -
gene-M8J77_009914	-1.44864	9.19E-07	0.000143806	hypothetical protein && sp|P90680|OPSB_APIME Opsin, blue-sensitive OS=Apis mellifera OX=7460 GN=BLOP PE=1 SV=2 && PF00001:7 transmembrane receptor (rhodopsin family)
gene-M8J77_012937	2.01891	9.72E-07	0.000150698	hypothetical protein && sp|Q15262|PTPRK_HUMAN Receptor-type tyrosine-protein phosphatase kappa OS=Homo sapiens OX=9606 GN=PTPRK PE=1 SV=2 && PF00102:Protein-tyrosine phosphatase
gene-M8J77_017803	-3.38649	1.01E-06	0.00015442	hypothetical protein && - && -
gene-M8J77_020582	-3.77365	1.04E-06	0.000158038	hypothetical protein && sp|Q58DA7|GLRX3_BOVIN Glutaredoxin-3 OS=Bos taurus OX=9913 GN=GLRX3 PE=2 SV=1 && PF00462:Glutaredoxin
gene-M8J77_024912	-4.28375	1.05E-06	0.00015893	hypothetical protein && sp|Q54LN4|GGHA_DICDI Gamma-glutamyl hydrolase A OS=Dictyostelium discoideum OX=44689 GN=gghA PE=3 SV=1 && PF07722:Peptidase C26
gene-M8J77_005728	-1.01969	1.11E-06	0.000165417	hypothetical protein && - && -
gene-M8J77_022870	-2.84345	1.14E-06	0.000168543	hypothetical protein && sp|Q3TYE7|TLCD5_MOUSE TLC domain-containing protein 5 OS=Mus musculus OX=10090 GN=Tlcd5 PE=2 SV=1 && PF03798:TLC domain
gene-M8J77_012347	2.32806	1.17E-06	0.000171888	hypothetical protein && sp|Q7LHG5|YI31B_YEAST Transposon Ty3-I Gag-Pol polyprotein OS=Saccharomyces cerevisiae (strain ATCC 204508 / S288c) OX=559292 GN=TY3B-I PE=1 SV=2 && PF00665:Integrase core domain|PF00078:Reverse transcriptase (RNA-dependent DNA polymerase)|PF17921:Integrase zinc binding domain|PF17919:RNase H-like domain found in reverse transcriptase
gene-M8J77_023004	1.41469	1.19E-06	0.000172114	hypothetical protein && sp|Q76NQ1|RHDF1_DROME Inactive rhomboid protein 1 OS=Drosophila melanogaster OX=7227 GN=rho-5 PE=2 SV=1 && PF01694:Rhomboid family
gene-M8J77_003770	3.09268	1.19E-06	0.000172114	hypothetical protein && - && -
gene-M8J77_022034	-2.76487	1.21E-06	0.000173359	hypothetical protein && - && -
gene-M8J77_012041	1.87817	1.30E-06	0.000185	hypothetical protein && - && -
gene-M8J77_014148	-2.95549	1.40E-06	0.000196693	hypothetical protein && - && -
gene-M8J77_000636	-3.8202	1.47E-06	0.000203365	hypothetical protein && - && -
gene-M8J77_026530	-1.16867	1.53E-06	0.000210707	hypothetical protein && - && -
gene-M8J77_015013	-1.62381	1.60E-06	0.000216225	hypothetical protein && - && PF00017:SH2 domain
gene-M8J77_003349	3.64476	1.60E-06	0.000216225	hypothetical protein && sp|Q9VN93|CPR1_DROME Putative cysteine proteinase CG12163 OS=Drosophila melanogaster OX=7227 GN=CG12163 PE=2 SV=2 && PF00112:Papain family cysteine protease
gene-M8J77_026464	-1.16919	1.64E-06	0.000219368	hypothetical protein && sp|P82349|SGCB_MOUSE Beta-sarcoglycan OS=Mus musculus OX=10090 GN=Sgcb PE=1 SV=1 && PF04790:Sarcoglycan complex subunit protein
gene-M8J77_020191	-3.37912	1.70E-06	0.000226697	hypothetical protein && sp|Q9DA37|SAMD8_MOUSE Sphingomyelin synthase-related protein 1 OS=Mus musculus OX=10090 GN=Samd8 PE=2 SV=1 && PF00536:SAM domain (Sterile alpha motif)|PF14360:PAP2 superfamily C-terminal
gene-M8J77_002776	2.03414	1.72E-06	0.000227012	hypothetical protein && sp|Q9H1U9|S2551_HUMAN Mitochondrial nicotinamide adenine dinucleotide transporter SLC25A51 OS=Homo sapiens OX=9606 GN=SLC25A51 PE=1 SV=1 && PF00153:Mitochondrial carrier protein
gene-M8J77_005802	-7.46273	1.76E-06	0.000230368	hypothetical protein && - && -
gene-M8J77_004379	-3.03214	1.78E-06	0.000231978	hypothetical protein && sp|P16423|POLR_DROME Retrovirus-related Pol polyprotein from type-2 retrotransposable element R2DM OS=Drosophila melanogaster OX=7227 GN=pol PE=4 SV=1 && PF00078:Reverse transcriptase (RNA-dependent DNA polymerase)
gene-M8J77_019933	1.0987	1.95E-06	0.000251929	hypothetical protein && sp|Q80X90|FLNB_MOUSE Filamin-B OS=Mus musculus OX=10090 GN=Flnb PE=1 SV=3 && PF00307:Calponin homology (CH) domain|PF00630:Filamin/ABP280 repeat
gene-M8J77_018764	3.81716	2.02E-06	0.000258919	hypothetical protein && sp|Q9VN93|CPR1_DROME Putative cysteine proteinase CG12163 OS=Drosophila melanogaster OX=7227 GN=CG12163 PE=2 SV=2 && PF00112:Papain family cysteine protease
novel.735	-2.48776	2.06E-06	0.000262041	- && - && -
gene-M8J77_001338	1.60337	2.14E-06	0.000270285	hypothetical protein && sp|Q12887|COX10_HUMAN Protoheme IX farnesyltransferase, mitochondrial OS=Homo sapiens OX=9606 GN=COX10 PE=2 SV=3 && PF01040:UbiA prenyltransferase family
gene-M8J77_018184	-5.95525	2.26E-06	0.000282529	hypothetical protein && sp|O02751|CFDP2_BOVIN Craniofacial development protein 2 OS=Bos taurus OX=9913 GN=CFDP2 PE=1 SV=2 && PF02949:7tm Odorant receptor|PF00078:Reverse transcriptase (RNA-dependent DNA polymerase)
gene-M8J77_006174	-3.88124	2.30E-06	0.000286259	hypothetical protein && - && PF14846:Domain of unknown function (DUF4485)
gene-M8J77_016163	-3.35267	2.33E-06	0.000286567	hypothetical protein && - && -
gene-M8J77_016277	-7.68744	2.34E-06	0.000286567	hypothetical protein && - && -
novel.460	-3.88586	2.51E-06	0.000305729	- && - && -
novel.1270	-6.68804	2.62E-06	0.000315781	- && - && -
gene-M8J77_011154	-1.66213	2.63E-06	0.000315781	hypothetical protein && - && -
gene-M8J77_000015	-1.08896	2.65E-06	0.000315979	hypothetical protein && - && -
gene-M8J77_007399	2.81322	2.68E-06	0.000317015	hypothetical protein && sp|Q24524|SING_DROME Protein singed OS=Drosophila melanogaster OX=7227 GN=sn PE=1 SV=1 && PF06268:Fascin domain
gene-M8J77_014730	-3.88652	2.71E-06	0.000317896	hypothetical protein && - && -
gene-M8J77_011265	-2.16655	2.79E-06	0.000325014	hypothetical protein && - && -
gene-M8J77_017560	5.29671	2.92E-06	0.000336854	hypothetical protein && sp|Q03274|PO22_POPJA Retrovirus-related Pol polyprotein from type-1 retrotransposable element R2 (Fragment) OS=Popillia japonica OX=7064 PE=4 SV=1 && PF14529:Endonuclease-reverse transcriptase|PF00078:Reverse transcriptase (RNA-dependent DNA polymerase)
gene-M8J77_023661	-3.8211	2.93E-06	0.000336854	hypothetical protein && - && -
novel.624	-2.79542	2.97E-06	0.000337807	- && - && -
gene-M8J77_025605	3.56557	2.98E-06	0.000337807	hypothetical protein && - && -
gene-M8J77_006627	-3.20637	3.03E-06	0.000339788	hypothetical protein && - && -
gene-M8J77_019762	2.38801	3.04E-06	0.000339788	hypothetical protein && - && -
gene-M8J77_022489	-4.05934	3.09E-06	0.000341098	hypothetical protein && - && -
novel.464	4.03623	3.09E-06	0.000341098	- && - && -
gene-M8J77_015389	-3.72078	3.19E-06	0.000348639	hypothetical protein && - && PF15239:Domain of unknown function (DUF4586)
gene-M8J77_004331	-1.02688	3.21E-06	0.000348639	hypothetical protein && - && -
gene-M8J77_001201	-2.05163	3.22E-06	0.000348639	hypothetical protein && - && PF02949:7tm Odorant receptor
gene-M8J77_023361	-1.42734	3.29E-06	0.000354196	hypothetical protein && sp|P25802|CYSP1_OSTOS Cathepsin B-like cysteine proteinase 1 OS=Ostertagia ostertagi OX=6317 GN=CP-1 PE=3 SV=3 && PF08127:Peptidase family C1 propeptide|PF00112:Papain family cysteine protease
gene-M8J77_016632	-3.75631	3.37E-06	0.000360125	hypothetical protein && - && -
gene-M8J77_019276	-2.22667	3.41E-06	0.000362064	hypothetical protein && - && -
gene-M8J77_017114	1.9518	3.61E-06	0.000381773	hypothetical protein && - && PF00651:BTB/POZ domain|PF07707:BTB And C-terminal Kelch
gene-M8J77_010501	-3.88255	3.72E-06	0.000390484	hypothetical protein && - && -
gene-M8J77_016927	-3.88235	3.81E-06	0.000397475	hypothetical protein && - && -
gene-M8J77_011579	-1.12344	3.85E-06	0.000399653	hypothetical protein && - && -
gene-M8J77_024367	-7.01669	4.28E-06	0.000440718	hypothetical protein && - && PF00078:Reverse transcriptase (RNA-dependent DNA polymerase)|PF00075:RNase H
gene-M8J77_003979	-1.22432	4.34E-06	0.000445016	hypothetical protein && - && -
gene-M8J77_002116	-1.81574	4.58E-06	0.000461896	hypothetical protein && sp|Q08E50|GBRA5_BOVIN Gamma-aminobutyric acid receptor subunit alpha-5 OS=Bos taurus OX=9913 GN=GABRA5 PE=2 SV=1 && PF02931:Neurotransmitter-gated ion-channel ligand binding domain|PF02932:Neurotransmitter-gated ion-channel transmembrane region
gene-M8J77_022864	1.70528	4.59E-06	0.000461896	hypothetical protein && sp|P49021|TIM_DROME Protein timeless OS=Drosophila melanogaster OX=7227 GN=tim PE=1 SV=3 && PF04821:Timeless protein
gene-M8J77_016033	-4.10493	4.60E-06	0.000461896	hypothetical protein && - && -
gene-M8J77_014729	-7.25226	4.62E-06	0.000461896	hypothetical protein && - && -
gene-M8J77_006530	-4.39257	4.85E-06	0.000482032	hypothetical protein && - && -
gene-M8J77_015125	1.52861	4.93E-06	0.000487585	hypothetical protein && - && PF06585:Haemolymph juvenile hormone binding protein (JHBP)
novel.1220	-2.8428	5.17E-06	0.000507585	- && - && -
gene-M8J77_021491	10.2751	5.25E-06	0.000513271	hypothetical protein && - && -
gene-M8J77_000852	1.98602	5.34E-06	0.000518762	hypothetical protein && - && -
gene-M8J77_009257	-2.7821	5.43E-06	0.000524431	hypothetical protein && - && PF00075:RNase H|PF00078:Reverse transcriptase (RNA-dependent DNA polymerase)|PF14529:Endonuclease-reverse transcriptase
gene-M8J77_010415	-1.7241	5.47E-06	0.000525519	hypothetical protein && - && PF01124:MAPEG family
gene-M8J77_007269	4.71275	5.73E-06	0.000546996	hypothetical protein && - && PF17921:Integrase zinc binding domain|PF17919:RNase H-like domain found in reverse transcriptase|PF00078:Reverse transcriptase (RNA-dependent DNA polymerase)|PF00665:Integrase core domain
gene-M8J77_008926	-2.86907	6.15E-06	0.000583626	hypothetical protein && - && -
gene-M8J77_022714	4.0123	6.56E-06	0.000619022	hypothetical protein && - && -
novel.350	-3.409	7.06E-06	0.000661672	- && - && -
gene-M8J77_025774	-1.18931	7.09E-06	0.000661672	hypothetical protein && - && -
gene-M8J77_018122	5.20139	7.29E-06	0.000676998	hypothetical protein && sp|P55115|NAS15_CAEEL Zinc metalloproteinase nas-15 OS=Caenorhabditis elegans OX=6239 GN=nas-15 PE=2 SV=2 && PF01400:Astacin (Peptidase family M12A)
gene-M8J77_010576	2.52368	7.44E-06	0.000687406	hypothetical protein && sp|P43510|CPR6_CAEEL Cathepsin B-like cysteine proteinase 6 OS=Caenorhabditis elegans OX=6239 GN=cpr-6 PE=1 SV=1 && PF00112:Papain family cysteine protease
gene-M8J77_004865	-2.22342	7.58E-06	0.000696407	hypothetical protein && sp|Q9I7S8|PUR6_DROME Multifunctional protein ADE2 OS=Drosophila melanogaster OX=7227 GN=Paics PE=2 SV=2 && PF00731:AIR carboxylase|PF01259:SAICAR synthetase
gene-M8J77_000806	-1.37186	7.84E-06	0.000716256	hypothetical protein && sp|Q4V8F3|RHBL4_RAT Rhomboid-related protein 4 OS=Rattus norvegicus OX=10116 GN=Rhbdd1 PE=2 SV=1 && PF01694:Rhomboid family
novel.1540	-4.34146	7.88E-06	0.000716256	- && - && -
gene-M8J77_008491	4.10295	8.14E-06	0.000736058	hypothetical protein && sp|Q32L52|GID8_BOVIN Glucose-induced degradation protein 8 homolog OS=Bos taurus OX=9913 GN=GID8 PE=2 SV=1 && PF08513:LisH|PF10607:CTLH/CRA C-terminal to LisH motif domain
gene-M8J77_006953	1.24449	8.26E-06	0.000742724	hypothetical protein && sp|Q75N90|FBN3_HUMAN Fibrillin-3 OS=Homo sapiens OX=9606 GN=FBN3 PE=2 SV=3 && PF07645:Calcium-binding EGF domain|PF14670:Coagulation Factor Xa inhibitory site|PF00683:TB domain|PF12947:EGF domain|PF12662:Complement Clr-like EGF-like
gene-M8J77_026372	-2.43933	8.61E-06	0.000765532	hypothetical protein && - && PF01223:DNA/RNA non-specific endonuclease
gene-M8J77_000160	1.1217	8.65E-06	0.000765532	hypothetical protein && sp|Q99MZ3|MLXPL_MOUSE Carbohydrate-responsive element-binding protein OS=Mus musculus OX=10090 GN=Mlxipl PE=1 SV=1 && PF00010:Helix-loop-helix DNA-binding domain
gene-M8J77_014073	-3.70982	8.66E-06	0.000765532	hypothetical protein && - && -
gene-M8J77_002883	1.69598	8.70E-06	0.000765532	hypothetical protein && - && PF02140:Galactose binding lectin domain
novel.721	-4.13	8.86E-06	0.000776202	- && - && -
gene-M8J77_019935	-3.48297	8.92E-06	0.000776789	hypothetical protein && - && -
gene-M8J77_011283	-3.06914	9.44E-06	0.000818005	hypothetical protein && - && -
gene-M8J77_021535	5.74391	9.77E-06	0.000842259	hypothetical protein && - && -
gene-M8J77_002579	-3.7963	1.00E-05	0.000858758	hypothetical protein && sp|Q7ZYA7|DDI2_XENLA Protein DDI1 homolog 2 OS=Xenopus laevis OX=8355 GN=ddi2 PE=2 SV=1 && PF00240:Ubiquitin family|PF09668:Aspartyl protease
gene-M8J77_012782	-1.4036	1.02E-05	0.000870826	hypothetical protein && sp|O43934|MFS11_HUMAN UNC93-like protein MFSD11 OS=Homo sapiens OX=9606 GN=MFSD11 PE=1 SV=2 && -
gene-M8J77_005071	3.06589	1.03E-05	0.000877386	hypothetical protein && sp|Q8SQH5|ADT2_BOVIN ADP/ATP translocase 2 OS=Bos taurus OX=9913 GN=SLC25A5 PE=2 SV=3 && PF00153:Mitochondrial carrier protein
gene-M8J77_019297	-7.33372	1.04E-05	0.000882241	hypothetical protein && - && -
gene-M8J77_007327	3.53295	1.12E-05	0.000939566	hypothetical protein && - && -
gene-M8J77_020274	-3.63028	1.15E-05	0.000960925	hypothetical protein && - && -
novel.2099	-3.54577	1.21E-05	0.00100617	- && - && -
gene-M8J77_023666	-1.23369	1.25E-05	0.00103841	hypothetical protein && - && -
gene-M8J77_021239	-3.71998	1.27E-05	0.00104339	hypothetical protein && - && -
gene-M8J77_021723	1.81448	1.28E-05	0.00105018	hypothetical protein && sp|Q6UPE1|ETFD_RAT Electron transfer flavoprotein-ubiquinone oxidoreductase, mitochondrial OS=Rattus norvegicus OX=10116 GN=Etfdh PE=1 SV=1 && PF05187:Electron transfer flavoprotein-ubiquinone oxidoreductase, 4Fe-4S
gene-M8J77_026507	2.9102	1.33E-05	0.00108418	hypothetical protein && - && -
gene-M8J77_012771	-5.38333	1.34E-05	0.00108665	hypothetical protein && - && PF15074:Domain of unknown function (DUF4541)
gene-M8J77_024768	-2.33531	1.37E-05	0.00111113	hypothetical protein && sp|O75604|UBP2_HUMAN Ubiquitin carboxyl-terminal hydrolase 2 OS=Homo sapiens OX=9606 GN=USP2 PE=1 SV=2 && PF00443:Ubiquitin carboxyl-terminal hydrolase
gene-M8J77_016685	-3.20502	1.40E-05	0.00112366	hypothetical protein && - && -
gene-M8J77_012629	-3.73109	1.41E-05	0.0011314	hypothetical protein && - && -
gene-M8J77_014081	-2.79366	1.43E-05	0.00114053	hypothetical protein && sp|A5LGM7|TRET1_POLVA Facilitated trehalose transporter Tret1 OS=Polypedilum vanderplanki OX=319348 GN=Tret1 PE=1 SV=1 && PF00083:Sugar (and other) transporter
gene-M8J77_019829	-3.85157	1.48E-05	0.00117769	hypothetical protein && - && PF01435:Peptidase family M48
gene-M8J77_015747	1.03616	1.61E-05	0.00127415	hypothetical protein && - && PF00059:Lectin C-type domain
gene-M8J77_009145	-2.61267	1.66E-05	0.0013035	hypothetical protein && - && -
gene-M8J77_016598	-3.76514	1.69E-05	0.00132362	hypothetical protein && - && -
gene-M8J77_005480	4.07722	1.71E-05	0.00132869	hypothetical protein && sp|P20936|RASA1_HUMAN Ras GTPase-activating protein 1 OS=Homo sapiens OX=9606 GN=RASA1 PE=1 SV=1 && PF00168:C2 domain|PF00616:GTPase-activator protein for Ras-like GTPase|PF00169:PH domain|PF00017:SH2 domain|PF00018:SH3 domain
gene-M8J77_011303	-2.78099	1.76E-05	0.00136309	hypothetical protein && - && -
gene-M8J77_021520	-3.66605	1.79E-05	0.00137992	hypothetical protein && - && -
gene-M8J77_022496	4.79406	1.84E-05	0.0014099	hypothetical protein && sp|P15848|ARSB_HUMAN Arylsulfatase B OS=Homo sapiens OX=9606 GN=ARSB PE=1 SV=1 && PF00884:Sulfatase
gene-M8J77_006902	1.1155	1.87E-05	0.00142553	hypothetical protein && sp|Q42539|PIMT1_ARATH Protein-L-isoaspartate O-methyltransferase 1 OS=Arabidopsis thaliana OX=3702 GN=PIMT1 PE=1 SV=3 && PF01135:Protein-L-isoaspartate(D-aspartate) O-methyltransferase (PCMT)
gene-M8J77_010159	1.49	1.87E-05	0.00142553	hypothetical protein && - && -
gene-M8J77_014069	-3.62765	1.90E-05	0.00144333	hypothetical protein && - && -
gene-M8J77_002269	-3.76102	1.98E-05	0.00149405	hypothetical protein && - && -
gene-M8J77_018341	-2.54418	2.00E-05	0.00150415	hypothetical protein && - && -
gene-M8J77_011647	-5.1491	2.02E-05	0.00151195	hypothetical protein && - && -
gene-M8J77_020751	-3.76976	2.07E-05	0.00154467	hypothetical protein && - && -
gene-M8J77_010387	-3.60605	2.13E-05	0.00157786	hypothetical protein && - && -
gene-M8J77_003833	-3.61439	2.17E-05	0.00160432	hypothetical protein && - && -
gene-M8J77_001282	-1.13368	2.20E-05	0.00161283	hypothetical protein && - && -
gene-M8J77_001768	-3.52511	2.20E-05	0.00161283	hypothetical protein && - && -
gene-M8J77_012690	2.64672	2.23E-05	0.00162426	hypothetical protein && sp|A9CB25|S22A4_PAPAN Solute carrier family 22 member 4 OS=Papio anubis OX=9555 GN=SLC22A4 PE=3 SV=1 && PF17921:Integrase zinc binding domain|PF17919:RNase H-like domain found in reverse transcriptase|PF00078:Reverse transcriptase (RNA-dependent DNA polymerase)|PF00665:Integrase core domain
gene-M8J77_011689	1.0738	2.24E-05	0.00162426	hypothetical protein && sp|Q63159|COQ3_RAT Ubiquinone biosynthesis O-methyltransferase, mitochondrial OS=Rattus norvegicus OX=10116 GN=Coq3 PE=2 SV=2 && PF13489:Methyltransferase domain
gene-M8J77_024000	-1.42207	2.30E-05	0.00165934	hypothetical protein && sp|Q25641|CRPI_PERAM Allergen Cr-PI OS=Periplaneta americana OX=6978 PE=1 SV=1 && PF03723:Hemocyanin, ig-like domain|PF03722:Hemocyanin, all-alpha domain
gene-M8J77_004566	-3.55572	2.34E-05	0.00168329	hypothetical protein && - && -
gene-M8J77_010960	-2.97543	2.35E-05	0.00168332	hypothetical protein && - && PF02944:BESS motif
gene-M8J77_002572	1.50769	2.36E-05	0.00168332	hypothetical protein && sp|Q9VCI3|LSD1_DROME Lipid storage droplets surface-binding protein 1 OS=Drosophila melanogaster OX=7227 GN=Lsd-1 PE=2 SV=2 && PF03036:Perilipin family
gene-M8J77_000988	-1.70265	2.43E-05	0.00172326	hypothetical protein && - && -
gene-M8J77_007090	-1.57268	2.44E-05	0.00172326	hypothetical protein && - && -
gene-M8J77_003094	-3.95508	2.47E-05	0.00173733	hypothetical protein && - && -
gene-M8J77_010542	2.37491	2.55E-05	0.0017881	hypothetical protein && - && PF15305:Intraflagellar transport protein 43
gene-M8J77_001595	-3.43037	2.60E-05	0.00181612	hypothetical protein && - && -
gene-M8J77_008977	1.07555	2.63E-05	0.00182932	hypothetical protein && - && -
gene-M8J77_014531	2.03564	2.77E-05	0.0019146	hypothetical protein && sp|Q3SZL3|MBOA5_BOVIN Lysophospholipid acyltransferase 5 OS=Bos taurus OX=9913 GN=LPCAT3 PE=2 SV=1 && PF03062:MBOAT, membrane-bound O-acyltransferase family
gene-M8J77_000288	-1.48372	2.78E-05	0.0019146	hypothetical protein && sp|Q7RTY7|OVCH1_HUMAN Ovochymase-1 OS=Homo sapiens OX=9606 GN=OVCH1 PE=2 SV=2 && PF00089:Trypsin
gene-M8J77_014084	-3.08029	2.83E-05	0.00194395	hypothetical protein && sp|Q9VZA4|BND7A_DROME Band 7 protein CG42540 OS=Drosophila melanogaster OX=7227 GN=CG42540 PE=2 SV=2 && PF01145:SPFH domain / Band 7 family
gene-M8J77_019778	1.14693	2.92E-05	0.00199663	hypothetical protein && sp|Q9H714|PACER_HUMAN Protein associated with UVRAG as autophagy enhancer OS=Homo sapiens OX=9606 GN=RUBCNL PE=1 SV=3 && PF13901:Putative zinc-RING and/or ribbon
gene-M8J77_018899	1.32136	2.95E-05	0.00200788	hypothetical protein && sp|P19967|CYB5R_DROME Cytochrome b5-related protein OS=Drosophila melanogaster OX=7227 GN=Cyt-b5-r PE=2 SV=2 && PF00487:Fatty acid desaturase|PF00173:Cytochrome b5-like Heme/Steroid binding domain
gene-M8J77_007430	1.35309	3.06E-05	0.00207566	hypothetical protein && sp|Q6NT16|S18B1_HUMAN MFS-type transporter SLC18B1 OS=Homo sapiens OX=9606 GN=SLC18B1 PE=1 SV=1 && PF07690:Major Facilitator Superfamily
gene-M8J77_001145	1.47479	3.09E-05	0.00209206	hypothetical protein && sp|Q17NV8|TRET1_AEDAE Facilitated trehalose transporter Tret1 OS=Aedes aegypti OX=7159 GN=Tret1 PE=3 SV=1 && PF00083:Sugar (and other) transporter
gene-M8J77_025508	-1.89011	3.11E-05	0.00209324	hypothetical protein && - && -
gene-M8J77_024666	-6.1818	3.15E-05	0.00211343	hypothetical protein && - && -
gene-M8J77_008536	-3.44804	3.16E-05	0.00211393	hypothetical protein && - && -
gene-M8J77_012944	4.21624	3.20E-05	0.00212865	hypothetical protein && sp|O02751|CFDP2_BOVIN Craniofacial development protein 2 OS=Bos taurus OX=9913 GN=CFDP2 PE=1 SV=2 && -
gene-M8J77_002172	1.61286	3.30E-05	0.00218916	hypothetical protein && sp|P0AE25|ARAE_ECO57 Arabinose-proton symporter OS=Escherichia coli O157:H7 OX=83334 GN=araE PE=3 SV=1 && PF00083:Sugar (and other) transporter
gene-M8J77_001044	-2.2067	3.37E-05	0.00222369	hypothetical protein && - && -
gene-M8J77_006467	2.69165	3.52E-05	0.00231398	hypothetical protein && - && -
gene-M8J77_021896	-1.0941	3.57E-05	0.00233537	hypothetical protein && - && -
gene-M8J77_009393	-3.05386	3.66E-05	0.00237657	hypothetical protein && sp|A6NNM8|TTL13_HUMAN Tubulin polyglutamylase TTLL13P OS=Homo sapiens OX=9606 GN=TTLL13P PE=1 SV=2 && PF03133:Tubulin-tyrosine ligase family
gene-M8J77_009984	2.03557	3.67E-05	0.00237657	hypothetical protein && sp|P00636|F16P1_PIG Fructose-1,6-bisphosphatase 1 OS=Sus scrofa OX=9823 GN=FBP1 PE=1 SV=4 && PF00316:Fructose-1-6-bisphosphatase, N-terminal domain
gene-M8J77_021606	1.23987	3.68E-05	0.00237657	hypothetical protein && sp|P0DP91|ERPG3_HUMAN Chimeric ERCC6-PGBD3 protein OS=Homo sapiens OX=9606 GN=ERCC6 PE=1 SV=1 && PF13843:Transposase IS4
novel.1129	-6.24784	3.68E-05	0.00237657	- && - && PF00075:RNase H
gene-M8J77_015439	-3.02778	3.85E-05	0.00247513	hypothetical protein && sp|Q9USS0|PNC1_SCHPO Nicotinamidase OS=Schizosaccharomyces pombe (strain 972 / ATCC 24843) OX=284812 GN=pnc1 PE=3 SV=2 && PF13499:EF-hand domain pair|PF00857:Isochorismatase family
gene-M8J77_010030	-1.61055	3.97E-05	0.00254301	hypothetical protein && sp|Q13310|PABP4_HUMAN Polyadenylate-binding protein 4 OS=Homo sapiens OX=9606 GN=PABPC4 PE=1 SV=1 && PF00076:RNA recognition motif. (a.k.a. RRM, RBD, or RNP domain)
gene-M8J77_019212	-3.0257	4.11E-05	0.00262189	hypothetical protein && - && -
novel.1490	-3.84699	4.39E-05	0.00278823	- && - && -
gene-M8J77_007573	-2.92853	4.49E-05	0.00283528	hypothetical protein && sp|Q9D411|TSSK4_MOUSE Testis-specific serine/threonine-protein kinase 4 OS=Mus musculus OX=10090 GN=Tssk4 PE=1 SV=1 && PF00069:Protein kinase domain
gene-M8J77_025621	-3.27006	4.50E-05	0.00283528	hypothetical protein && - && -
novel.1868	-1.82452	4.67E-05	0.00292152	- && - && -
gene-M8J77_006207	-4.94539	4.67E-05	0.00292152	hypothetical protein && - && -
gene-M8J77_024167	-1.82141	4.82E-05	0.00300514	hypothetical protein && sp|Q9W2E1|STUM_DROME Protein stum OS=Drosophila melanogaster OX=7227 GN=stum PE=2 SV=3 && PF15795:Ectodermal ciliogenesis protein
gene-M8J77_017915	-3.24927	4.87E-05	0.00302404	hypothetical protein && - && -
gene-M8J77_016677	-3.36395	4.90E-05	0.00302548	hypothetical protein && - && PF14912:Testicular haploid expressed repeat
gene-M8J77_013685	-2.93132	4.93E-05	0.00302548	hypothetical protein && - && -
novel.905	-5.72124	4.93E-05	0.00302548	- && - && -
gene-M8J77_010202	-4.40991	4.95E-05	0.00302548	hypothetical protein && - && -
gene-M8J77_006139	1.59041	4.96E-05	0.00302548	hypothetical protein && - && -
gene-M8J77_006252	-4.78649	5.04E-05	0.00306634	hypothetical protein && - && -
gene-M8J77_025246	-1.03378	5.10E-05	0.00308792	hypothetical protein && - && -
gene-M8J77_026006	1.92368	5.18E-05	0.00312295	hypothetical protein && sp|Q7M3K2|PELET_DROME Transposable element P transposase OS=Drosophila melanogaster OX=7227 GN=T PE=1 SV=2 && PF12017:Transposase protein|PF12596:87kDa Transposase|PF05485:THAP domain
gene-M8J77_017153	-2.62323	5.19E-05	0.00312295	hypothetical protein && - && -
novel.1691	3.04135	5.27E-05	0.00315976	- && - && -
gene-M8J77_019534	-1.13815	5.65E-05	0.00337106	hypothetical protein && - && PF01753:MYND finger|PF00856:SET domain
gene-M8J77_010850	-2.61439	5.92E-05	0.00352404	hypothetical protein && - && -
novel.1125	-1.34079	5.98E-05	0.00354584	- && - && -
gene-M8J77_009575	-3.33809	6.04E-05	0.00357026	hypothetical protein && - && -
gene-M8J77_000523	-1.10324	6.18E-05	0.00363789	hypothetical protein && - && PF00651:BTB/POZ domain
gene-M8J77_025061	-3.253	6.27E-05	0.00367048	hypothetical protein && - && -
gene-M8J77_005582	-3.29808	6.28E-05	0.00367048	hypothetical protein && - && PF15074:Domain of unknown function (DUF4541)
gene-M8J77_019664	1.10687	6.41E-05	0.00373137	hypothetical protein && sp|Q4FE45|XB33_ARATH E3 ubiquitin-protein ligase XBAT33 OS=Arabidopsis thaliana OX=3702 GN=XBAT33 PE=2 SV=1 && PF12796:Ankyrin repeats (3 copies)
gene-M8J77_018275	-3.74712	6.43E-05	0.00373137	hypothetical protein && sp|P61285|DYL1_BOVIN Dynein light chain 1, cytoplasmic OS=Bos taurus OX=9913 GN=DYNLL1 PE=1 SV=1 && PF01221:Dynein light chain type 1
gene-M8J77_017826	-2.68637	6.45E-05	0.00373203	hypothetical protein && - && -
gene-M8J77_002811	1.94786	6.58E-05	0.00378975	hypothetical protein && - && -
gene-M8J77_025067	-2.3854	6.59E-05	0.00378975	hypothetical protein && - && -
gene-M8J77_015263	2.22024	6.72E-05	0.00385175	hypothetical protein && - && -
gene-M8J77_023584	2.78047	6.99E-05	0.0039915	hypothetical protein && sp|Q70EL1|UBP54_HUMAN Inactive ubiquitin carboxyl-terminal hydrolase 54 OS=Homo sapiens OX=9606 GN=USP54 PE=1 SV=4 && -
gene-M8J77_013827	2.68349	7.17E-05	0.00408162	hypothetical protein && - && -
gene-M8J77_021501	-1.67222	7.23E-05	0.00409774	hypothetical protein && - && -
gene-M8J77_002037	-2.63364	7.27E-05	0.0041064	hypothetical protein && sp|Q16TM5|BND7A_AEDAE Band 7 protein AAEL010189 OS=Aedes aegypti OX=7159 GN=AAEL010189 PE=3 SV=1 && PF01145:SPFH domain / Band 7 family
gene-M8J77_011482	1.08407	7.29E-05	0.0041064	hypothetical protein && sp|Q9NIV1|E2AK3_DROME Eukaryotic translation initiation factor 2-alpha kinase OS=Drosophila melanogaster OX=7227 GN=PEK PE=1 SV=2 && PF00069:Protein kinase domain
gene-M8J77_005489	-2.4064	7.32E-05	0.0041118	hypothetical protein && sp|P08548|LIN1_NYCCO LINE-1 reverse transcriptase homolog OS=Nycticebus coucang OX=9470 PE=4 SV=1 && PF00078:Reverse transcriptase (RNA-dependent DNA polymerase)
gene-M8J77_020950	6.42302	7.67E-05	0.00427854	hypothetical protein && - && PF05380:Pao retrotransposon peptidase|PF05585:Putative peptidase (DUF1758)|PF18701:Family of unknown function (DUF5641)|PF17921:Integrase zinc binding domain|PF03564:Protein of unknown function (DUF1759)
novel.981	7.17979	7.83E-05	0.00435336	- && - && -
gene-M8J77_004622	-2.82301	7.96E-05	0.00440918	hypothetical protein && sp|P22352|GPX3_HUMAN Glutathione peroxidase 3 OS=Homo sapiens OX=9606 GN=GPX3 PE=1 SV=2 && PF00255:Glutathione peroxidase
gene-M8J77_006035	-1.81929	8.06E-05	0.00444893	hypothetical protein && sp|P84052|H2A_DROER Histone H2A OS=Drosophila erecta OX=7220 GN=His2A PE=3 SV=2 && PF16211:C-terminus of histone H2A|PF00125:Core histone H2A/H2B/H3/H4
gene-M8J77_013769	3.08833	8.11E-05	0.00446487	hypothetical protein && - && PF13384:Homeodomain-like domain|PF01498:Transposase
novel.672	-1.75552	8.22E-05	0.00450834	- && - && -
gene-M8J77_014978	-1.84166	8.38E-05	0.00458371	hypothetical protein && - && -
gene-M8J77_006909	-3.437	8.66E-05	0.00470692	hypothetical protein && - && -
novel.818	3.46508	8.66E-05	0.00470692	- && - && -
gene-M8J77_002592	-1.775	8.72E-05	0.00471716	hypothetical protein && sp|Q7PVZ2|MED17_ANOGA Mediator of RNA polymerase II transcription subunit 17 OS=Anopheles gambiae OX=7165 GN=MED17 PE=3 SV=2 && -
gene-M8J77_012857	3.71446	8.74E-05	0.00471716	hypothetical protein && - && -
gene-M8J77_011917	-5.52849	8.78E-05	0.00471716	hypothetical protein && - && -
gene-M8J77_005821	2.15172	8.79E-05	0.00471716	hypothetical protein && - && -
gene-M8J77_013754	1.24822	8.88E-05	0.00474873	hypothetical protein && - && PF00567:Tudor domain
gene-M8J77_026403	1.57334	8.97E-05	0.00478083	hypothetical protein && - && -
gene-M8J77_009072	-3.6818	9.02E-05	0.00479192	hypothetical protein && - && -
gene-M8J77_002396	-4.37102	9.15E-05	0.00484919	hypothetical protein && - && -
gene-M8J77_002676	6.13746	9.59E-05	0.00506369	hypothetical protein && - && -
gene-M8J77_026484	-3.05259	9.72E-05	0.00511753	hypothetical protein && sp|Q27403|GCM_DROME Transcription factor glial cells missing OS=Drosophila melanogaster OX=7227 GN=gcm PE=1 SV=2 && PF03615:GCM motif protein
gene-M8J77_012371	1.90088	9.81E-05	0.0051491	hypothetical protein && - && -
gene-M8J77_003145	-2.24966	9.97E-05	0.00521256	hypothetical protein && sp|Q7Z6G8|ANS1B_HUMAN Ankyrin repeat and sterile alpha motif domain-containing protein 1B OS=Homo sapiens OX=9606 GN=ANKS1B PE=1 SV=2 && PF12796:Ankyrin repeats (3 copies)
gene-M8J77_013688	-1.02602	0.000100529	0.00521256	hypothetical protein && - && PF13868:Trichohyalin-plectin-homology domain
gene-M8J77_016519	-2.94214	0.00010055	0.00521256	hypothetical protein && - && -
gene-M8J77_003623	-2.80969	0.000102619	0.00530111	hypothetical protein && - && -
gene-M8J77_025567	1.75605	0.000102885	0.00530111	hypothetical protein && sp|P43005|EAA3_HUMAN Excitatory amino acid transporter 3 OS=Homo sapiens OX=9606 GN=SLC1A1 PE=1 SV=2 && PF00375:Sodium:dicarboxylate symporter family
gene-M8J77_014334	1.41967	0.00010451	0.00536846	hypothetical protein && sp|Q16534|HLF_HUMAN Hepatic leukemia factor OS=Homo sapiens OX=9606 GN=HLF PE=1 SV=1 && PF07716:Basic region leucine zipper
novel.1182	1.4041	0.000105833	0.00541991	- && - && -
gene-M8J77_017260	-2.24584	0.000107902	0.00550921	hypothetical protein && - && -
gene-M8J77_012636	4.28316	0.000108295	0.00551259	hypothetical protein && - && -
gene-M8J77_018890	6.60436	0.000110744	0.00562035	hypothetical protein && - && PF13384:Homeodomain-like domain|PF01498:Transposase
gene-M8J77_017992	2.02132	0.000112579	0.00568471	hypothetical protein && - && -
gene-M8J77_017810	-2.8248	0.000112685	0.00568471	hypothetical protein && - && -
gene-M8J77_016905	1.01433	0.000113436	0.00570557	hypothetical protein && sp|Q95NT6|MTH2_DROYA G-protein coupled receptor Mth2 OS=Drosophila yakuba OX=7245 GN=mth2 PE=3 SV=1 && PF00002:7 transmembrane receptor (Secretin family)
gene-M8J77_023625	-2.81205	0.000116403	0.0058241	hypothetical protein && sp|Q9UQ26|RIMS2_HUMAN Regulating synaptic membrane exocytosis protein 2 OS=Homo sapiens OX=9606 GN=RIMS2 PE=1 SV=2 && PF00168:C2 domain
gene-M8J77_021461	-3.84566	0.000116482	0.0058241	hypothetical protein && - && -
gene-M8J77_022477	1.92668	0.000118158	0.00589046	hypothetical protein && sp|Q9VYY4|C4G15_DROME Cytochrome P450 4g15 OS=Drosophila melanogaster OX=7227 GN=Cyp4g15 PE=2 SV=1 && PF00067:Cytochrome P450
gene-M8J77_014015	-3.53363	0.00011924	0.00592694	hypothetical protein && - && -
gene-M8J77_024238	-1.05736	0.000120436	0.00596882	hypothetical protein && - && -
gene-M8J77_004080	1.10456	0.000126395	0.00624582	hypothetical protein && sp|Q9BJZ5|FUSIL_DROME RNA-binding protein fusilli OS=Drosophila melanogaster OX=7227 GN=fus PE=2 SV=1 && -
gene-M8J77_019655	-2.37866	0.000128362	0.00632452	hypothetical protein && sp|Q6JEL2|KLH10_HUMAN Kelch-like protein 10 OS=Homo sapiens OX=9606 GN=KLHL10 PE=1 SV=1 && PF07707:BTB And C-terminal Kelch|PF00651:BTB/POZ domain|PF01344:Kelch motif
gene-M8J77_005951	-2.74241	0.000128911	0.00632774	hypothetical protein && - && -
gene-M8J77_014895	1.34595	0.00012978	0.00632774	hypothetical protein && sp|Q9JLB4|CUBN_MOUSE Cubilin OS=Mus musculus OX=10090 GN=Cubn PE=1 SV=3 && PF00431:CUB domain|PF00008:EGF-like domain|PF07645:Calcium-binding EGF domain|PF12947:EGF domain
gene-M8J77_023572	1.86727	0.000129791	0.00632774	hypothetical protein && - && -
gene-M8J77_025070	-1.17147	0.000129925	0.00632774	hypothetical protein && sp|Q9ERG2|STRN3_MOUSE Striatin-3 OS=Mus musculus OX=10090 GN=Strn3 PE=1 SV=1 && PF00400:WD domain, G-beta repeat
novel.550	4.64014	0.00013237	0.00642829	- && - && -
gene-M8J77_004945	-6.26014	0.000134486	0.00651237	hypothetical protein && - && -
gene-M8J77_013360	-1.06338	0.000141007	0.00678922	hypothetical protein && sp|Q3HNM7|INSC_MOUSE Protein inscuteable homolog OS=Mus musculus OX=10090 GN=Insc PE=1 SV=2 && -
gene-M8J77_010359	1.5857	0.000143574	0.00687363	hypothetical protein && - && -
gene-M8J77_003995	-1.0376	0.000145433	0.006943	hypothetical protein && sp|Q99583|MNT_HUMAN Max-binding protein MNT OS=Homo sapiens OX=9606 GN=MNT PE=1 SV=1 && PF00010:Helix-loop-helix DNA-binding domain
gene-M8J77_000551	2.8436	0.000148477	0.00705668	hypothetical protein && sp|Q9W5U2|CHI10_DROME Probable chitinase 10 OS=Drosophila melanogaster OX=7227 GN=Cht10 PE=2 SV=2 && PF00704:Glycosyl hydrolases family 18|PF01607:Chitin binding Peritrophin-A domain
novel.1402	-5.99112	0.000149208	0.00706334	- && - && -
gene-M8J77_013168	-1.34361	0.000149827	0.00707286	hypothetical protein && sp|Q8BN82|S17A5_MOUSE Sialin OS=Mus musculus OX=10090 GN=Slc17a5 PE=1 SV=2 && PF07690:Major Facilitator Superfamily
gene-M8J77_022869	-2.76465	0.000151391	0.00710224	hypothetical protein && - && -
gene-M8J77_000017	-2.43426	0.00015151	0.00710224	hypothetical protein && sp|Q9WU81|G6PT3_MOUSE Glucose-6-phosphate exchanger SLC37A2 OS=Mus musculus OX=10090 GN=Slc37a2 PE=1 SV=1 && PF07690:Major Facilitator Superfamily
gene-M8J77_001013	-3.02962	0.000157319	0.00732422	hypothetical protein && - && -
gene-M8J77_021625	1.40882	0.000159349	0.00739833	hypothetical protein && - && -
gene-M8J77_020097	-1.4183	0.000159884	0.00740286	hypothetical protein && - && -
gene-M8J77_024223	1.13523	0.00016147	0.00745586	hypothetical protein && sp|P43234|CATO_HUMAN Cathepsin O OS=Homo sapiens OX=9606 GN=CTSO PE=1 SV=1 && PF00112:Papain family cysteine protease|PF08246:Cathepsin propeptide inhibitor domain (I29)
gene-M8J77_014354	-1.04116	0.000162659	0.00749029	hypothetical protein && - && -
gene-M8J77_025805	2.33496	0.00016449	0.00755401	hypothetical protein && sp|P29981|CP4C1_BLADI Cytochrome P450 4C1 OS=Blaberus discoidalis OX=6981 GN=CYP4C1 PE=2 SV=1 && PF00067:Cytochrome P450
gene-M8J77_000348	-3.3751	0.000165405	0.00757548	hypothetical protein && - && PF14912:Testicular haploid expressed repeat
gene-M8J77_013745	-2.52493	0.000167244	0.00763897	hypothetical protein && - && -
gene-M8J77_021579	-1.95991	0.000168808	0.00765164	hypothetical protein && sp|P29981|CP4C1_BLADI Cytochrome P450 4C1 OS=Blaberus discoidalis OX=6981 GN=CYP4C1 PE=2 SV=1 && PF00067:Cytochrome P450
gene-M8J77_005966	-2.06681	0.000170764	0.00771634	hypothetical protein && - && -
gene-M8J77_007828	-2.15408	0.000171474	0.00772776	hypothetical protein && - && -
gene-M8J77_001375	1.30191	0.000171962	0.00772916	hypothetical protein && - && PF00708:Acylphosphatase
gene-M8J77_008859	-1.39007	0.000172583	0.00773648	hypothetical protein && - && PF00335:Tetraspanin family
gene-M8J77_001219	1.52729	0.000175673	0.00785416	hypothetical protein && sp|Q17QB7|RAB30_BOVIN Ras-related protein Rab-30 OS=Bos taurus OX=9913 GN=RAB30 PE=2 SV=1 && PF00071:Ras family
gene-M8J77_015226	2.04213	0.000179212	0.0079702	hypothetical protein && - && -
gene-M8J77_011383	1.50332	0.000186701	0.00828149	hypothetical protein && sp|P48596|GCH1_DROME GTP cyclohydrolase 1 OS=Drosophila melanogaster OX=7227 GN=Pu PE=1 SV=3 && PF01227:GTP cyclohydrolase I
gene-M8J77_012818	1.53358	0.000188035	0.00831883	hypothetical protein && sp|Q6TDP4|KLH17_HUMAN Kelch-like protein 17 OS=Homo sapiens OX=9606 GN=KLHL17 PE=1 SV=1 && PF01344:Kelch motif|PF07707:BTB And C-terminal Kelch
gene-M8J77_008042	7.48032	0.000193097	0.00852049	hypothetical protein && - && -
gene-M8J77_014734	1.28798	0.000195396	0.00859569	hypothetical protein && sp|Q9FMN4|TCLOT_ARATH Thioredoxin-like protein Clot OS=Arabidopsis thaliana OX=3702 GN=At5g42850 PE=2 SV=1 && PF06110:Eukaryotic protein of unknown function (DUF953)
gene-M8J77_020601	2.01823	0.000198621	0.00869609	hypothetical protein && sp|P20007|PCKG_DROME Phosphoenolpyruvate carboxykinase [GTP] OS=Drosophila melanogaster OX=7227 GN=Pepck PE=2 SV=2 && PF00821:Phosphoenolpyruvate carboxykinase C-terminal P-loop domain|PF17297:Phosphoenolpyruvate carboxykinase N-terminal domain
gene-M8J77_023395	1.48892	0.00019995	0.00870917	hypothetical protein && sp|O95847|UCP4_HUMAN Mitochondrial uncoupling protein 4 OS=Homo sapiens OX=9606 GN=SLC25A27 PE=2 SV=1 && PF00153:Mitochondrial carrier protein
gene-M8J77_015035	-1.90735	0.00020147	0.00871074	hypothetical protein && - && PF05225:helix-turn-helix, Psq domain|PF03184:DDE superfamily endonuclease
gene-M8J77_024232	-2.84139	0.000201607	0.00871074	hypothetical protein && - && -
novel.817	2.71599	0.000201628	0.00871074	- && - && -
gene-M8J77_024467	-2.10393	0.000202196	0.00871074	hypothetical protein && sp|Q03277|PO11_BRACO Retrovirus-related Pol polyprotein from type-1 retrotransposable element R1 (Fragment) OS=Bradysia coprophila OX=38358 PE=4 SV=1 && PF00078:Reverse transcriptase (RNA-dependent DNA polymerase)
gene-M8J77_004505	-3.59445	0.000202563	0.00871074	hypothetical protein && sp|P36874|PP1GA_XENLA Serine/threonine-protein phosphatase PP1-gamma catalytic subunit A OS=Xenopus laevis OX=8355 GN=ppp1cc-a PE=1 SV=2 && PF00149:Calcineurin-like phosphoesterase|PF16891:Serine-threonine protein phosphatase N-terminal domain
gene-M8J77_021289	-3.45903	0.00020517	0.00877544	hypothetical protein && - && PF00505:HMG (high mobility group) box
gene-M8J77_019589	-2.09313	0.00020537	0.00877544	hypothetical protein && sp|A0A291PQF1|UGT5_DACCO UDP-glycosyltransferase UGT5 OS=Dactylopius coccus OX=765876 GN=UGT5 PE=1 SV=1 && PF00201:UDP-glucoronosyl and UDP-glucosyl transferase
gene-M8J77_024412	4.76179	0.000205626	0.00877544	hypothetical protein && - && PF17921:Integrase zinc binding domain|PF00078:Reverse transcriptase (RNA-dependent DNA polymerase)|PF17919:RNase H-like domain found in reverse transcriptase|PF00665:Integrase core domain
gene-M8J77_013691	5.06095	0.000206653	0.00879708	hypothetical protein && - && -
gene-M8J77_004691	2.38877	0.000213162	0.00905133	hypothetical protein && sp|P04323|POL3_DROME Retrovirus-related Pol polyprotein from transposon 17.6 OS=Drosophila melanogaster OX=7227 GN=pol PE=4 SV=1 && PF17921:Integrase zinc binding domain|PF00078:Reverse transcriptase (RNA-dependent DNA polymerase)|PF00665:Integrase core domain|PF17917:RNase H-like domain found in reverse transcriptase
gene-M8J77_021800	3.75662	0.000214332	0.0090728	hypothetical protein && - && PF00665:Integrase core domain|PF17919:RNase H-like domain found in reverse transcriptase|PF17921:Integrase zinc binding domain
gene-M8J77_002497	1.26377	0.000214994	0.0090728	hypothetical protein && sp|Q5ZL33|STRAP_CHICK Serine-threonine kinase receptor-associated protein OS=Gallus gallus OX=9031 GN=STRAP PE=2 SV=2 && PF00400:WD domain, G-beta repeat
gene-M8J77_005450	2.42495	0.000215278	0.0090728	hypothetical protein && sp|O75051|PLXA2_HUMAN Plexin-A2 OS=Homo sapiens OX=9606 GN=PLXNA2 PE=1 SV=4 && PF01833:IPT/TIG domain|PF01437:Plexin repeat|PF08337:Plexin cytoplasmic RasGAP domain|PF18020:TIG domain found in plexin|PF17960:TIG domain|PF01403:Sema domain
gene-M8J77_025098	1.126	0.000217237	0.00913259	hypothetical protein && sp|O77086|C3G_DROME Guanine nucleotide-releasing factor 2 OS=Drosophila melanogaster OX=7227 GN=C3G PE=1 SV=4 && PF12815:Spt5 C-terminal nonapeptide repeat binding Spt4|PF00618:RasGEF N-terminal motif|PF00617:RasGEF domain
gene-M8J77_024963	-2.9852	0.000219082	0.00916458	hypothetical protein && sp|A0JN69|MARH3_BOVIN E3 ubiquitin-protein ligase MARCHF3 OS=Bos taurus OX=9913 GN=MARCHF3 PE=2 SV=1 && PF12906:RING-variant domain
gene-M8J77_004650	1.43202	0.00022068	0.00920861	hypothetical protein && - && -
gene-M8J77_003337	-1.12773	0.000227106	0.00943018	hypothetical protein && sp|Q9Y2T3|GUAD_HUMAN Guanine deaminase OS=Homo sapiens OX=9606 GN=GDA PE=1 SV=1 && PF01979:Amidohydrolase family
gene-M8J77_010806	-3.22598	0.00022889	0.009481	hypothetical protein && sp|O94072|VATE_CANAX V-type proton ATPase subunit E OS=Candida albicans OX=5476 GN=VMA4 PE=3 SV=1 && PF01991:ATP synthase (E/31 kDa) subunit
gene-M8J77_013218	-3.32734	0.000235141	0.00971608	hypothetical protein && - && -
gene-M8J77_012149	3.51307	0.000236878	0.00976401	hypothetical protein && - && -
gene-M8J77_007280	2.86969	0.000237662	0.00977248	hypothetical protein && - && -
gene-M8J77_026448	-5.68185	0.000252786	0.010344	hypothetical protein && sp|P16423|POLR_DROME Retrovirus-related Pol polyprotein from type-2 retrotransposable element R2DM OS=Drosophila melanogaster OX=7227 GN=pol PE=4 SV=1 && PF00078:Reverse transcriptase (RNA-dependent DNA polymerase)
gene-M8J77_012182	-3.3473	0.000259761	0.0105782	hypothetical protein && - && -
gene-M8J77_011989	1.90535	0.000261253	0.0106134	hypothetical protein && sp|Q9W3Y4|GA2PE_DROME GAS2-like protein pickled eggs OS=Drosophila melanogaster OX=7227 GN=pigs PE=2 SV=2 && PF02187:Growth-Arrest-Specific Protein 2 Domain
gene-M8J77_015270	-2.07616	0.000268315	0.0108497	hypothetical protein && - && -
gene-M8J77_009365	-3.67765	0.000268353	0.0108497	hypothetical protein && sp|Q95SX7|RTBS_DROME Probable RNA-directed DNA polymerase from transposon BS OS=Drosophila melanogaster OX=7227 GN=RTase PE=2 SV=1 && PF00078:Reverse transcriptase (RNA-dependent DNA polymerase)|PF14529:Endonuclease-reverse transcriptase
gene-M8J77_006514	1.33495	0.000270916	0.0109272	hypothetical protein && sp|P29981|CP4C1_BLADI Cytochrome P450 4C1 OS=Blaberus discoidalis OX=6981 GN=CYP4C1 PE=2 SV=1 && PF00067:Cytochrome P450
gene-M8J77_016278	-5.42649	0.00027298	0.0109842	hypothetical protein && sp|O94072|VATE_CANAX V-type proton ATPase subunit E OS=Candida albicans OX=5476 GN=VMA4 PE=3 SV=1 && PF01991:ATP synthase (E/31 kDa) subunit
gene-M8J77_024863	-4.38999	0.000275186	0.0110467	hypothetical protein && - && PF00078:Reverse transcriptase (RNA-dependent DNA polymerase)|PF05585:Putative peptidase (DUF1758)|PF03564:Protein of unknown function (DUF1759)|PF00665:Integrase core domain|PF17921:Integrase zinc binding domain|PF18701:Family of unknown function (DUF5641)|PF05380:Pao retrotransposon peptidase
gene-M8J77_014948	2.24991	0.000276087	0.0110566	hypothetical protein && - && -
gene-M8J77_002167	-1.31918	0.000279486	0.0111662	hypothetical protein && sp|P0AFU8|RISA_ECOLI Riboflavin synthase OS=Escherichia coli (strain K12) OX=83333 GN=ribC PE=1 SV=1 && PF00677:Lumazine binding domain
gene-M8J77_022885	-1.56896	0.000280756	0.0111905	hypothetical protein && sp|Q17128|HTF_BLADI Hypertrehalosaemic prohormone OS=Blaberus discoidalis OX=6981 PE=1 SV=1 && PF06377:Adipokinetic hormone
gene-M8J77_014453	1.19613	0.000285403	0.0113183	hypothetical protein && sp|Q80UY1|CARME_MOUSE Carnosine N-methyltransferase OS=Mus musculus OX=10090 GN=Carnmt1 PE=1 SV=1 && PF07942:N2227-like protein
novel.1403	-1.40434	0.000285875	0.0113183	- && - && -
gene-M8J77_018682	-2.05834	0.000285971	0.0113183	hypothetical protein && sp|P16423|POLR_DROME Retrovirus-related Pol polyprotein from type-2 retrotransposable element R2DM OS=Drosophila melanogaster OX=7227 GN=pol PE=4 SV=1 && PF00078:Reverse transcriptase (RNA-dependent DNA polymerase)
gene-M8J77_012699	-2.69625	0.000288961	0.0114099	hypothetical protein && sp|Q9WU19|HAOX1_MOUSE Hydroxyacid oxidase 1 OS=Mus musculus OX=10090 GN=Hao1 PE=1 SV=1 && PF01070:FMN-dependent dehydrogenase
gene-M8J77_002777	-6.40057	0.000295512	0.0115955	hypothetical protein && - && -
gene-M8J77_020388	1.16866	0.000295766	0.0115955	hypothetical protein && - && -
gene-M8J77_000677	-2.56491	0.000296116	0.0115955	hypothetical protein && sp|Q8TB73|NDNF_HUMAN Protein NDNF OS=Homo sapiens OX=9606 GN=NDNF PE=1 SV=2 && PF10179:Uncharacterised conserved protein (DUF2369)
gene-M8J77_014679	-2.89507	0.000296471	0.0115955	hypothetical protein && - && -
gene-M8J77_021598	-1.98109	0.000297161	0.0115955	hypothetical protein && - && -
gene-M8J77_001434	1.58646	0.000297778	0.0115955	hypothetical protein && sp|Q5JST6|EFHC2_HUMAN EF-hand domain-containing family member C2 OS=Homo sapiens OX=9606 GN=EFHC2 PE=1 SV=2 && PF06565:DUF1126 PH-like domain
gene-M8J77_012593	5.28688	0.000299868	0.01165	hypothetical protein && - && -
gene-M8J77_010227	1.42953	0.000300756	0.011651	hypothetical protein && - && PF10545:Alcohol dehydrogenase transcription factor Myb/SANT-like
gene-M8J77_019680	-5.02661	0.00030127	0.011651	hypothetical protein && - && -
gene-M8J77_009875	-1.14951	0.000305329	0.0117501	hypothetical protein && - && -
gene-M8J77_002410	1.03177	0.000305919	0.0117501	hypothetical protein && sp|Q9V778|ADAS_DROME Alkyldihydroxyacetonephosphate synthase OS=Drosophila melanogaster OX=7227 GN=ADPS PE=2 SV=1 && PF02913:FAD linked oxidases, C-terminal domain|PF01565:FAD binding domain
gene-M8J77_023078	-3.40431	0.000310837	0.0119119	hypothetical protein && - && -
gene-M8J77_011031	-2.50651	0.000314706	0.0120329	hypothetical protein && - && -
gene-M8J77_024236	1.43329	0.000321727	0.0122459	hypothetical protein && - && -
gene-M8J77_008827	-1.97453	0.000324671	0.0123302	hypothetical protein && - && -
gene-M8J77_008100	-2.78362	0.000325736	0.0123429	hypothetical protein && - && -
gene-M8J77_002044	1.85593	0.000328321	0.012407	hypothetical protein && sp|Q9W011|C4D20_DROME Probable cytochrome P450 4d20 OS=Drosophila melanogaster OX=7227 GN=Cyp4d20 PE=3 SV=1 && PF00067:Cytochrome P450
gene-M8J77_016851	-2.85432	0.000328896	0.012407	hypothetical protein && - && -
gene-M8J77_009646	-1.3425	0.000329864	0.0124158	hypothetical protein && sp|Q96SZ5|AEDO_HUMAN 2-aminoethanethiol dioxygenase OS=Homo sapiens OX=9606 GN=ADO PE=1 SV=2 && PF07847:PCO_ADO
gene-M8J77_004824	-5.3618	0.000336493	0.0126211	hypothetical protein && sp|O02751|CFDP2_BOVIN Craniofacial development protein 2 OS=Bos taurus OX=9913 GN=CFDP2 PE=1 SV=2 && PF03372:Endonuclease/Exonuclease/phosphatase family|PF00078:Reverse transcriptase (RNA-dependent DNA polymerase)
gene-M8J77_011342	-2.74655	0.000337045	0.0126211	hypothetical protein && - && -
gene-M8J77_011382	-1.32648	0.000338305	0.0126211	hypothetical protein && - && -
novel.1096	1.99012	0.000347464	0.0129058	- && - && -
gene-M8J77_013484	-3.14871	0.000362316	0.0133628	hypothetical protein && - && -
gene-M8J77_009937	1.68421	0.000362931	0.0133628	hypothetical protein && sp|Q7JQ32|GC76C_DROME Receptor-type guanylate cyclase Gyc76C OS=Drosophila melanogaster OX=7227 GN=Gyc76C PE=1 SV=1 && PF01094:Receptor family ligand binding region|PF07714:Protein tyrosine kinase
gene-M8J77_025911	-1.77415	0.000366765	0.0134746	hypothetical protein && sp|Q0V9X5|BHE22_XENTR Class E basic helix-loop-helix protein 22 OS=Xenopus tropicalis OX=8364 GN=bhlhe22 PE=2 SV=1 && PF00010:Helix-loop-helix DNA-binding domain
gene-M8J77_011216	-2.97007	0.000369877	0.0135595	hypothetical protein && - && -
gene-M8J77_026060	-1.05094	0.000373962	0.0136796	hypothetical protein && sp|P05049|SNAK_DROME Serine protease snake OS=Drosophila melanogaster OX=7227 GN=snk PE=1 SV=2 && PF00089:Trypsin
gene-M8J77_013417	-2.90651	0.000375297	0.0136987	hypothetical protein && sp|Q0II64|SUN3_BOVIN SUN domain-containing protein 3 OS=Bos taurus OX=9913 GN=SUN3 PE=2 SV=2 && PF07738:Sad1 / UNC-like C-terminal
novel.1426	-2.97195	0.00038304	0.0139512	- && - && -
gene-M8J77_026216	-2.68101	0.000385121	0.0139969	hypothetical protein && - && -
gene-M8J77_015755	-3.06252	0.000387117	0.0140392	hypothetical protein && - && -
gene-M8J77_019795	-3.36281	0.000390365	0.0140965	hypothetical protein && - && -
gene-M8J77_003308	-2.64188	0.000391501	0.0141074	hypothetical protein && - && -
gene-M8J77_013621	-3.19871	0.000394889	0.0141992	hypothetical protein && - && -
gene-M8J77_024737	1.37351	0.000395848	0.0142035	hypothetical protein && sp|Q9DCX8|IYD1_MOUSE Iodotyrosine deiodinase 1 OS=Mus musculus OX=10090 GN=Iyd PE=1 SV=1 && PF00881:Nitroreductase family
gene-M8J77_021046	-1.52951	0.000396715	0.0142044	hypothetical protein && - && PF06607:Prokineticin
gene-M8J77_005270	-2.20156	0.000397908	0.014217	hypothetical protein && - && -
gene-M8J77_012377	-2.67735	0.000423631	0.0149791	hypothetical protein && - && -
gene-M8J77_025079	2.78041	0.000423669	0.0149791	hypothetical protein && sp|Q92832|NELL1_HUMAN Protein kinase C-binding protein NELL1 OS=Homo sapiens OX=9606 GN=NELL1 PE=1 SV=4 && PF07645:Calcium-binding EGF domain
novel.1653	1.75707	0.000424567	0.0149795	- && - && -
gene-M8J77_003115	3.10666	0.000426478	0.0150156	hypothetical protein && sp|Q5U4T7|BIC1B_XENLA Protein bicaudal C homolog 1-B OS=Xenopus laevis OX=8355 GN=bicc1-b PE=2 SV=1 && PF00536:SAM domain (Sterile alpha motif)|PF00013:KH domain
gene-M8J77_020061	-2.79521	0.000429859	0.0151032	hypothetical protein && - && -
gene-M8J77_023319	-3.20679	0.000438707	0.0153821	hypothetical protein && - && -
gene-M8J77_003438	-3.19454	0.000441449	0.0154461	hypothetical protein && - && -
gene-M8J77_022197	-1.10843	0.000442959	0.0154669	hypothetical protein && sp|O18598|GST1_BLAGE Glutathione S-transferase OS=Blattella germanica OX=6973 PE=1 SV=3 && PF14497:Glutathione S-transferase, C-terminal domain|PF02798:Glutathione S-transferase, N-terminal domain
gene-M8J77_020844	-1.02407	0.000450863	0.0156863	hypothetical protein && - && -
gene-M8J77_011151	-3.27784	0.000451099	0.0156863	hypothetical protein && - && -
novel.1803	2.10087	0.000452109	0.0156892	- && - && -
gene-M8J77_004233	1.10309	0.000453831	0.01571	hypothetical protein && sp|Q6P1M0|S27A4_HUMAN Long-chain fatty acid transport protein 4 OS=Homo sapiens OX=9606 GN=SLC27A4 PE=1 SV=1 && PF00501:AMP-binding enzyme|PF13193:AMP-binding enzyme C-terminal domain
gene-M8J77_012446	-1.14634	0.000457121	0.015766	hypothetical protein && sp|P26769|ADCY2_RAT Adenylate cyclase type 2 OS=Rattus norvegicus OX=10116 GN=Adcy2 PE=1 SV=1 && PF16214:Adenylyl cyclase N-terminal extracellular and transmembrane region|PF00211:Adenylate and Guanylate cyclase catalytic domain
novel.674	-5.05352	0.000458709	0.0157886	- && - && -
gene-M8J77_005376	1.25453	0.000464547	0.0159194	hypothetical protein && sp|Q47690|MMUM_ECOLI Homocysteine S-methyltransferase OS=Escherichia coli (strain K12) OX=83333 GN=mmuM PE=1 SV=2 && PF02574:Homocysteine S-methyltransferase
gene-M8J77_001496	-1.5215	0.000465335	0.0159194	hypothetical protein && - && -
gene-M8J77_002311	-1.23741	0.000472409	0.0161244	hypothetical protein && - && -
gene-M8J77_025959	-1.12604	0.000476984	0.0161906	hypothetical protein && - && -
gene-M8J77_006018	1.17329	0.000477097	0.0161906	hypothetical protein && sp|Q24738|BOSS_DROVI Protein bride of sevenless OS=Drosophila virilis OX=7244 GN=boss PE=3 SV=1 && PF00003:7 transmembrane sweet-taste receptor of 3 GCPR
gene-M8J77_005594	-3.1268	0.000479803	0.0162499	hypothetical protein && - && -
gene-M8J77_016881	-1.54991	0.000485454	0.0163187	hypothetical protein && sp|Q14192|FHL2_HUMAN Four and a half LIM domains protein 2 OS=Homo sapiens OX=9606 GN=FHL2 PE=1 SV=3 && PF00412:LIM domain|PF06297:PET Domain
gene-M8J77_004804	-1.66255	0.000485506	0.0163187	hypothetical protein && - && -
gene-M8J77_016049	1.02554	0.000488768	0.0163682	hypothetical protein && sp|Q3U5C8|ARHGG_MOUSE Rho guanine nucleotide exchange factor 16 OS=Mus musculus OX=10090 GN=Arhgef16 PE=1 SV=3 && PF14604:Variant SH3 domain|PF00621:RhoGEF domain
gene-M8J77_024122	-2.62908	0.00048911	0.0163682	hypothetical protein && - && -
gene-M8J77_005940	-3.26473	0.000490544	0.0163838	hypothetical protein && - && -
gene-M8J77_008520	3.45498	0.000500721	0.0166251	hypothetical protein && - && PF13384:Homeodomain-like domain|PF01498:Transposase
gene-M8J77_015536	-2.55465	0.000508662	0.0168255	hypothetical protein && - && -
gene-M8J77_017638	-2.76823	0.00051179	0.0168601	hypothetical protein && sp|Q95SX7|RTBS_DROME Probable RNA-directed DNA polymerase from transposon BS OS=Drosophila melanogaster OX=7227 GN=RTase PE=2 SV=1 && PF00078:Reverse transcriptase (RNA-dependent DNA polymerase)|PF14529:Endonuclease-reverse transcriptase
gene-M8J77_007660	-3.06731	0.000513257	0.0168756	hypothetical protein && - && -
gene-M8J77_013956	-4.27196	0.00052095	0.0170552	hypothetical protein && sp|Q5XIC0|ECI2_RAT Enoyl-CoA delta isomerase 2 OS=Rattus norvegicus OX=10116 GN=Eci2 PE=1 SV=1 && PF00378:Enoyl-CoA hydratase/isomerase
novel.1412	-3.15999	0.000521747	0.0170552	- && - && -
novel.2054	6.41414	0.000526312	0.0171712	- && - && -
gene-M8J77_018815	1.90139	0.000537518	0.0174371	hypothetical protein && sp|Q8CCJ9|P20L1_MOUSE PHD finger protein 20-like protein 1 OS=Mus musculus OX=10090 GN=Phf20l1 PE=1 SV=2 && PF00628:PHD-finger
gene-M8J77_024505	1.28271	0.000539154	0.0174554	hypothetical protein && sp|O97422|B3GI_DROME Galactosylgalactosylxylosylprotein 3-beta-glucuronosyltransferase I OS=Drosophila melanogaster OX=7227 GN=GlcAT-I PE=2 SV=2 && PF03360:Glycosyltransferase family 43
gene-M8J77_003549	-2.86418	0.000542792	0.0175396	hypothetical protein && sp|Q95SX7|RTBS_DROME Probable RNA-directed DNA polymerase from transposon BS OS=Drosophila melanogaster OX=7227 GN=RTase PE=2 SV=1 && -
novel.244	-4.5984	0.000546959	0.0175734	- && - && -
gene-M8J77_024914	-3.28609	0.000549795	0.0175985	hypothetical protein && sp|Q9XVE5|FACE1_CAEEL CAAX prenyl protease 1 homolog OS=Caenorhabditis elegans OX=6239 GN=fce-1 PE=1 SV=1 && PF16491:CAAX prenyl protease N-terminal, five membrane helices|PF01435:Peptidase family M48
gene-M8J77_022389	-3.1818	0.000549822	0.0175985	hypothetical protein && - && -
gene-M8J77_019492	1.30698	0.000552053	0.0176365	hypothetical protein && sp|P35502|ESTF_MYZPE Esterase FE4 OS=Myzus persicae OX=13164 PE=1 SV=1 && PF00135:Carboxylesterase family
gene-M8J77_009692	1.46022	0.000555227	0.0177044	hypothetical protein && sp|A0A291PQF1|UGT5_DACCO UDP-glycosyltransferase UGT5 OS=Dactylopius coccus OX=765876 GN=UGT5 PE=1 SV=1 && PF00201:UDP-glucoronosyl and UDP-glucosyl transferase
gene-M8J77_012216	2.91838	0.000559306	0.0177835	hypothetical protein && - && -
gene-M8J77_013965	1.16781	0.000559813	0.0177835	hypothetical protein && sp|Q95RI5|FAXC_DROME Failed axon connections OS=Drosophila melanogaster OX=7227 GN=fax PE=1 SV=1 && PF17172:Glutathione S-transferase N-terminal domain|PF17171:Glutathione S-transferase, C-terminal domain
gene-M8J77_007513	-3.1763	0.000572997	0.0181003	hypothetical protein && - && -
novel.1590	-6.53843	0.000586058	0.0184439	- && - && -
gene-M8J77_018056	-3.03653	0.000590603	0.0185524	hypothetical protein && - && -
gene-M8J77_011581	-1.00918	0.000593681	0.0186028	hypothetical protein && - && -
gene-M8J77_010589	-2.68488	0.000594408	0.0186028	hypothetical protein && - && -
gene-M8J77_017802	1.05958	0.000603481	0.0188518	hypothetical protein && sp|Q16816|PHKG1_HUMAN Phosphorylase b kinase gamma catalytic chain, skeletal muscle/heart isoform OS=Homo sapiens OX=9606 GN=PHKG1 PE=2 SV=3 && PF00069:Protein kinase domain|PF12330:Haspin like kinase domain
gene-M8J77_008003	1.0834	0.000607334	0.0189327	hypothetical protein && sp|Q9VYY4|C4G15_DROME Cytochrome P450 4g15 OS=Drosophila melanogaster OX=7227 GN=Cyp4g15 PE=2 SV=1 && PF00067:Cytochrome P450
gene-M8J77_020651	1.06885	0.00060831	0.0189327	hypothetical protein && sp|Q80W47|WIPI2_MOUSE WD repeat domain phosphoinositide-interacting protein 2 OS=Mus musculus OX=10090 GN=Wipi2 PE=1 SV=1 && -
gene-M8J77_012419	-2.64843	0.000617342	0.0191785	hypothetical protein && - && -
gene-M8J77_018332	-2.04432	0.000625067	0.0193473	hypothetical protein && sp|Q9WTK3|GPAA1_MOUSE Glycosylphosphatidylinositol anchor attachment 1 protein OS=Mus musculus OX=10090 GN=Gpaa1 PE=1 SV=3 && PF04114:Gaa1-like, GPI transamidase component
gene-M8J77_006008	4.14899	0.000641802	0.0197928	hypothetical protein && - && -
gene-M8J77_010830	-3.13868	0.000643491	0.0198087	hypothetical protein && sp|P56213|ALR_MOUSE FAD-linked sulfhydryl oxidase ALR OS=Mus musculus OX=10090 GN=Gfer PE=1 SV=2 && PF04777:Erv1 / Alr family
gene-M8J77_021317	-1.3574	0.000645591	0.0198087	hypothetical protein && sp|Q9PT84|KCNH6_CHICK Potassium voltage-gated channel subfamily H member 6 OS=Gallus gallus OX=9031 GN=KCNH6 PE=2 SV=2 && PF00027:Cyclic nucleotide-binding domain|PF00520:Ion transport protein
gene-M8J77_024437	-1.3066	0.000645833	0.0198087	hypothetical protein && sp|Q8MS59|WAT_DROME Fatty acyl-CoA reductase wat OS=Drosophila melanogaster OX=7227 GN=wat PE=1 SV=1 && PF03015:Male sterility protein|PF07993:Male sterility protein
gene-M8J77_015091	1.13141	0.000648409	0.0198516	hypothetical protein && sp|Q220I8|TTCA_RHOFT tRNA-cytidine(32) 2-sulfurtransferase OS=Rhodoferax ferrireducens (strain ATCC BAA-621 / DSM 15236 / T118) OX=338969 GN=ttcA PE=3 SV=1 && PF00266:Aminotransferase class-V|PF01171:PP-loop family
gene-M8J77_015206	-1.09777	0.000650287	0.0198732	hypothetical protein && - && -
gene-M8J77_023897	2.88959	0.000652411	0.0198892	hypothetical protein && sp|Q9VVI9|CHMP5_DROME Charged multivesicular body protein 5 OS=Drosophila melanogaster OX=7227 GN=Vps60 PE=1 SV=2 && PF03357:Snf7
gene-M8J77_003485	1.47882	0.000654223	0.0198892	hypothetical protein && - && -
gene-M8J77_001335	2.38137	0.000654343	0.0198892	hypothetical protein && - && PF00098:Zinc knuckle
gene-M8J77_025699	-2.56734	0.000658674	0.0199849	hypothetical protein && - && PF12306:Inclusion body protein
gene-M8J77_014659	4.05385	0.0006674	0.0202134	hypothetical protein && - && -
gene-M8J77_000411	-1.9262	0.000674455	0.0203905	hypothetical protein && - && -
gene-M8J77_003199	2.28498	0.000680292	0.0204936	hypothetical protein && sp|O46431|FIBP_CHLAE Acidic fibroblast growth factor intracellular-binding protein OS=Chlorocebus aethiops OX=9534 GN=FIBP PE=2 SV=2 && PF05427:Acidic fibroblast growth factor binding (FIBP)
gene-M8J77_001274	-3.18436	0.000683485	0.0205532	hypothetical protein && sp|Q96PF2|TSSK2_HUMAN Testis-specific serine/threonine-protein kinase 2 OS=Homo sapiens OX=9606 GN=TSSK2 PE=1 SV=2 && PF00069:Protein kinase domain
novel.1416	-1.32325	0.00068901	0.0206382	- && - && -
gene-M8J77_009921	-1.30442	0.000690898	0.0206382	hypothetical protein && sp|Q24572|CAF1_DROME Chromatin assembly factor 1 p55 subunit OS=Drosophila melanogaster OX=7227 GN=Caf1-55 PE=1 SV=1 && PF12265:Histone-binding protein RBBP4 or subunit C of CAF1 complex|PF00400:WD domain, G-beta repeat
novel.1095	-3.22057	0.000691198	0.0206382	- && - && -
gene-M8J77_014137	1.6997	0.000696518	0.0207604	hypothetical protein && sp|O02373|UGDH_DROME UDP-glucose 6-dehydrogenase OS=Drosophila melanogaster OX=7227 GN=sgl PE=1 SV=1 && PF03721:UDP-glucose/GDP-mannose dehydrogenase family, NAD binding domain|PF03720:UDP-glucose/GDP-mannose dehydrogenase family, UDP binding domain|PF00984:UDP-glucose/GDP-mannose dehydrogenase family, central domain
gene-M8J77_017275	-1.8991	0.000712346	0.0211576	hypothetical protein && sp|Q03277|PO11_BRACO Retrovirus-related Pol polyprotein from type-1 retrotransposable element R1 (Fragment) OS=Bradysia coprophila OX=38358 PE=4 SV=1 && PF00078:Reverse transcriptase (RNA-dependent DNA polymerase)|PF14529:Endonuclease-reverse transcriptase
gene-M8J77_006158	-1.77126	0.000717261	0.0212484	hypothetical protein && - && -
gene-M8J77_003882	-1.01293	0.000717918	0.0212484	hypothetical protein && sp|Q8BM14|LIPK_MOUSE Lipase member K OS=Mus musculus OX=10090 GN=Lipk PE=2 SV=1 && PF00561:alpha/beta hydrolase fold
gene-M8J77_000635	-1.33507	0.000734365	0.0216215	hypothetical protein && sp|O61307|TENM_DROME Teneurin-m OS=Drosophila melanogaster OX=7227 GN=Ten-m PE=1 SV=2 && PF15636:GHH signature containing HNH/Endo VII superfamily nuclease toxin
gene-M8J77_002623	-4.06299	0.000742507	0.0218233	hypothetical protein && - && PF00078:Reverse transcriptase (RNA-dependent DNA polymerase)
gene-M8J77_018636	2.60909	0.000748836	0.021971	hypothetical protein && - && -
gene-M8J77_004776	2.46556	0.000760687	0.0222801	hypothetical protein && - && -
gene-M8J77_018732	-1.96097	0.000766176	0.022402	hypothetical protein && - && -
gene-M8J77_004089	-3.02162	0.000775937	0.0226482	hypothetical protein && - && -
gene-M8J77_017573	1.02854	0.000777621	0.0226583	hypothetical protein && sp|Q9VEI3|S35B2_DROME Adenosine 3'-phospho 5'-phosphosulfate transporter 1 OS=Drosophila melanogaster OX=7227 GN=sll PE=1 SV=1 && PF08449:UAA transporter family
gene-M8J77_011755	3.43256	0.000781167	0.0227224	hypothetical protein && - && -
gene-M8J77_000424	1.05366	0.000785378	0.0228056	hypothetical protein && - && -
gene-M8J77_016362	-2.48164	0.000791631	0.0229296	hypothetical protein && sp|Q9VEG6|PERC_DROME Chorion peroxidase OS=Drosophila melanogaster OX=7227 GN=Pxt PE=2 SV=3 && PF03098:Animal haem peroxidase
gene-M8J77_007307	-1.1803	0.000795793	0.0229896	hypothetical protein && - && -
gene-M8J77_002420	4.39644	0.000800307	0.0230734	hypothetical protein && sp|Q4U1U2|MAFA_XENTR Transcription factor MafA OS=Xenopus tropicalis OX=8364 GN=mafa PE=2 SV=1 && PF03131:bZIP Maf transcription factor
gene-M8J77_014834	-3.05553	0.000801424	0.0230734	hypothetical protein && - && PF00581:Rhodanese-like domain
novel.1447	-2.72251	0.000805949	0.0230938	- && - && -
gene-M8J77_001134	-2.39229	0.000806233	0.0230938	hypothetical protein && - && -
novel.1804	-1.38227	0.000815413	0.0233172	- && - && -
novel.1959	-1.79527	0.000823532	0.02347	- && - && -
gene-M8J77_001720	2.97574	0.000826269	0.0235083	hypothetical protein && - && -
novel.156	1.68171	0.00083274	0.0236129	- && - && -
gene-M8J77_006709	-3.15818	0.000836633	0.0236689	hypothetical protein && - && PF01981:Peptidyl-tRNA hydrolase PTH2
gene-M8J77_021005	-2.45655	0.000837516	0.0236689	hypothetical protein && sp|Q16Q94|GATC_AEDAE Glutamyl-tRNA(Gln) amidotransferase subunit C, mitochondrial OS=Aedes aegypti OX=7159 GN=AAEL011360 PE=3 SV=1 && PF02686:Glu-tRNAGln amidotransferase C subunit
gene-M8J77_018447	-2.97125	0.000846367	0.0238791	hypothetical protein && - && -
gene-M8J77_011257	-2.88864	0.000854223	0.0240355	hypothetical protein && - && -
gene-M8J77_002362	1.50373	0.000858355	0.0240967	hypothetical protein && - && -
gene-M8J77_017923	-3.26051	0.000868973	0.0243543	hypothetical protein && - && PF14529:Endonuclease-reverse transcriptase
gene-M8J77_011251	1.00693	0.000875457	0.0244946	hypothetical protein && sp|Q92896|GSLG1_HUMAN Golgi apparatus protein 1 OS=Homo sapiens OX=9606 GN=GLG1 PE=1 SV=2 && PF00839:Cysteine rich repeat
gene-M8J77_008354	1.18285	0.000876879	0.0244946	hypothetical protein && - && PF09457:FIP domain
gene-M8J77_012742	-1.66426	0.000883013	0.0246253	hypothetical protein && sp|Q8NHU2|CFA61_HUMAN Cilia- and flagella-associated protein 61 OS=Homo sapiens OX=9606 GN=CFAP61 PE=2 SV=3 && PF16092:Domain of unknown function (DUF4821)
gene-M8J77_024447	-3.08535	0.000898556	0.0249389	hypothetical protein && sp|P50411|IPP2_RAT Protein phosphatase inhibitor 2 OS=Rattus norvegicus OX=10116 GN=Ppp1r2 PE=1 SV=2 && PF04979:Protein phosphatase inhibitor 2 (IPP-2)
gene-M8J77_001475	-1.02723	0.000898686	0.0249389	hypothetical protein && - && -
gene-M8J77_016909	-2.45619	0.000900858	0.0249582	hypothetical protein && - && -
gene-M8J77_022625	7.0418	0.000909602	0.0251181	hypothetical protein && - && -
gene-M8J77_005792	1.00451	0.000926095	0.0254902	hypothetical protein && sp|Q94526|ORK1_DROME Open rectifier potassium channel protein 1 OS=Drosophila melanogaster OX=7227 GN=Ork1 PE=1 SV=2 && PF07885:Ion channel
gene-M8J77_024607	1.4688	0.000933161	0.0255569	hypothetical protein && sp|Q5E936|TXD12_BOVIN Thioredoxin domain-containing protein 12 OS=Bos taurus OX=9913 GN=TXNDC12 PE=2 SV=1 && PF13899:Thioredoxin-like
gene-M8J77_025875	-1.13836	0.000934565	0.0255569	hypothetical protein && sp|Q8R2T8|TF3C5_MOUSE General transcription factor 3C polypeptide 5 OS=Mus musculus OX=10090 GN=Gtf3c5 PE=2 SV=2 && PF09734:RNA polymerase III transcription factor (TF)IIIC subunit HTH domain|PF17682:Tau95 Triple barrel domain
gene-M8J77_002013	1.52975	0.000939159	0.025641	hypothetical protein && - && -
gene-M8J77_001525	-3.04673	0.000948588	0.0258264	hypothetical protein && - && -
gene-M8J77_004027	-2.55663	0.000949004	0.0258264	hypothetical protein && sp|P30349|LKHA4_RAT Leukotriene A-4 hydrolase OS=Rattus norvegicus OX=10116 GN=Lta4h PE=1 SV=3 && PF17900:Peptidase M1 N-terminal domain|PF01433:Peptidase family M1 domain
gene-M8J77_009028	3.07362	0.000959834	0.0260791	hypothetical protein && - && -
gene-M8J77_025971	-3.32465	0.000963133	0.0261267	hypothetical protein && - && -
gene-M8J77_016070	1.14207	0.000968439	0.0262285	hypothetical protein && - && -
gene-M8J77_018331	-2.27649	0.000979115	0.0264162	hypothetical protein && sp|P07764|ALF_DROME Fructose-bisphosphate aldolase OS=Drosophila melanogaster OX=7227 GN=Ald1 PE=1 SV=5 && PF00274:Fructose-bisphosphate aldolase class-I
novel.2122	1.51753	0.000984866	0.0264995	- && - && -
gene-M8J77_025801	1.18089	0.000993082	0.0266398	hypothetical protein && sp|Q23023|UNC51_CAEEL Serine/threonine-protein kinase unc-51 OS=Caenorhabditis elegans OX=6239 GN=unc-51 PE=1 SV=1 && PF00069:Protein kinase domain
gene-M8J77_012650	2.36161	0.00100239	0.026847	hypothetical protein && sp|P12785|FAS_RAT Fatty acid synthase OS=Rattus norvegicus OX=10116 GN=Fasn PE=1 SV=3 && PF02801:Beta-ketoacyl synthase, C-terminal domain|PF00109:Beta-ketoacyl synthase, N-terminal domain|PF16197:Ketoacyl-synthetase C-terminal extension
gene-M8J77_016464	-3.13582	0.00100926	0.0269882	hypothetical protein && - && -
gene-M8J77_016908	-1.23123	0.0010118	0.0270133	hypothetical protein && - && -
gene-M8J77_009235	-1.2233	0.0010256	0.0273025	hypothetical protein && - && PF14886:FAM183A and FAM183B related
gene-M8J77_011164	-1.55147	0.00102716	0.0273025	hypothetical protein && - && PF08017:Fibrinogen binding protein
gene-M8J77_001211	-2.99884	0.00102748	0.0273025	hypothetical protein && - && -
gene-M8J77_012808	-2.45196	0.00103617	0.0274901	hypothetical protein && - && -
gene-M8J77_017690	1.88537	0.00103833	0.0275043	hypothetical protein && - && -
novel.1554	4.06764	0.00104386	0.0275816	- && - && -
gene-M8J77_006834	-2.2217	0.00104451	0.0275816	hypothetical protein && - && -
gene-M8J77_011583	1.32561	0.00104691	0.0275958	hypothetical protein && - && PF05585:Putative peptidase (DUF1758)|PF03564:Protein of unknown function (DUF1759)
gene-M8J77_007336	-2.13478	0.00104959	0.0275958	hypothetical protein && - && -
gene-M8J77_025281	-3.10444	0.00105005	0.0275958	hypothetical protein && - && -
novel.1087	-4.70207	0.0010598	0.0277255	- && - && -
gene-M8J77_019688	-1.36375	0.00106806	0.0278985	hypothetical protein && - && -
novel.628	1.369	0.00107046	0.0279178	- && - && -
novel.1177	-1.09143	0.00110315	0.0286883	- && - && -
gene-M8J77_000910	1.60885	0.00110799	0.0286883	hypothetical protein && sp|A2RV61|GAPD1_XENLA GTPase-activating protein and VPS9 domain-containing protein 1 OS=Xenopus laevis OX=8355 GN=gapvd1 PE=2 SV=1 && -
gene-M8J77_019756	5.10063	0.00110865	0.0286883	hypothetical protein && sp|Q9HCM2|PLXA4_HUMAN Plexin-A4 OS=Homo sapiens OX=9606 GN=PLXNA4 PE=1 SV=4 && PF01833:IPT/TIG domain|PF08337:Plexin cytoplasmic RasGAP domain
gene-M8J77_015694	1.43066	0.00111019	0.0286883	hypothetical protein && sp|Q8LAC4|URH2_ARATH Probable uridine nucleosidase 2 OS=Arabidopsis thaliana OX=3702 GN=URH2 PE=2 SV=1 && PF01156:Inosine-uridine preferring nucleoside hydrolase
gene-M8J77_025113	-3.27825	0.00112777	0.0290699	hypothetical protein && sp|P33240|CSTF2_HUMAN Cleavage stimulation factor subunit 2 OS=Homo sapiens OX=9606 GN=CSTF2 PE=1 SV=1 && PF14327:Hinge domain of cleavage stimulation factor subunit 2|PF00076:RNA recognition motif. (a.k.a. RRM, RBD, or RNP domain)|PF14304:Transcription termination and cleavage factor C-terminal
gene-M8J77_011640	-2.286	0.00112839	0.0290699	hypothetical protein && - && PF13964:Kelch motif|PF01344:Kelch motif|PF07707:BTB And C-terminal Kelch
gene-M8J77_016435	-3.00331	0.00114773	0.0295229	hypothetical protein && sp|A4Q9E8|TTLL6_MOUSE Tubulin polyglutamylase TTLL6 OS=Mus musculus OX=10090 GN=Ttll6 PE=1 SV=1 && PF03133:Tubulin-tyrosine ligase family
gene-M8J77_007574	-1.24196	0.00116826	0.0300054	hypothetical protein && sp|Q24117|DYL1_DROME Dynein light chain 1, cytoplasmic OS=Drosophila melanogaster OX=7227 GN=ctp PE=1 SV=1 && PF01221:Dynein light chain type 1
gene-M8J77_014654	-2.96964	0.00117098	0.0300297	hypothetical protein && - && -
gene-M8J77_001775	-4.20601	0.00117281	0.0300311	hypothetical protein && - && -
gene-M8J77_007589	1.75906	0.00117615	0.0300711	hypothetical protein && sp|P18172|DHGL_DROPS Glucose dehydrogenase [FAD, quinone] OS=Drosophila pseudoobscura pseudoobscura OX=46245 GN=Gld PE=3 SV=4 && PF00732:GMC oxidoreductase|PF05199:GMC oxidoreductase
gene-M8J77_019180	-1.54673	0.00119273	0.0303302	hypothetical protein && sp|Q8N4S7|PAQR4_HUMAN Progestin and adipoQ receptor family member 4 OS=Homo sapiens OX=9606 GN=PAQR4 PE=2 SV=3 && PF03006:Haemolysin-III related
gene-M8J77_022170	-1.20423	0.00119317	0.0303302	hypothetical protein && sp|P33270|CP6A2_DROME Cytochrome P450 6a2 OS=Drosophila melanogaster OX=7227 GN=Cyp6a2 PE=2 SV=2 && PF00067:Cytochrome P450
gene-M8J77_023024	-2.51068	0.00119526	0.0303302	hypothetical protein && - && -
gene-M8J77_006067	-2.74982	0.00119861	0.0303358	hypothetical protein && - && -
novel.1769	-1.69086	0.00119907	0.0303358	- && - && -
gene-M8J77_016759	-2.3046	0.00121009	0.0305041	hypothetical protein && - && -
gene-M8J77_018900	2.28852	0.00121114	0.0305041	hypothetical protein && - && -
gene-M8J77_017449	1.2725	0.00121601	0.0305813	hypothetical protein && sp|P29503|NEUR_DROME Protein neuralized OS=Drosophila melanogaster OX=7227 GN=neur PE=1 SV=2 && PF07177:Neuralized|PF13920:Zinc finger, C3HC4 type (RING finger)
gene-M8J77_006725	-3.11722	0.00122607	0.0307566	hypothetical protein && - && -
gene-M8J77_014318	-3.16432	0.00122663	0.0307566	hypothetical protein && - && -
gene-M8J77_014761	-1.97634	0.00126436	0.0316183	hypothetical protein && - && -
gene-M8J77_010495	1.58668	0.00126473	0.0316183	hypothetical protein && sp|Q5R8I8|PISD_PONAB Phosphatidylserine decarboxylase proenzyme, mitochondrial OS=Pongo abelii OX=9601 GN=PISD PE=2 SV=1 && PF02666:Phosphatidylserine decarboxylase
gene-M8J77_016028	-2.9621	0.0012682	0.0316582	hypothetical protein && - && -
gene-M8J77_014767	-2.98611	0.00128484	0.0320261	hypothetical protein && - && -
gene-M8J77_023411	-5.26823	0.00130502	0.0324813	hypothetical protein && sp|Q7LHG5|YI31B_YEAST Transposon Ty3-I Gag-Pol polyprotein OS=Saccharomyces cerevisiae (strain ATCC 204508 / S288c) OX=559292 GN=TY3B-I PE=1 SV=2 && PF00078:Reverse transcriptase (RNA-dependent DNA polymerase)|PF00098:Zinc knuckle
gene-M8J77_024202	2.9732	0.00130946	0.032544	hypothetical protein && sp|P21329|RTJK_DROFU RNA-directed DNA polymerase from mobile element jockey OS=Drosophila funebris OX=7221 GN=jockey\pol PE=1 SV=1 && PF00075:RNase H|PF00078:Reverse transcriptase (RNA-dependent DNA polymerase)
gene-M8J77_006040	-2.61334	0.00132853	0.0329695	hypothetical protein && sp|Q9VM91|TTL3A_DROME Tubulin glycylase 3A OS=Drosophila melanogaster OX=7227 GN=TTLL3A PE=1 SV=1 && PF03133:Tubulin-tyrosine ligase family
novel.1211	-1.13512	0.00133322	0.0330374	- && - && -
gene-M8J77_010120	-2.13215	0.00134473	0.0332265	hypothetical protein && sp|Q7Q732|DHRS7_ANOGA Dehydrogenase/reductase SDR family protein 7-like OS=Anopheles gambiae OX=7165 GN=AGAP005532 PE=3 SV=3 && PF00106:short chain dehydrogenase
gene-M8J77_005874	-1.70037	0.00134479	0.0332265	hypothetical protein && - && -
gene-M8J77_000263	-5.5426	0.00136044	0.0335641	hypothetical protein && - && -
gene-M8J77_015098	-1.85464	0.00136722	0.0336357	hypothetical protein && - && -
gene-M8J77_021426	-2.97208	0.00136732	0.0336357	hypothetical protein && - && PF14924:Protein of unknown function (DUF4497)
gene-M8J77_002020	-1.19515	0.00137611	0.033789	hypothetical protein && - && -
gene-M8J77_009998	3.46212	0.00137755	0.033789	hypothetical protein && sp|P35072|TCB1_CAEBR Transposable element Tcb1 transposase OS=Caenorhabditis briggsae OX=6238 PE=3 SV=1 && PF13358:DDE superfamily endonuclease
gene-M8J77_024319	-1.58167	0.00138228	0.0338179	hypothetical protein && - && -
gene-M8J77_014902	-1.31215	0.00138287	0.0338179	hypothetical protein && sp|Q99104|MYO5A_MOUSE Unconventional myosin-Va OS=Mus musculus OX=10090 GN=Myo5a PE=1 SV=2 && PF01843:DIL domain
gene-M8J77_016646	1.27154	0.00139307	0.0339725	hypothetical protein && - && PF00078:Reverse transcriptase (RNA-dependent DNA polymerase)
gene-M8J77_014348	-2.92051	0.00142155	0.034593	hypothetical protein && - && -
novel.1523	-3.04593	0.00142961	0.0347133	- && - && -
gene-M8J77_023610	1.31426	0.00144314	0.0349414	hypothetical protein && - && PF02958:Ecdysteroid kinase
gene-M8J77_001355	-1.18887	0.00144818	0.0349633	hypothetical protein && - && -
gene-M8J77_013879	-2.34323	0.00147649	0.0354945	hypothetical protein && - && PF03564:Protein of unknown function (DUF1759)|PF18701:Family of unknown function (DUF5641)
gene-M8J77_014321	-3.58239	0.00148329	0.0355569	hypothetical protein && - && PF13639:Ring finger domain
gene-M8J77_013682	-6.93214	0.00149228	0.0357217	hypothetical protein && - && -
gene-M8J77_018888	-2.84223	0.00150192	0.0358643	hypothetical protein && - && -
novel.1306	-3.16229	0.00150248	0.0358643	- && - && -
gene-M8J77_007741	-1.37082	0.00151601	0.0360604	hypothetical protein && - && -
gene-M8J77_019444	1.36694	0.00152283	0.0360952	hypothetical protein && sp|Q7PPA5|ATC1_ANOGA Calcium-transporting ATPase sarcoplasmic/endoplasmic reticulum type OS=Anopheles gambiae OX=7165 GN=SERCA PE=3 SV=5 && PF00689:Cation transporting ATPase, C-terminus|PF00122:E1-E2 ATPase|PF13246:Cation transport ATPase (P-type)|PF12710:haloacid dehalogenase-like hydrolase
gene-M8J77_011396	-4.04638	0.00155476	0.0367488	hypothetical protein && sp|P49340|WNT1_BOMMO Protein Wnt-1 OS=Bombyx mori OX=7091 GN=WNT-1 PE=2 SV=1 && PF00110:wnt family
gene-M8J77_020391	1.07601	0.00159717	0.0375935	hypothetical protein && - && PF00651:BTB/POZ domain
gene-M8J77_013717	-2.58587	0.00160015	0.037601	hypothetical protein && - && -
gene-M8J77_011723	-2.5876	0.00160194	0.037601	hypothetical protein && - && -
novel.518	-2.00367	0.00160601	0.0376444	- && - && -
gene-M8J77_007730	-2.01442	0.00161835	0.037881	hypothetical protein && sp|P14866|HNRPL_HUMAN Heterogeneous nuclear ribonucleoprotein L OS=Homo sapiens OX=9606 GN=HNRNPL PE=1 SV=2 && PF13893:RNA recognition motif. (a.k.a. RRM, RBD, or RNP domain)
gene-M8J77_007692	-1.71115	0.00163713	0.0382148	hypothetical protein && sp|Q1LXE6|TT39C_DANRE Tetratricopeptide repeat protein 39C OS=Danio rerio OX=7955 GN=ttc39c PE=2 SV=1 && PF00069:Protein kinase domain|PF10300:Protein of unknown function (DUF3808)
gene-M8J77_020934	1.14638	0.00165221	0.0385136	hypothetical protein && sp|Q32L52|GID8_BOVIN Glucose-induced degradation protein 8 homolog OS=Bos taurus OX=9913 GN=GID8 PE=2 SV=1 && PF08513:LisH|PF10607:CTLH/CRA C-terminal to LisH motif domain
gene-M8J77_008461	-1.93977	0.00165962	0.0385834	hypothetical protein && sp|Q5ZML7|LAP4A_CHICK Lysosomal-associated transmembrane protein 4A OS=Gallus gallus OX=9031 GN=LAPTM4A PE=2 SV=1 && PF03821:Golgi 4-transmembrane spanning transporter
gene-M8J77_019620	-1.49607	0.00167095	0.0387368	hypothetical protein && - && PF07776:Zinc-finger associated domain (zf-AD)
gene-M8J77_003035	-1.5963	0.00167677	0.0388183	hypothetical protein && - && -
gene-M8J77_016274	-2.95352	0.00168237	0.0388473	hypothetical protein && - && -
gene-M8J77_005968	-1.02214	0.00168262	0.0388473	hypothetical protein && - && -
gene-M8J77_005143	1.18183	0.0016875	0.038854	hypothetical protein && sp|Q16HW7|GNPI_AEDAE Glucosamine-6-phosphate isomerase OS=Aedes aegypti OX=7159 GN=Gnpda1 PE=3 SV=1 && PF01182:Glucosamine-6-phosphate isomerases/6-phosphogluconolactonase
gene-M8J77_017725	4.34769	0.00171584	0.039399	hypothetical protein && sp|Q50L39|BI52A_XENLA Baculoviral IAP repeat-containing protein 5.2-A OS=Xenopus laevis OX=8355 GN=birc5.2-a PE=1 SV=1 && PF00653:Inhibitor of Apoptosis domain
gene-M8J77_008834	-2.95416	0.0017188	0.0394134	hypothetical protein && - && -
gene-M8J77_006620	-1.03438	0.00172345	0.0394666	hypothetical protein && - && PF00379:Insect cuticle protein
novel.514	1.79774	0.00172692	0.0394925	- && - && -
gene-M8J77_006165	-1.43415	0.00173939	0.0397239	hypothetical protein && sp|P04323|POL3_DROME Retrovirus-related Pol polyprotein from transposon 17.6 OS=Drosophila melanogaster OX=7227 GN=pol PE=4 SV=1 && PF00665:Integrase core domain|PF17917:RNase H-like domain found in reverse transcriptase
gene-M8J77_007855	-3.19677	0.00174458	0.0397886	hypothetical protein && - && -
gene-M8J77_022558	1.47129	0.00176663	0.0401831	hypothetical protein && sp|Q2T9M4|DRC7_BOVIN Dynein regulatory complex subunit 7 OS=Bos taurus OX=9913 GN=DRC7 PE=2 SV=1 && -
gene-M8J77_018035	-1.21254	0.00177258	0.0402643	hypothetical protein && - && -
gene-M8J77_019203	-1.21328	0.00177877	0.0403458	hypothetical protein && - && PF15376:Domain of unknown function (DUF4603)
gene-M8J77_000308	1.2176	0.00178095	0.0403458	hypothetical protein && - && PF00567:Tudor domain
gene-M8J77_015139	-1.30713	0.00178839	0.0404601	hypothetical protein && - && PF00075:RNase H
novel.1149	2.63817	0.0017913	0.0404719	- && - && -
gene-M8J77_015181	-2.48723	0.00181562	0.0409666	hypothetical protein && sp|Q9VPI2|IR21A_DROME Ionotropic receptor 21a OS=Drosophila melanogaster OX=7227 GN=Ir21a PE=2 SV=2 && PF00060:Ligand-gated ion channel
gene-M8J77_000642	1.56473	0.00181907	0.0409897	hypothetical protein && - && -
gene-M8J77_006724	-1.46422	0.00182693	0.041112	hypothetical protein && sp|Q8T674|ABCGK_DICDI ABC transporter G family member 20 OS=Dictyostelium discoideum OX=44689 GN=abcG20 PE=3 SV=1 && PF12698:ABC-2 family transporter protein|PF00005:ABC transporter
gene-M8J77_023178	-2.50825	0.00183385	0.0411582	hypothetical protein && - && -
gene-M8J77_000384	-5.31715	0.00185173	0.0414692	hypothetical protein && - && PF18701:Family of unknown function (DUF5641)|PF05380:Pao retrotransposon peptidase|PF05585:Putative peptidase (DUF1758)|PF03564:Protein of unknown function (DUF1759)|PF17921:Integrase zinc binding domain|PF00078:Reverse transcriptase (RNA-dependent DNA polymerase)|PF00665:Integrase core domain
gene-M8J77_007166	-2.11162	0.0018535	0.0414692	hypothetical protein && sp|Q66403|DPOL_DHBVQ Protein P OS=Duck hepatitis B virus (isolate Shanghai/DHBVQCA34) OX=644639 GN=P PE=3 SV=1 && PF00078:Reverse transcriptase (RNA-dependent DNA polymerase)
gene-M8J77_002100	-1.91206	0.00185507	0.0414692	hypothetical protein && - && -
gene-M8J77_022626	1.41026	0.00186267	0.041584	hypothetical protein && sp|P56941|NPC1_PIG NPC intracellular cholesterol transporter 1 OS=Sus scrofa OX=9823 GN=NPC1 PE=2 SV=1 && PF02460:Patched family
gene-M8J77_016289	-1.60603	0.00187786	0.0418677	hypothetical protein && sp|Q5E9J3|RSLBB_BOVIN Ras-like protein family member 11B OS=Bos taurus OX=9913 GN=RASL11B PE=2 SV=1 && PF00071:Ras family
gene-M8J77_011577	-1.90375	0.00189393	0.0421705	hypothetical protein && - && PF05380:Pao retrotransposon peptidase|PF18701:Family of unknown function (DUF5641)|PF03564:Protein of unknown function (DUF1759)|PF17921:Integrase zinc binding domain|PF00078:Reverse transcriptase (RNA-dependent DNA polymerase)|PF05585:Putative peptidase (DUF1758)
gene-M8J77_017134	1.08066	0.00190536	0.0423693	hypothetical protein && sp|Q9VIQ9|SICK_DROME Protein sickie OS=Drosophila melanogaster OX=7227 GN=sick PE=3 SV=3 && -
gene-M8J77_010957	4.87845	0.00190995	0.0424154	hypothetical protein && sp|Q2HJ57|COTL1_BOVIN Coactosin-like protein OS=Bos taurus OX=9913 GN=COTL1 PE=2 SV=3 && PF00241:Cofilin/tropomyosin-type actin-binding protein
gene-M8J77_012381	-3.19015	0.00191574	0.0424476	hypothetical protein && - && -
gene-M8J77_002857	1.498	0.00191642	0.0424476	hypothetical protein && - && PF13855:Leucine rich repeat
gene-M8J77_001473	-1.0849	0.00192764	0.0426401	hypothetical protein && - && -
gene-M8J77_020008	1.01103	0.00194418	0.042914	hypothetical protein && - && PF01451:Low molecular weight phosphotyrosine protein phosphatase
novel.453	2.61353	0.00194509	0.042914	- && - && -
gene-M8J77_018179	-2.23424	0.00195116	0.0429917	hypothetical protein && - && PF14846:Domain of unknown function (DUF4485)
gene-M8J77_010893	-1.35267	0.00195898	0.0431077	hypothetical protein && - && -
gene-M8J77_017323	-1.8008	0.00196255	0.0431301	hypothetical protein && - && -
gene-M8J77_013876	-5.34972	0.00198007	0.0434023	hypothetical protein && - && -
gene-M8J77_019266	-5.26469	0.00198441	0.043441	hypothetical protein && sp|Q7LHG5|YI31B_YEAST Transposon Ty3-I Gag-Pol polyprotein OS=Saccharomyces cerevisiae (strain ATCC 204508 / S288c) OX=559292 GN=TY3B-I PE=1 SV=2 && PF17919:RNase H-like domain found in reverse transcriptase|PF17921:Integrase zinc binding domain|PF00665:Integrase core domain
gene-M8J77_000556	1.45046	0.00200523	0.0438401	hypothetical protein && sp|A4JHA1|PDXH_BURVG Pyridoxine/pyridoxamine 5'-phosphate oxidase OS=Burkholderia vietnamiensis (strain G4 / LMG 22486) OX=269482 GN=pdxH PE=3 SV=1 && PF01243:Pyridoxamine 5'-phosphate oxidase
gene-M8J77_009458	-3.22061	0.00201134	0.0439168	hypothetical protein && - && -
gene-M8J77_008337	3.81219	0.00201883	0.0439805	hypothetical protein && - && PF00078:Reverse transcriptase (RNA-dependent DNA polymerase)
gene-M8J77_024330	1.69378	0.00202251	0.0439805	hypothetical protein && - && -
gene-M8J77_017987	-2.05403	0.00202868	0.0439805	hypothetical protein && sp|Q9UL68|MYT1L_HUMAN Myelin transcription factor 1-like protein OS=Homo sapiens OX=9606 GN=MYT1L PE=2 SV=3 && PF01530:Zinc finger, C2HC type|PF00078:Reverse transcriptase (RNA-dependent DNA polymerase)
gene-M8J77_005832	2.69862	0.00203093	0.0439805	hypothetical protein && - && PF01284:Membrane-associating domain
gene-M8J77_003066	3.51259	0.00203233	0.0439805	hypothetical protein && - && PF00665:Integrase core domain|PF03564:Protein of unknown function (DUF1759)|PF05585:Putative peptidase (DUF1758)|PF18701:Family of unknown function (DUF5641)|PF05380:Pao retrotransposon peptidase
gene-M8J77_018806	6.0947	0.00203247	0.0439805	hypothetical protein && sp|Q588U8|CFDP2_TRAJA Craniofacial development protein 2 OS=Tragulus javanicus OX=9849 GN=CFDP2 PE=2 SV=1 && PF00078:Reverse transcriptase (RNA-dependent DNA polymerase)|PF14529:Endonuclease-reverse transcriptase
gene-M8J77_005432	2.10518	0.0020662	0.0446531	hypothetical protein && sp|P82600|PERC_AEDAE Chorion peroxidase OS=Aedes aegypti OX=7159 GN=pxt PE=1 SV=3 && PF03098:Animal haem peroxidase
gene-M8J77_003013	-3.42345	0.00207521	0.0447781	hypothetical protein && - && -
gene-M8J77_000003	-1.04442	0.00207728	0.0447781	hypothetical protein && - && -
gene-M8J77_013401	1.1583	0.00208733	0.0448231	hypothetical protein && - && PF00047:Immunoglobulin domain
gene-M8J77_006001	-3.03092	0.00209422	0.044888	hypothetical protein && - && -
gene-M8J77_007965	-1.38009	0.00209566	0.044888	hypothetical protein && sp|Q80XA6|REPS2_MOUSE RalBP1-associated Eps domain-containing protein 2 OS=Mus musculus OX=10090 GN=Reps2 PE=1 SV=2 && PF12763:Cytoskeletal-regulatory complex EF hand
novel.666	-1.08934	0.00210802	0.0449509	- && - && -
gene-M8J77_002585	-1.22438	0.00210931	0.0449509	hypothetical protein && sp|Q5BKQ4|LIPR1_MOUSE Inactive pancreatic lipase-related protein 1 OS=Mus musculus OX=10090 GN=Pnliprp1 PE=1 SV=2 && PF00151:Lipase
gene-M8J77_009626	1.73442	0.00211021	0.0449509	hypothetical protein && - && -
novel.1118	1.09852	0.00211189	0.0449509	- && - && -
gene-M8J77_003938	1.03868	0.00214163	0.0455264	hypothetical protein && - && PF16009:Domain of unknown function (DUF4779)
novel.249	-2.63899	0.0021506	0.0456598	- && - && -
gene-M8J77_002630	1.12026	0.0021618	0.0458399	hypothetical protein && - && PF06585:Haemolymph juvenile hormone binding protein (JHBP)
gene-M8J77_025823	-2.50811	0.00217686	0.0461014	hypothetical protein && - && -
gene-M8J77_015043	-1.69603	0.00218398	0.0461942	hypothetical protein && sp|A0MTA1|APEX1_DANRE DNA-(apurinic or apyrimidinic site) endonuclease OS=Danio rerio OX=7955 GN=apex1 PE=1 SV=1 && PF03372:Endonuclease/Exonuclease/phosphatase family
gene-M8J77_016314	-2.8971	0.00219049	0.0462741	hypothetical protein && - && -
gene-M8J77_002395	-2.26067	0.00219325	0.0462746	hypothetical protein && - && -
gene-M8J77_000237	1.08222	0.0021979	0.0463148	hypothetical protein && sp|Q9D6J3|YJU2_MOUSE Splicing factor YJU2 OS=Mus musculus OX=10090 GN=Yju2 PE=1 SV=1 && PF04502:Family of unknown function (DUF572)
gene-M8J77_016958	-2.34738	0.00220605	0.0464287	hypothetical protein && - && -
novel.1013	-2.32572	0.00222561	0.0467821	- && - && -
gene-M8J77_012609	1.23568	0.00222958	0.0468074	hypothetical protein && - && PF02221:ML domain
gene-M8J77_016875	-1.22821	0.0022638	0.0474668	hypothetical protein && sp|P04323|POL3_DROME Retrovirus-related Pol polyprotein from transposon 17.6 OS=Drosophila melanogaster OX=7227 GN=pol PE=4 SV=1 && PF00665:Integrase core domain|PF17921:Integrase zinc binding domain|PF17917:RNase H-like domain found in reverse transcriptase|PF00078:Reverse transcriptase (RNA-dependent DNA polymerase)
gene-M8J77_006257	-1.91943	0.00228231	0.047706	hypothetical protein && - && -
gene-M8J77_014503	3.01393	0.00228274	0.047706	hypothetical protein && sp|Q9NBX4|RTXE_DROME Probable RNA-directed DNA polymerase from transposon X-element OS=Drosophila melanogaster OX=7227 GN=X-element\ORF2 PE=3 SV=1 && PF00078:Reverse transcriptase (RNA-dependent DNA polymerase)|PF00075:RNase H|PF14529:Endonuclease-reverse transcriptase
gene-M8J77_000164	3.04413	0.00228368	0.047706	hypothetical protein && - && PF13358:DDE superfamily endonuclease
gene-M8J77_012717	1.83498	0.00230547	0.0479243	hypothetical protein && sp|Q90X46|GP161_DANRE G-protein coupled receptor 161 OS=Danio rerio OX=7955 GN=gpr161 PE=2 SV=2 && PF00001:7 transmembrane receptor (rhodopsin family)
gene-M8J77_011672	-1.17759	0.0023094	0.0479335	hypothetical protein && - && -
gene-M8J77_005475	-1.68703	0.00231159	0.0479335	hypothetical protein && sp|B7YZU2|LINT_DROME Serine protease filzig OS=Drosophila melanogaster OX=7227 GN=flz PE=2 SV=1 && PF00089:Trypsin
gene-M8J77_001508	1.13975	0.00231975	0.0479568	hypothetical protein && sp|O46504|PDPR_BOVIN Pyruvate dehydrogenase phosphatase regulatory subunit, mitochondrial OS=Bos taurus OX=9913 GN=PDPR PE=1 SV=1 && PF01266:FAD dependent oxidoreductase
novel.908	-2.44431	0.00232006	0.0479568	- && - && -
gene-M8J77_026477	-1.4434	0.00232122	0.0479568	hypothetical protein && sp|P28337|GCST_CHICK Aminomethyltransferase, mitochondrial OS=Gallus gallus OX=9031 GN=AMT PE=1 SV=2 && PF01571:Aminomethyltransferase folate-binding domain|PF08669:Glycine cleavage T-protein C-terminal barrel domain
gene-M8J77_023442	-2.04695	0.00236963	0.048778	hypothetical protein && sp|P56213|ALR_MOUSE FAD-linked sulfhydryl oxidase ALR OS=Mus musculus OX=10090 GN=Gfer PE=1 SV=2 && PF04777:Erv1 / Alr family
gene-M8J77_002520	-1.95381	0.00237434	0.0488156	hypothetical protein && sp|Q5XTS1|PLPL8_RABIT Calcium-independent phospholipase A2-gamma OS=Oryctolagus cuniculus OX=9986 GN=PNPLA8 PE=1 SV=1 && PF01734:Patatin-like phospholipase|PF00078:Reverse transcriptase (RNA-dependent DNA polymerase)
gene-M8J77_001837	-4.00945	0.00237791	0.0488294	hypothetical protein && - && -
gene-M8J77_018327	2.83756	0.00238918	0.0490014	hypothetical protein && - && -
gene-M8J77_016243	-6.51359	0.00239972	0.049153	hypothetical protein && - && -
gene-M8J77_024109	1.24887	0.00240239	0.049153	hypothetical protein && sp|P41776|GNAI_HOMAM Guanine nucleotide-binding protein G(i) subunit alpha OS=Homarus americanus OX=6706 PE=2 SV=2 && PF00503:G-protein alpha subunit
gene-M8J77_015618	-2.78209	0.00241428	0.0493366	hypothetical protein && - && -
gene-M8J77_007170	1.77785	0.00242314	0.0494579	hypothetical protein && sp|Q7LHG5|YI31B_YEAST Transposon Ty3-I Gag-Pol polyprotein OS=Saccharomyces cerevisiae (strain ATCC 204508 / S288c) OX=559292 GN=TY3B-I PE=1 SV=2 && PF00665:Integrase core domain|PF00078:Reverse transcriptase (RNA-dependent DNA polymerase)|PF17921:Integrase zinc binding domain|PF17919:RNase H-like domain found in reverse transcriptase
gene-M8J77_002736	-1.3455	0.00243502	0.0496403	hypothetical protein && - && PF15964:Centrosomal colon cancer autoantigen protein family
gene-M8J77_019207	-2.98731	0.00244609	0.049806	hypothetical protein && - && -
