# Supplementary material for: Wavelength-Specific Transcriptomic Responses of Diaphorina citri to Nocturnal Monochromatic LED Light
Source: Insects. 2026 Jul 17;17(7):735. doi: 10.3390/insects17070735 (PMC13411984; doi:10.3390/insects17070735)
Supplement: Supplementary file 1 [file insects-17-00735-s001.zip › Table S4. YvsCK_deg_all.xlsx]

## Sheet: YvsCK_deg_all
Table S4. Differentially expressed genes (DEGs) in the comparison of YvsCK.
Gene_ID	log2FoldChange	Pvalue	Padj	Gene_description
gene-M8J77_017484	8.80895	2.19E-38	3.59E-34	hypothetical protein && - && PF12306:Inclusion body protein
gene-M8J77_010368	-10.5069	8.94E-29	7.33E-25	hypothetical protein && - && -
gene-M8J77_016567	-6.12925	1.17E-21	6.41E-18	hypothetical protein && sp|Q25532|VATG_MANSE V-type proton ATPase subunit G OS=Manduca sexta OX=7130 PE=3 SV=1 && PF17919:RNase H-like domain found in reverse transcriptase|PF03179:Vacuolar (H+)-ATPase G subunit|PF00665:Integrase core domain|PF00078:Reverse transcriptase (RNA-dependent DNA polymerase)|PF17921:Integrase zinc binding domain
gene-M8J77_020987	-2.09901	1.82E-16	7.48E-13	hypothetical protein && sp|P35362|OPSD_SPHSP Rhodopsin OS=Sphodromantis sp. OX=27433 PE=2 SV=1 && PF00001:7 transmembrane receptor (rhodopsin family)
gene-M8J77_007411	3.17574	6.16E-16	2.02E-12	hypothetical protein && sp|A8BQB4|GDE_HORSE Glycogen debranching enzyme OS=Equus caballus OX=9796 GN=AGL PE=2 SV=1 && PF14702:Central domain of human glycogen debranching enzyme|PF06202:Amylo-alpha-1,6-glucosidase
novel.439	6.61361	8.79E-16	2.12E-12	- && - && -
gene-M8J77_015780	2.23307	9.07E-16	2.12E-12	hypothetical protein && sp|P43005|EAA3_HUMAN Excitatory amino acid transporter 3 OS=Homo sapiens OX=9606 GN=SLC1A1 PE=1 SV=2 && PF00375:Sodium:dicarboxylate symporter family
gene-M8J77_013981	5.15425	3.30E-15	6.76E-12	hypothetical protein && - && PF12306:Inclusion body protein
gene-M8J77_000851	3.10619	6.08E-15	1.11E-11	hypothetical protein && sp|Q91CL9|CATV_NPVAP Viral cathepsin OS=Antheraea pernyi nuclear polyhedrosis virus OX=161494 GN=VCATH PE=3 SV=1 && PF00112:Papain family cysteine protease
gene-M8J77_006124	3.06048	4.57E-14	7.49E-11	hypothetical protein && sp|Q99315|YG31B_YEAST Transposon Ty3-G Gag-Pol polyprotein OS=Saccharomyces cerevisiae (strain ATCC 204508 / S288c) OX=559292 GN=TY3B-G PE=1 SV=3 && PF17919:RNase H-like domain found in reverse transcriptase|PF00078:Reverse transcriptase (RNA-dependent DNA polymerase)|PF17921:Integrase zinc binding domain|PF00665:Integrase core domain
gene-M8J77_026403	2.54206	7.62E-14	1.14E-10	hypothetical protein && - && -
gene-M8J77_022972	-7.26112	1.77E-13	2.41E-10	hypothetical protein && sp|Q68FR7|LTV1_RAT Protein LTV1 homolog OS=Rattus norvegicus OX=10116 GN=Ltv1 PE=2 SV=1 && PF04180:Low temperature viability protein
gene-M8J77_003151	2.16394	1.69E-12	2.12E-09	hypothetical protein && sp|P13395|SPTCA_DROME Spectrin alpha chain OS=Drosophila melanogaster OX=7227 GN=alpha-Spec PE=1 SV=2 && PF08726:Ca2+ insensitive EF hand|PF13499:EF-hand domain pair|PF00018:SH3 domain|PF00435:Spectrin repeat
gene-M8J77_002142	-1.97465	1.28E-11	1.49E-08	hypothetical protein && - && PF05028:Poly ADP-ribose glycohydrolase (PARG)
gene-M8J77_002883	2.75358	1.54E-11	1.68E-08	hypothetical protein && - && PF02140:Galactose binding lectin domain
gene-M8J77_009914	-1.90253	4.22E-11	4.33E-08	hypothetical protein && sp|P90680|OPSB_APIME Opsin, blue-sensitive OS=Apis mellifera OX=7460 GN=BLOP PE=1 SV=2 && PF00001:7 transmembrane receptor (rhodopsin family)
gene-M8J77_026012	-4.94079	7.64E-11	7.37E-08	hypothetical protein && - && PF00078:Reverse transcriptase (RNA-dependent DNA polymerase)
gene-M8J77_022134	-2.23198	1.46E-10	1.33E-07	hypothetical protein && - && PF00078:Reverse transcriptase (RNA-dependent DNA polymerase)
gene-M8J77_015180	2.76258	5.25E-10	4.53E-07	hypothetical protein && sp|Q9VUC6|FRL_DROME Formin-like protein OS=Drosophila melanogaster OX=7227 GN=Frl PE=1 SV=3 && PF02181:Formin Homology 2 Domain
gene-M8J77_004228	-5.71769	9.61E-10	7.88E-07	hypothetical protein && - && PF00078:Reverse transcriptase (RNA-dependent DNA polymerase)
gene-M8J77_018670	2.36336	1.16E-09	9.04E-07	hypothetical protein && sp|Q6NS57|MABP1_MOUSE Mitogen-activated protein kinase-binding protein 1 OS=Mus musculus OX=10090 GN=Mapkbp1 PE=1 SV=1 && -
gene-M8J77_001219	2.40408	1.43E-09	1.06E-06	hypothetical protein && sp|Q17QB7|RAB30_BOVIN Ras-related protein Rab-30 OS=Bos taurus OX=9913 GN=RAB30 PE=2 SV=1 && PF00071:Ras family
novel.1423	1.94721	2.07E-09	1.47E-06	- && - && -
gene-M8J77_025764	1.98965	2.33E-09	1.59E-06	hypothetical protein && sp|Q03601|NHL1_CAEEL RING finger protein nhl-1 OS=Caenorhabditis elegans OX=6239 GN=nhl-1 PE=1 SV=2 && PF00097:Zinc finger, C3HC4 type (RING finger)
gene-M8J77_004233	1.76936	3.52E-09	2.24E-06	hypothetical protein && sp|Q6P1M0|S27A4_HUMAN Long-chain fatty acid transport protein 4 OS=Homo sapiens OX=9606 GN=SLC27A4 PE=1 SV=1 && PF00501:AMP-binding enzyme|PF13193:AMP-binding enzyme C-terminal domain
gene-M8J77_024290	-2.28885	3.55E-09	2.24E-06	hypothetical protein && sp|Q03271|PO13_NASVI Retrovirus-related Pol polyprotein from type-1 retrotransposable element R1 3 (Fragment) OS=Nasonia vitripennis OX=7425 PE=4 SV=1 && PF14529:Endonuclease-reverse transcriptase|PF00075:RNase H|PF00078:Reverse transcriptase (RNA-dependent DNA polymerase)
gene-M8J77_000848	2.20974	4.60E-09	2.79E-06	hypothetical protein && - && -
gene-M8J77_006953	1.47777	5.93E-09	3.47E-06	hypothetical protein && sp|Q75N90|FBN3_HUMAN Fibrillin-3 OS=Homo sapiens OX=9606 GN=FBN3 PE=2 SV=3 && PF07645:Calcium-binding EGF domain|PF14670:Coagulation Factor Xa inhibitory site|PF00683:TB domain|PF12947:EGF domain|PF12662:Complement Clr-like EGF-like
gene-M8J77_015078	1.79388	6.18E-09	3.49E-06	hypothetical protein && sp|Q7Z3F1|GP155_HUMAN Integral membrane protein GPR155 OS=Homo sapiens OX=9606 GN=GPR155 PE=2 SV=2 && PF03547:Membrane transport protein|PF00610:Domain found in Dishevelled, Egl-10, and Pleckstrin (DEP)
gene-M8J77_018764	4.39552	1.10E-08	6.03E-06	hypothetical protein && sp|Q9VN93|CPR1_DROME Putative cysteine proteinase CG12163 OS=Drosophila melanogaster OX=7227 GN=CG12163 PE=2 SV=2 && PF00112:Papain family cysteine protease
gene-M8J77_011383	1.94214	1.32E-08	6.97E-06	hypothetical protein && sp|P48596|GCH1_DROME GTP cyclohydrolase 1 OS=Drosophila melanogaster OX=7227 GN=Pu PE=1 SV=3 && PF01227:GTP cyclohydrolase I
gene-M8J77_026409	-6.78149	1.38E-08	7.08E-06	hypothetical protein && - && -
gene-M8J77_022579	2.39244	1.50E-08	7.46E-06	hypothetical protein && sp|Q9W056|C1139_DROME Proton-coupled amino acid transporter-like protein CG1139 OS=Drosophila melanogaster OX=7227 GN=CG1139 PE=2 SV=1 && PF01490:Transmembrane amino acid transporter protein
gene-M8J77_003349	4.06616	1.77E-08	8.51E-06	hypothetical protein && sp|Q9VN93|CPR1_DROME Putative cysteine proteinase CG12163 OS=Drosophila melanogaster OX=7227 GN=CG12163 PE=2 SV=2 && PF00112:Papain family cysteine protease
gene-M8J77_015076	2.35656	2.20E-08	1.03E-05	hypothetical protein && sp|Q91Y47|FA11_MOUSE Coagulation factor XI OS=Mus musculus OX=10090 GN=F11 PE=2 SV=2 && PF00089:Trypsin
gene-M8J77_003486	3.33034	2.39E-08	1.09E-05	hypothetical protein && - && -
gene-M8J77_008951	2.09927	2.56E-08	1.13E-05	hypothetical protein && sp|Q26474|LACH_SCHAM Lachesin OS=Schistocerca americana OX=7009 GN=LAC PE=1 SV=1 && PF07679:Immunoglobulin I-set domain
gene-M8J77_025559	3.09665	4.59E-08	1.98E-05	hypothetical protein && sp|P18173|DHGL_DROME Glucose dehydrogenase [FAD, quinone] OS=Drosophila melanogaster OX=7227 GN=Gld PE=3 SV=3 && PF05199:GMC oxidoreductase|PF00732:GMC oxidoreductase
gene-M8J77_000765	1.95344	5.52E-08	2.32E-05	hypothetical protein && sp|P12785|FAS_RAT Fatty acid synthase OS=Rattus norvegicus OX=10116 GN=Fasn PE=1 SV=3 && PF00975:Thioesterase domain|PF08659:KR domain|PF02801:Beta-ketoacyl synthase, C-terminal domain|PF00107:Zinc-binding dehydrogenase|PF14765:Polyketide synthase dehydratase|PF00698:Acyl transferase domain|PF00109:Beta-ketoacyl synthase, N-terminal domain|PF16197:Ketoacyl-synthetase C-ter…
gene-M8J77_009544	-2.23127	6.44E-08	2.64E-05	hypothetical protein && sp|Q90844|FST_CHICK Follistatin OS=Gallus gallus OX=9031 GN=FST PE=2 SV=1 && PF07648:Kazal-type serine protease inhibitor domain
gene-M8J77_010275	-1.47048	1.01E-07	4.02E-05	hypothetical protein && sp|Q3KQG9|PPAT_XENLA Testicular acid phosphatase homolog OS=Xenopus laevis OX=8355 GN=acp4 PE=2 SV=1 && PF00328:Histidine phosphatase superfamily (branch 2)
gene-M8J77_003924	-2.78436	1.13E-07	4.42E-05	hypothetical protein && - && PF14529:Endonuclease-reverse transcriptase|PF00078:Reverse transcriptase (RNA-dependent DNA polymerase)
novel.1971	3.59918	1.86E-07	7.08E-05	- && - && -
gene-M8J77_000719	9.31693	2.29E-07	8.54E-05	hypothetical protein && sp|Q9BPS0|VIT2_PERAM Vitellogenin-2 OS=Periplaneta americana OX=6978 GN=VG2 PE=2 SV=1 && PF09172:Domain of unknown function (DUF1943)|PF01347:Lipoprotein amino terminal region|PF00094:von Willebrand factor type D domain
gene-M8J77_012771	-7.6863	2.97E-07	0.000108331	hypothetical protein && - && PF15074:Domain of unknown function (DUF4541)
gene-M8J77_019096	2.08515	3.16E-07	0.000112455	hypothetical protein && sp|Q7LHG5|YI31B_YEAST Transposon Ty3-I Gag-Pol polyprotein OS=Saccharomyces cerevisiae (strain ATCC 204508 / S288c) OX=559292 GN=TY3B-I PE=1 SV=2 && PF17919:RNase H-like domain found in reverse transcriptase|PF00665:Integrase core domain|PF00078:Reverse transcriptase (RNA-dependent DNA polymerase)|PF17921:Integrase zinc binding domain
gene-M8J77_019965	2.59079	3.86E-07	0.000132922	hypothetical protein && - && PF02037:SAP domain
gene-M8J77_007430	1.83161	3.91E-07	0.000132922	hypothetical protein && sp|Q6NT16|S18B1_HUMAN MFS-type transporter SLC18B1 OS=Homo sapiens OX=9606 GN=SLC18B1 PE=1 SV=1 && PF07690:Major Facilitator Superfamily
gene-M8J77_023866	2.91277	3.97E-07	0.000132922	hypothetical protein && - && PF00041:Fibronectin type III domain
gene-M8J77_015013	-1.7973	4.52E-07	0.000148307	hypothetical protein && - && PF00017:SH2 domain
novel.1818	-7.47652	4.77E-07	0.000153352	- && - && -
gene-M8J77_013339	2.03285	4.98E-07	0.000156949	hypothetical protein && sp|Q9FNA2|PAO1_ARATH Polyamine oxidase 1 OS=Arabidopsis thaliana OX=3702 GN=PAO1 PE=1 SV=1 && PF01593:Flavin containing amine oxidoreductase
gene-M8J77_013500	3.06623	5.21E-07	0.000158589	hypothetical protein && sp|Q2PQH8|GDE_CANLF Glycogen debranching enzyme OS=Canis lupus familiaris OX=9615 GN=AGL PE=2 SV=1 && PF14699:N-terminal domain from the human glycogen debranching enzyme|PF14701:Glycogen debranching enzyme, glucanotransferase domain|PF14702:Central domain of human glycogen debranching enzyme
gene-M8J77_012485	2.30355	5.23E-07	0.000158589	hypothetical protein && - && -
gene-M8J77_020498	-3.60187	5.85E-07	0.000174419	hypothetical protein && sp|P94459|PPSD_BACSU Plipastatin synthase subunit D OS=Bacillus subtilis (strain 168) OX=224308 GN=ppsD PE=1 SV=2 && PF07993:Male sterility protein|PF00106:short chain dehydrogenase|PF00501:AMP-binding enzyme|PF00550:Phosphopantetheine attachment site
novel.1519	4.50378	6.45E-07	0.000188615	- && - && -
gene-M8J77_006636	-7.34622	7.27E-07	0.000209017	hypothetical protein && - && PF00078:Reverse transcriptase (RNA-dependent DNA polymerase)
gene-M8J77_012396	1.53713	7.56E-07	0.000210342	hypothetical protein && sp|B4R090|FOSL_DROSI Transcription factor kayak OS=Drosophila simulans OX=7240 GN=kay PE=3 SV=1 && PF00170:bZIP transcription factor
gene-M8J77_007637	-6.1344	7.57E-07	0.000210342	hypothetical protein && - && -
gene-M8J77_009316	3.49518	7.79E-07	0.000212698	hypothetical protein && sp|A2BD66|BRK1B_XENLA Probable protein BRICK1-B OS=Xenopus laevis OX=8355 GN=brk1-b PE=3 SV=1 && -
gene-M8J77_020703	1.83228	8.06E-07	0.000216611	hypothetical protein && - && PF07679:Immunoglobulin I-set domain|PF13855:Leucine rich repeat
gene-M8J77_015834	3.84861	9.53E-07	0.000251866	hypothetical protein && - && -
gene-M8J77_022606	-1.50755	1.05E-06	0.000268635	hypothetical protein && sp|Q86BN8|PTPM1_DROME Phosphatidylglycerophosphatase and protein-tyrosine phosphatase 1 OS=Drosophila melanogaster OX=7227 GN=PTPMT1 PE=2 SV=1 && PF00782:Dual specificity phosphatase, catalytic domain
novel.1864	-4.97919	1.05E-06	0.000268635	- && - && -
gene-M8J77_025040	1.80528	1.15E-06	0.000290818	hypothetical protein && sp|Q675A5|PAG15_RAT Phospholipase A2 group XV OS=Rattus norvegicus OX=10116 GN=Pla2g15 PE=1 SV=1 && PF02450:Lecithin:cholesterol acyltransferase
gene-M8J77_006801	1.32861	1.25E-06	0.000310585	hypothetical protein && sp|P49585|PCY1A_HUMAN Choline-phosphate cytidylyltransferase A OS=Homo sapiens OX=9606 GN=PCYT1A PE=1 SV=2 && PF01467:Cytidylyltransferase-like
gene-M8J77_005792	1.79048	1.28E-06	0.00031216	hypothetical protein && sp|Q94526|ORK1_DROME Open rectifier potassium channel protein 1 OS=Drosophila melanogaster OX=7227 GN=Ork1 PE=1 SV=2 && PF07885:Ion channel
gene-M8J77_018815	2.66767	1.74E-06	0.000419153	hypothetical protein && sp|Q8CCJ9|P20L1_MOUSE PHD finger protein 20-like protein 1 OS=Mus musculus OX=10090 GN=Phf20l1 PE=1 SV=2 && PF00628:PHD-finger
gene-M8J77_008143	5.83103	1.91E-06	0.000453216	hypothetical protein && sp|O00238|BMR1B_HUMAN Bone morphogenetic protein receptor type-1B OS=Homo sapiens OX=9606 GN=BMPR1B PE=1 SV=1 && PF00069:Protein kinase domain|PF08515:Transforming growth factor beta type I GS-motif
gene-M8J77_008383	-1.49801	1.94E-06	0.000453216	hypothetical protein && sp|P41825|HSP71_ANOAL Heat shock protein 70 A1 OS=Anopheles albimanus OX=7167 GN=HSP70A1 PE=3 SV=1 && PF10712:NAD-specific glutamate dehydrogenase|PF00012:Hsp70 protein
gene-M8J77_011956	-7.35594	2.23E-06	0.00051386	hypothetical protein && - && -
gene-M8J77_014080	-1.38918	2.40E-06	0.000545521	hypothetical protein && - && -
gene-M8J77_015164	-2.3492	2.56E-06	0.000575616	hypothetical protein && sp|P20825|POL2_DROME Retrovirus-related Pol polyprotein from transposon 297 OS=Drosophila melanogaster OX=7227 GN=pol PE=4 SV=1 && -
gene-M8J77_006963	-1.99837	2.67E-06	0.000591942	hypothetical protein && sp|Q0IIF2|EI2BA_BOVIN Translation initiation factor eIF-2B subunit alpha OS=Bos taurus OX=9913 GN=EIF2B1 PE=2 SV=1 && PF01008:Initiation factor 2 subunit family
gene-M8J77_010414	1.53876	2.83E-06	0.00061189	hypothetical protein && sp|Q29RK2|PYC_BOVIN Pyruvate carboxylase, mitochondrial OS=Bos taurus OX=9913 GN=PC PE=2 SV=2 && PF02786:Carbamoyl-phosphate synthase L chain, ATP binding domain|PF02436:Conserved carboxylase domain|PF00364:Biotin-requiring enzyme|PF02785:Biotin carboxylase C-terminal domain|PF00682:HMGL-like|PF00289:Biotin carboxylase, N-terminal domain
gene-M8J77_021179	-6.38408	2.84E-06	0.00061189	hypothetical protein && sp|Q9P0X4|CAC1I_HUMAN Voltage-dependent T-type calcium channel subunit alpha-1I OS=Homo sapiens OX=9606 GN=CACNA1I PE=1 SV=1 && PF00520:Ion transport protein
gene-M8J77_016126	-7.13278	2.88E-06	0.00061189	hypothetical protein && - && -
gene-M8J77_020236	1.8915	2.94E-06	0.000612662	hypothetical protein && - && -
gene-M8J77_017085	1.82287	2.95E-06	0.000612662	hypothetical protein && sp|P17210|KINH_DROME Kinesin heavy chain OS=Drosophila melanogaster OX=7227 GN=Khc PE=1 SV=2 && PF00225:Kinesin motor domain
gene-M8J77_006588	1.4162	3.21E-06	0.000657363	hypothetical protein && sp|Q9I7U4|TITIN_DROME Titin OS=Drosophila melanogaster OX=7227 GN=sls PE=1 SV=3 && PF06582:Titin repeat|PF07679:Immunoglobulin I-set domain
gene-M8J77_025605	3.60868	3.33E-06	0.000666734	hypothetical protein && - && -
gene-M8J77_000529	-1.32501	3.34E-06	0.000666734	hypothetical protein && sp|P09057|DCOR_RAT Ornithine decarboxylase OS=Rattus norvegicus OX=10116 GN=Odc1 PE=1 SV=1 && PF02784:Pyridoxal-dependent decarboxylase, pyridoxal binding domain|PF00278:Pyridoxal-dependent decarboxylase, C-terminal sheet domain
gene-M8J77_019681	1.85757	3.48E-06	0.000686182	hypothetical protein && sp|Q8K1T0|TMPS3_MOUSE Transmembrane protease serine 3 OS=Mus musculus OX=10090 GN=Tmprss3 PE=1 SV=2 && PF00089:Trypsin|PF00078:Reverse transcriptase (RNA-dependent DNA polymerase)
gene-M8J77_020409	1.50073	3.99E-06	0.000778815	hypothetical protein && sp|Q6ZT07|TBCD9_HUMAN TBC1 domain family member 9 OS=Homo sapiens OX=9606 GN=TBC1D9 PE=2 SV=2 && PF00566:Rab-GTPase-TBC domain
gene-M8J77_018016	2.47924	4.23E-06	0.000804586	hypothetical protein && sp|Q6INW9|IGF2B_XENLA Insulin-like growth factor II-B OS=Xenopus laevis OX=8355 GN=igf2-b PE=2 SV=2 && PF00049:Insulin/IGF/Relaxin family
gene-M8J77_013932	3.66432	4.28E-06	0.000804586	hypothetical protein && - && -
gene-M8J77_006467	3.08196	4.30E-06	0.000804586	hypothetical protein && - && -
gene-M8J77_000590	1.63426	4.32E-06	0.000804586	hypothetical protein && - && PF00168:C2 domain|PF00130:Phorbol esters/diacylglycerol binding domain (C1 domain)
gene-M8J77_010616	1.49135	4.57E-06	0.000841385	hypothetical protein && sp|Q99323|MYSN_DROME Myosin heavy chain, non-muscle OS=Drosophila melanogaster OX=7227 GN=zip PE=1 SV=2 && PF00063:Myosin head (motor domain)|PF01576:Myosin tail
gene-M8J77_006669	1.54209	4.73E-06	0.000862094	hypothetical protein && sp|P57093|PAHX_RAT Phytanoyl-CoA dioxygenase, peroxisomal OS=Rattus norvegicus OX=10116 GN=Phyh PE=1 SV=2 && PF05721:Phytanoyl-CoA dioxygenase (PhyH)
gene-M8J77_010808	-4.39787	5.35E-06	0.000964101	hypothetical protein && sp|Q09575|YRD6_CAEEL Uncharacterized protein K02A2.6 OS=Caenorhabditis elegans OX=6239 GN=K02A2.6 PE=4 SV=1 && PF17921:Integrase zinc binding domain|PF00078:Reverse transcriptase (RNA-dependent DNA polymerase)|PF17917:RNase H-like domain found in reverse transcriptase|PF00665:Integrase core domain
gene-M8J77_006314	1.8995	5.81E-06	0.00103476	hypothetical protein && - && -
novel.1380	-7.62903	6.23E-06	0.00109816	- && - && -
gene-M8J77_004535	2.1518	6.47E-06	0.00112824	hypothetical protein && sp|Q7JYV7|KAD6_DROME Adenylate kinase isoenzyme 6 homolog OS=Drosophila melanogaster OX=7227 GN=Ak6 PE=1 SV=1 && PF13238:AAA domain
novel.1583	5.24785	7.40E-06	0.00127709	- && - && -
novel.59	-4.44453	7.68E-06	0.0013103	- && - && -
gene-M8J77_026184	1.7626	8.13E-06	0.00137309	hypothetical protein && sp|Q95L46|IF4G2_BOVIN Eukaryotic translation initiation factor 4 gamma 2 OS=Bos taurus OX=9913 GN=EIF4G2 PE=2 SV=2 && PF02854:MIF4G domain|PF02020:eIF4-gamma/eIF5/eIF2-epsilon
gene-M8J77_013084	-1.50775	8.24E-06	0.00137715	hypothetical protein && sp|Q9NQC8|IFT46_HUMAN Intraflagellar transport protein 46 homolog OS=Homo sapiens OX=9606 GN=IFT46 PE=1 SV=1 && PF12317:Intraflagellar transport complex B protein 46 C terminal
gene-M8J77_009075	-1.58956	8.59E-06	0.00142264	hypothetical protein && - && PF00095:WAP-type (Whey Acidic Protein) 'four-disulfide core'
gene-M8J77_003227	1.20852	1.01E-05	0.00164724	hypothetical protein && sp|P54385|DHE3_DROME Glutamate dehydrogenase, mitochondrial OS=Drosophila melanogaster OX=7227 GN=Gdh PE=1 SV=2 && PF02812:Glu/Leu/Phe/Val dehydrogenase, dimerisation domain|PF00208:Glutamate/Leucine/Phenylalanine/Valine dehydrogenase
gene-M8J77_009315	1.6984	1.03E-05	0.00167391	hypothetical protein && sp|Q4R5L1|AATC_MACFA Aspartate aminotransferase, cytoplasmic OS=Macaca fascicularis OX=9541 GN=GOT1 PE=2 SV=1 && PF00155:Aminotransferase class I and II
gene-M8J77_024437	-1.21132	1.08E-05	0.00173327	hypothetical protein && sp|Q8MS59|WAT_DROME Fatty acyl-CoA reductase wat OS=Drosophila melanogaster OX=7227 GN=wat PE=1 SV=1 && PF03015:Male sterility protein|PF07993:Male sterility protein
gene-M8J77_007399	2.75596	1.10E-05	0.00174707	hypothetical protein && sp|Q24524|SING_DROME Protein singed OS=Drosophila melanogaster OX=7227 GN=sn PE=1 SV=1 && PF06268:Fascin domain
gene-M8J77_019408	1.77465	1.14E-05	0.00178855	hypothetical protein && sp|Q99315|YG31B_YEAST Transposon Ty3-G Gag-Pol polyprotein OS=Saccharomyces cerevisiae (strain ATCC 204508 / S288c) OX=559292 GN=TY3B-G PE=1 SV=3 && PF17919:RNase H-like domain found in reverse transcriptase|PF00078:Reverse transcriptase (RNA-dependent DNA polymerase)|PF00665:Integrase core domain|PF17921:Integrase zinc binding domain
gene-M8J77_012756	2.04494	1.21E-05	0.00186673	hypothetical protein && sp|Q1HRV8|ELVL1_AEDAE Elongation of very long chain fatty acids protein AAEL008004 OS=Aedes aegypti OX=7159 GN=AAEL008004 PE=2 SV=2 && PF01151:GNS1/SUR4 family
gene-M8J77_001244	2.47946	1.22E-05	0.00186673	hypothetical protein && sp|Q7PQ25|CCDCX_ANOGA Coiled-coil domain-containing protein AGAP005037 OS=Anopheles gambiae OX=7165 GN=AGAP005037 PE=4 SV=4 && PF03915:Actin interacting protein 3
novel.981	6.94629	1.22E-05	0.00186673	- && - && -
gene-M8J77_025380	1.53886	1.33E-05	0.00201356	hypothetical protein && sp|Q2S544|PDXH_SALRD Pyridoxine/pyridoxamine 5'-phosphate oxidase OS=Salinibacter ruber (strain DSM 13855 / M31) OX=309807 GN=pdxH PE=3 SV=1 && PF10590:Pyridoxine 5'-phosphate oxidase C-terminal dimerisation region|PF01243:Pyridoxamine 5'-phosphate oxidase
gene-M8J77_018157	-2.08104	1.45E-05	0.00217436	hypothetical protein && - && PF00078:Reverse transcriptase (RNA-dependent DNA polymerase)
gene-M8J77_014729	-7.06737	1.46E-05	0.00217436	hypothetical protein && - && -
gene-M8J77_002822	-1.23284	1.59E-05	0.00234706	hypothetical protein && - && -
gene-M8J77_012252	2.36538	1.68E-05	0.0024653	hypothetical protein && sp|B0S5N4|PLXA3_DANRE Plexin A3 OS=Danio rerio OX=7955 GN=plxna3 PE=2 SV=2 && PF01437:Plexin repeat|PF18020:TIG domain found in plexin|PF17960:TIG domain
novel.759	-1.18064	1.85E-05	0.00267662	- && - && -
novel.207	1.70284	1.88E-05	0.00268397	- && - && -
gene-M8J77_008217	1.46226	1.92E-05	0.00268397	hypothetical protein && sp|P51570|GALK1_HUMAN Galactokinase OS=Homo sapiens OX=9606 GN=GALK1 PE=1 SV=1 && PF00288:GHMP kinases N terminal domain|PF08544:GHMP kinases C terminal|PF10509:Galactokinase galactose-binding signature
gene-M8J77_017142	7.01292	1.93E-05	0.00268397	hypothetical protein && - && -
gene-M8J77_026438	4.12917	1.93E-05	0.00268397	hypothetical protein && sp|Q95SX7|RTBS_DROME Probable RNA-directed DNA polymerase from transposon BS OS=Drosophila melanogaster OX=7227 GN=RTase PE=2 SV=1 && PF14529:Endonuclease-reverse transcriptase|PF00075:RNase H|PF00078:Reverse transcriptase (RNA-dependent DNA polymerase)
novel.1129	-6.83057	1.98E-05	0.00268397	- && - && PF00075:RNase H
novel.1959	-1.94906	1.98E-05	0.00268397	- && - && -
gene-M8J77_014686	1.71285	1.98E-05	0.00268397	hypothetical protein && sp|Q9BH41|FAD9_ACHDO Acyl-CoA Delta-9 desaturase OS=Acheta domesticus OX=6997 PE=1 SV=1 && PF00487:Fatty acid desaturase
gene-M8J77_010997	1.51539	1.99E-05	0.00268397	hypothetical protein && sp|Q9CXJ1|SYEM_MOUSE Probable glutamate--tRNA ligase, mitochondrial OS=Mus musculus OX=10090 GN=Ears2 PE=1 SV=1 && PF00749:tRNA synthetases class I (E and Q), catalytic domain
gene-M8J77_021723	2.04579	2.00E-05	0.00268397	hypothetical protein && sp|Q6UPE1|ETFD_RAT Electron transfer flavoprotein-ubiquinone oxidoreductase, mitochondrial OS=Rattus norvegicus OX=10116 GN=Etfdh PE=1 SV=1 && PF05187:Electron transfer flavoprotein-ubiquinone oxidoreductase, 4Fe-4S
gene-M8J77_004281	-3.75725	2.02E-05	0.00269029	hypothetical protein && - && -
gene-M8J77_002189	1.45729	2.10E-05	0.00277357	hypothetical protein && sp|Q9QUR6|PPCE_MOUSE Prolyl endopeptidase OS=Mus musculus OX=10090 GN=Prep PE=1 SV=1 && PF02897:Prolyl oligopeptidase, N-terminal beta-propeller domain|PF00326:Prolyl oligopeptidase family
gene-M8J77_001338	2.05808	2.17E-05	0.00283461	hypothetical protein && sp|Q12887|COX10_HUMAN Protoheme IX farnesyltransferase, mitochondrial OS=Homo sapiens OX=9606 GN=COX10 PE=2 SV=3 && PF01040:UbiA prenyltransferase family
gene-M8J77_009559	2.56385	2.18E-05	0.00283461	hypothetical protein && - && -
gene-M8J77_015964	-2.42836	2.27E-05	0.00292451	hypothetical protein && - && -
gene-M8J77_000942	-1.08015	2.38E-05	0.00304975	hypothetical protein && sp|Q15526|SURF1_HUMAN Surfeit locus protein 1 OS=Homo sapiens OX=9606 GN=SURF1 PE=1 SV=1 && PF02104:SURF1 family
gene-M8J77_001201	-2.19267	2.42E-05	0.00307748	hypothetical protein && - && PF02949:7tm Odorant receptor
gene-M8J77_023165	3.13275	2.46E-05	0.00309683	hypothetical protein && - && -
gene-M8J77_022864	1.70713	2.50E-05	0.00310677	hypothetical protein && sp|P49021|TIM_DROME Protein timeless OS=Drosophila melanogaster OX=7227 GN=tim PE=1 SV=3 && PF04821:Timeless protein
gene-M8J77_001037	1.26923	2.52E-05	0.00310987	hypothetical protein && sp|Q9VAS7|INX3_DROME Innexin inx3 OS=Drosophila melanogaster OX=7227 GN=Inx3 PE=1 SV=1 && PF00876:Innexin
gene-M8J77_005376	2.06523	2.55E-05	0.00311861	hypothetical protein && sp|Q47690|MMUM_ECOLI Homocysteine S-methyltransferase OS=Escherichia coli (strain K12) OX=83333 GN=mmuM PE=1 SV=2 && PF02574:Homocysteine S-methyltransferase
novel.1804	-2.05787	2.66E-05	0.00322937	- && - && -
gene-M8J77_018310	1.72975	2.71E-05	0.00325963	hypothetical protein && - && -
gene-M8J77_008361	3.89085	2.78E-05	0.00330598	hypothetical protein && - && -
gene-M8J77_021464	-1.73601	2.78E-05	0.00330598	hypothetical protein && - && -
gene-M8J77_007476	1.85918	2.81E-05	0.00331532	hypothetical protein && - && PF00078:Reverse transcriptase (RNA-dependent DNA polymerase)
gene-M8J77_006739	-1.19422	2.88E-05	0.00337523	hypothetical protein && sp|P41233|ABCA1_MOUSE Phospholipid-transporting ATPase ABCA1 OS=Mus musculus OX=10090 GN=Abca1 PE=1 SV=4 && PF12698:ABC-2 family transporter protein|PF00005:ABC transporter
gene-M8J77_013401	1.94578	2.98E-05	0.00346199	hypothetical protein && - && PF00047:Immunoglobulin domain
gene-M8J77_002588	1.23995	3.11E-05	0.00358422	hypothetical protein && sp|Q58D31|DHSO_BOVIN Sorbitol dehydrogenase OS=Bos taurus OX=9913 GN=SORD PE=1 SV=3 && PF00107:Zinc-binding dehydrogenase|PF08240:Alcohol dehydrogenase GroES-like domain
gene-M8J77_012235	1.08088	3.24E-05	0.00371475	hypothetical protein && sp|Q9D3D0|TTPAL_MOUSE Alpha-tocopherol transfer protein-like OS=Mus musculus OX=10090 GN=Ttpal PE=1 SV=3 && PF00650:CRAL/TRIO domain
gene-M8J77_024617	1.72033	3.40E-05	0.00385851	hypothetical protein && sp|Q5REW9|ANR27_PONAB Ankyrin repeat domain-containing protein 27 OS=Pongo abelii OX=9601 GN=ANKRD27 PE=2 SV=1 && PF00023:Ankyrin repeat|PF02204:Vacuolar sorting protein 9 (VPS9) domain|PF12796:Ankyrin repeats (3 copies)
gene-M8J77_011663	1.66939	3.41E-05	0.00385851	hypothetical protein && sp|P18173|DHGL_DROME Glucose dehydrogenase [FAD, quinone] OS=Drosophila melanogaster OX=7227 GN=Gld PE=3 SV=3 && PF00732:GMC oxidoreductase|PF05199:GMC oxidoreductase
gene-M8J77_006780	-1.83701	3.47E-05	0.00387353	hypothetical protein && - && PF00075:RNase H
novel.1447	-2.99766	3.47E-05	0.00387353	- && - && -
gene-M8J77_026233	2.04361	3.69E-05	0.00407132	hypothetical protein && - && -
gene-M8J77_010627	1.74844	3.70E-05	0.00407132	hypothetical protein && sp|Q5RKH7|S35F6_RAT Solute carrier family 35 member F6 OS=Rattus norvegicus OX=10116 GN=Slc35f6 PE=2 SV=1 && PF04142:Nucleotide-sugar transporter
gene-M8J77_014049	1.97886	4.02E-05	0.00437007	hypothetical protein && - && PF00075:RNase H
gene-M8J77_005577	-1.32049	4.03E-05	0.00437007	hypothetical protein && sp|P41827|HSP74_ANOAL Heat shock protein 70 B2 OS=Anopheles albimanus OX=7167 GN=HSP70B2 PE=3 SV=1 && PF10712:NAD-specific glutamate dehydrogenase|PF00012:Hsp70 protein
gene-M8J77_015626	-3.37214	4.05E-05	0.00437007	hypothetical protein && sp|Q29R99|LIPT2_DANRE Putative lipoyltransferase 2, mitochondrial OS=Danio rerio OX=7955 GN=lipt2 PE=2 SV=1 && PF03099:Biotin/lipoate A/B protein ligase family
gene-M8J77_021405	1.13483	4.12E-05	0.00441629	hypothetical protein && sp|P34519|TXTP_CAEEL Putative tricarboxylate transport protein, mitochondrial OS=Caenorhabditis elegans OX=6239 GN=K11H3.3 PE=3 SV=1 && PF00153:Mitochondrial carrier protein
gene-M8J77_005432	2.81689	4.15E-05	0.00441629	hypothetical protein && sp|P82600|PERC_AEDAE Chorion peroxidase OS=Aedes aegypti OX=7159 GN=pxt PE=1 SV=3 && PF03098:Animal haem peroxidase
gene-M8J77_011647	-4.88695	4.46E-05	0.00471693	hypothetical protein && - && -
gene-M8J77_011680	2.20302	4.51E-05	0.00473814	hypothetical protein && - && -
gene-M8J77_000685	1.58818	4.58E-05	0.00477768	hypothetical protein && - && PF00041:Fibronectin type III domain
gene-M8J77_003367	1.52567	4.75E-05	0.00492404	hypothetical protein && - && -
novel.1426	-1.99485	4.90E-05	0.00504805	- && - && -
gene-M8J77_006170	-1.22694	4.97E-05	0.00508758	hypothetical protein && - && PF01683:EB module
gene-M8J77_003131	2.28685	5.03E-05	0.00511977	hypothetical protein && sp|Q9V4A7|PLXB_DROME Plexin-B OS=Drosophila melanogaster OX=7227 GN=PlexB PE=1 SV=2 && PF17960:TIG domain|PF01437:Plexin repeat|PF01403:Sema domain
gene-M8J77_000470	1.31531	5.22E-05	0.00527739	hypothetical protein && sp|Q24524|SING_DROME Protein singed OS=Drosophila melanogaster OX=7227 GN=sn PE=1 SV=1 && PF06268:Fascin domain
gene-M8J77_007234	-3.42617	5.27E-05	0.00530302	hypothetical protein && - && -
gene-M8J77_021491	10.4576	5.51E-05	0.00550228	hypothetical protein && - && -
gene-M8J77_015075	1.42367	5.57E-05	0.00553281	hypothetical protein && sp|A8XKV0|BCA1_CAEBR Beta carbonic anhydrase 1 OS=Caenorhabditis briggsae OX=6238 GN=bca-1 PE=3 SV=2 && PF00484:Carbonic anhydrase
gene-M8J77_017618	3.00969	5.63E-05	0.00555538	hypothetical protein && - && PF10613:Ligated ion channel L-glutamate- and glycine-binding site|PF00060:Ligand-gated ion channel
gene-M8J77_000301	-2.82919	5.77E-05	0.0056592	hypothetical protein && - && -
gene-M8J77_005832	3.43954	5.89E-05	0.00574074	hypothetical protein && - && PF01284:Membrane-associating domain
gene-M8J77_023942	1.00082	5.92E-05	0.00574253	hypothetical protein && sp|P50395|GDIB_HUMAN Rab GDP dissociation inhibitor beta OS=Homo sapiens OX=9606 GN=GDI2 PE=1 SV=2 && PF00996:GDP dissociation inhibitor
novel.1624	-6.61391	6.01E-05	0.005789	- && - && -
gene-M8J77_018203	-1.88987	6.29E-05	0.0060241	hypothetical protein && sp|Q6P116|RCOR2_DANRE REST corepressor 2 OS=Danio rerio OX=7955 GN=rcor2 PE=2 SV=1 && PF00249:Myb-like DNA-binding domain
gene-M8J77_017970	1.1242	6.38E-05	0.00608336	hypothetical protein && - && PF06413:Neugrin
gene-M8J77_025548	2.4816	6.91E-05	0.00647091	hypothetical protein && sp|O64411|PAO1_MAIZE Polyamine oxidase 1 OS=Zea mays OX=4577 GN=MPAO1 PE=1 SV=1 && PF01593:Flavin containing amine oxidoreductase
gene-M8J77_001145	1.50904	6.92E-05	0.00647091	hypothetical protein && sp|Q17NV8|TRET1_AEDAE Facilitated trehalose transporter Tret1 OS=Aedes aegypti OX=7159 GN=Tret1 PE=3 SV=1 && PF00083:Sugar (and other) transporter
gene-M8J77_016605	-4.15933	6.93E-05	0.00647091	hypothetical protein && - && PF00078:Reverse transcriptase (RNA-dependent DNA polymerase)
gene-M8J77_021440	-7.48109	6.95E-05	0.00647091	hypothetical protein && - && -
gene-M8J77_004945	-8.80002	7.09E-05	0.00656189	hypothetical protein && - && -
gene-M8J77_002572	1.62184	7.17E-05	0.00659769	hypothetical protein && sp|Q9VCI3|LSD1_DROME Lipid storage droplets surface-binding protein 1 OS=Drosophila melanogaster OX=7227 GN=Lsd-1 PE=2 SV=2 && PF03036:Perilipin family
gene-M8J77_024006	1.24389	7.21E-05	0.00659769	hypothetical protein && sp|Q8VHK2|CSKI1_RAT Caskin-1 OS=Rattus norvegicus OX=10116 GN=Caskin1 PE=1 SV=1 && PF00536:SAM domain (Sterile alpha motif)
gene-M8J77_018047	1.63382	7.25E-05	0.00660218	hypothetical protein && sp|Q28651|2A5G_RABIT Serine/threonine-protein phosphatase 2A 56 kDa regulatory subunit gamma isoform OS=Oryctolagus cuniculus OX=9986 GN=PPP2R5C PE=2 SV=1 && PF01603:Protein phosphatase 2A regulatory B subunit (B56 family)
gene-M8J77_015937	1.14677	7.46E-05	0.00671352	hypothetical protein && sp|Q7ZYA7|DDI2_XENLA Protein DDI1 homolog 2 OS=Xenopus laevis OX=8355 GN=ddi2 PE=2 SV=1 && PF00240:Ubiquitin family|PF09668:Aspartyl protease
gene-M8J77_007315	1.07503	7.74E-05	0.00692981	hypothetical protein && sp|Q6V7V2|RTKN_RAT Rhotekin OS=Rattus norvegicus OX=10116 GN=Rtkn PE=1 SV=1 && PF08174:Cell division protein anillin
gene-M8J77_017799	-1.00967	8.06E-05	0.00712956	hypothetical protein && sp|A0A291PQH4|UGT2_DACCO UDP-glucosyltransferase 2 OS=Dactylopius coccus OX=765876 GN=UTG2 PE=1 SV=1 && PF00201:UDP-glucoronosyl and UDP-glucosyl transferase
gene-M8J77_019444	1.63197	8.08E-05	0.00712956	hypothetical protein && sp|Q7PPA5|ATC1_ANOGA Calcium-transporting ATPase sarcoplasmic/endoplasmic reticulum type OS=Anopheles gambiae OX=7165 GN=SERCA PE=3 SV=5 && PF00689:Cation transporting ATPase, C-terminus|PF00122:E1-E2 ATPase|PF13246:Cation transport ATPase (P-type)|PF12710:haloacid dehalogenase-like hydrolase
gene-M8J77_003166	3.06095	8.09E-05	0.00712956	hypothetical protein && - && -
novel.1349	5.81278	8.34E-05	0.00731049	- && - && -
gene-M8J77_022790	2.23116	8.39E-05	0.00731738	hypothetical protein && sp|Q7Q323|FEN1_ANOGA Flap endonuclease 1 OS=Anopheles gambiae OX=7165 GN=Fen1 PE=3 SV=2 && PF00752:XPG N-terminal domain|PF00867:XPG I-region
gene-M8J77_022284	1.63686	8.58E-05	0.00741806	hypothetical protein && sp|Q00341|VIGLN_HUMAN Vigilin OS=Homo sapiens OX=9606 GN=HDLBP PE=1 SV=2 && PF00013:KH domain
gene-M8J77_019933	1.06885	8.60E-05	0.00741806	hypothetical protein && sp|Q80X90|FLNB_MOUSE Filamin-B OS=Mus musculus OX=10090 GN=Flnb PE=1 SV=3 && PF00307:Calponin homology (CH) domain|PF00630:Filamin/ABP280 repeat
gene-M8J77_019297	-5.37227	8.69E-05	0.00745892	hypothetical protein && - && -
gene-M8J77_006188	1.42765	9.84E-05	0.0083489	hypothetical protein && sp|Q9U505|AT5G_MANSE ATP synthase lipid-binding protein, mitochondrial OS=Manduca sexta OX=7130 PE=2 SV=1 && PF00137:ATP synthase subunit C
gene-M8J77_009716	3.88133	9.93E-05	0.0083489	hypothetical protein && sp|Q95SX7|RTBS_DROME Probable RNA-directed DNA polymerase from transposon BS OS=Drosophila melanogaster OX=7227 GN=RTase PE=2 SV=1 && PF00078:Reverse transcriptase (RNA-dependent DNA polymerase)|PF00075:RNase H|PF14529:Endonuclease-reverse transcriptase
gene-M8J77_013150	-1.06009	9.93E-05	0.0083489	hypothetical protein && - && -
novel.289	4.51746	0.000101446	0.00848214	- && - && -
gene-M8J77_013200	1.91962	0.000102452	0.00852277	hypothetical protein && - && PF00041:Fibronectin type III domain
gene-M8J77_011990	1.0752	0.000103281	0.00854837	hypothetical protein && sp|Q8T088|WDR55_DROME WD repeat-containing protein 55 homolog OS=Drosophila melanogaster OX=7227 GN=CG14722 PE=2 SV=1 && -
novel.356	-6.27736	0.000106169	0.00874319	- && - && -
gene-M8J77_010852	1.86303	0.000110211	0.00896404	hypothetical protein && sp|P16423|POLR_DROME Retrovirus-related Pol polyprotein from type-2 retrotransposable element R2DM OS=Drosophila melanogaster OX=7227 GN=pol PE=4 SV=1 && PF00078:Reverse transcriptase (RNA-dependent DNA polymerase)|PF10172:Det1 complexing ubiquitin ligase
gene-M8J77_018460	-5.59696	0.000110884	0.00896404	hypothetical protein && sp|Q5ZIR9|RN185_CHICK E3 ubiquitin-protein ligase RNF185 OS=Gallus gallus OX=9031 GN=RNF185 PE=2 SV=1 && -
gene-M8J77_002420	4.94989	0.000111098	0.00896404	hypothetical protein && sp|Q4U1U2|MAFA_XENTR Transcription factor MafA OS=Xenopus tropicalis OX=8364 GN=mafa PE=2 SV=1 && PF03131:bZIP Maf transcription factor
gene-M8J77_007694	2.24735	0.000111586	0.00896404	hypothetical protein && sp|D6WMZ8|ESTJ_TRICA Juvenile hormone esterase OS=Tribolium castaneum OX=7070 GN=Tcjhe PE=1 SV=2 && PF00135:Carboxylesterase family
gene-M8J77_014081	-2.35652	0.000112759	0.00901408	hypothetical protein && sp|A5LGM7|TRET1_POLVA Facilitated trehalose transporter Tret1 OS=Polypedilum vanderplanki OX=319348 GN=Tret1 PE=1 SV=1 && PF00083:Sugar (and other) transporter
gene-M8J77_007186	-1.38243	0.000113319	0.00901488	hypothetical protein && - && -
gene-M8J77_012937	1.87593	0.000116317	0.00917485	hypothetical protein && sp|Q15262|PTPRK_HUMAN Receptor-type tyrosine-protein phosphatase kappa OS=Homo sapiens OX=9606 GN=PTPRK PE=1 SV=2 && PF00102:Protein-tyrosine phosphatase
novel.2132	3.24809	0.000116449	0.00917485	- && - && -
gene-M8J77_018551	1.72105	0.000118008	0.00925319	hypothetical protein && sp|Q92556|ELMO1_HUMAN Engulfment and cell motility protein 1 OS=Homo sapiens OX=9606 GN=ELMO1 PE=1 SV=2 && PF11841:Domain of unknown function (DUF3361)|PF04727:ELMO/CED-12 family|PF16457:Pleckstrin homology domain
gene-M8J77_000910	2.18503	0.000129126	0.0100649	hypothetical protein && sp|A2RV61|GAPD1_XENLA GTPase-activating protein and VPS9 domain-containing protein 1 OS=Xenopus laevis OX=8355 GN=gapvd1 PE=2 SV=1 && -
gene-M8J77_006165	-1.54814	0.000129588	0.0100649	hypothetical protein && sp|P04323|POL3_DROME Retrovirus-related Pol polyprotein from transposon 17.6 OS=Drosophila melanogaster OX=7227 GN=pol PE=4 SV=1 && PF00665:Integrase core domain|PF17917:RNase H-like domain found in reverse transcriptase
gene-M8J77_024109	1.68096	0.000134037	0.0103127	hypothetical protein && sp|P41776|GNAI_HOMAM Guanine nucleotide-binding protein G(i) subunit alpha OS=Homarus americanus OX=6706 PE=2 SV=2 && PF00503:G-protein alpha subunit
gene-M8J77_009984	1.91399	0.000135356	0.0103196	hypothetical protein && sp|P00636|F16P1_PIG Fructose-1,6-bisphosphatase 1 OS=Sus scrofa OX=9823 GN=FBP1 PE=1 SV=4 && PF00316:Fructose-1-6-bisphosphatase, N-terminal domain
gene-M8J77_003334	-2.88656	0.000135387	0.0103196	hypothetical protein && sp|P42283|LOLA1_DROME Longitudinals lacking protein, isoform G OS=Drosophila melanogaster OX=7227 GN=lola PE=1 SV=2 && PF00651:BTB/POZ domain
gene-M8J77_014734	-3.288	0.000145796	0.0110616	hypothetical protein && sp|Q9FMN4|TCLOT_ARATH Thioredoxin-like protein Clot OS=Arabidopsis thaliana OX=3702 GN=At5g42850 PE=2 SV=1 && PF06110:Eukaryotic protein of unknown function (DUF953)
gene-M8J77_011500	-2.05329	0.000148283	0.0111985	hypothetical protein && sp|Q9NUG6|PDRG1_HUMAN p53 and DNA damage-regulated protein 1 OS=Homo sapiens OX=9606 GN=PDRG1 PE=1 SV=2 && -
gene-M8J77_026215	1.44858	0.000152967	0.0113863	hypothetical protein && sp|Q5PPZ9|GDS1B_XENLA Rap1 GTPase-GDP dissociation stimulator 1-B OS=Xenopus laevis OX=8355 GN=rap1gds1-b PE=2 SV=1 && -
gene-M8J77_012791	-2.79186	0.000153749	0.0113863	hypothetical protein && - && -
novel.652	-5.32179	0.000154785	0.0113863	- && - && -
gene-M8J77_018890	6.85916	0.000155297	0.0113863	hypothetical protein && - && PF13384:Homeodomain-like domain|PF01498:Transposase
gene-M8J77_024964	4.05115	0.000155587	0.0113863	hypothetical protein && sp|Q9UR07|TF211_SCHPO Transposon Tf2-11 polyprotein OS=Schizosaccharomyces pombe (strain 972 / ATCC 24843) OX=284812 GN=Tf2-11 PE=3 SV=1 && PF07700:Haem-NO-binding|PF07701:Heme NO binding associated|PF17919:RNase H-like domain found in reverse transcriptase|PF00078:Reverse transcriptase (RNA-dependent DNA polymerase)|PF17921:Integrase zinc binding domain|PF00665:Integrase …
gene-M8J77_016230	-1.43049	0.000155635	0.0113863	hypothetical protein && sp|Q9U505|AT5G_MANSE ATP synthase lipid-binding protein, mitochondrial OS=Manduca sexta OX=7130 PE=2 SV=1 && PF00137:ATP synthase subunit C
gene-M8J77_026435	-6.38588	0.000157522	0.0114732	hypothetical protein && - && PF00078:Reverse transcriptase (RNA-dependent DNA polymerase)
gene-M8J77_008977	1.0919	0.000159787	0.0115867	hypothetical protein && - && -
gene-M8J77_011078	4.03189	0.000161302	0.011645	hypothetical protein && sp|A1ZAI5|FACR1_DROME Putative fatty acyl-CoA reductase CG5065 OS=Drosophila melanogaster OX=7227 GN=CG5065 PE=3 SV=1 && PF07993:Male sterility protein|PF03015:Male sterility protein
gene-M8J77_022191	1.4172	0.000164857	0.0118495	hypothetical protein && sp|Q98932|RAB5C_CHICK Ras-related protein Rab-5C OS=Gallus gallus OX=9031 GN=RAB5C PE=1 SV=1 && PF00071:Ras family
gene-M8J77_006929	1.32358	0.000172074	0.0122884	hypothetical protein && sp|Q0WW55|ZEUS1_ARATH Thymidylate kinase OS=Arabidopsis thaliana OX=3702 GN=ZEU1 PE=2 SV=1 && PF02223:Thymidylate kinase
gene-M8J77_000163	1.30998	0.000172463	0.0122884	hypothetical protein && - && -
gene-M8J77_010159	1.45469	0.000182865	0.0129172	hypothetical protein && - && -
gene-M8J77_000852	1.95098	0.000185119	0.0129758	hypothetical protein && - && -
gene-M8J77_011384	-2.88712	0.000186194	0.0129845	hypothetical protein && sp|O46107|LIP1_DROME Lipase 1 OS=Drosophila melanogaster OX=7227 GN=Lip1 PE=2 SV=2 && PF04083:Partial alpha/beta-hydrolase lipase region
novel.1957	1.49438	0.000189183	0.013137	- && - && -
gene-M8J77_024712	4.64646	0.000190611	0.0131788	hypothetical protein && - && -
gene-M8J77_022536	1.05007	0.000191394	0.0131788	hypothetical protein && sp|Q8WY07|CTR3_HUMAN Cationic amino acid transporter 3 OS=Homo sapiens OX=9606 GN=SLC7A3 PE=1 SV=1 && PF13520:Amino acid permease|PF13906:C-terminus of AA_permease
gene-M8J77_014347	-2.81625	0.000195178	0.0132721	hypothetical protein && sp|A4QNP7|DMTA2_XENTR Doublesex- and mab-3-related transcription factor A2 OS=Xenopus tropicalis OX=8364 GN=dmrta2 PE=2 SV=1 && PF03474:DMRTA motif|PF00751:DM DNA binding domain
gene-M8J77_007026	1.69602	0.000197218	0.0132881	hypothetical protein && sp|Q4R5L1|AATC_MACFA Aspartate aminotransferase, cytoplasmic OS=Macaca fascicularis OX=9541 GN=GOT1 PE=2 SV=1 && PF00155:Aminotransferase class I and II
gene-M8J77_003115	3.91402	0.000197503	0.0132881	hypothetical protein && sp|Q5U4T7|BIC1B_XENLA Protein bicaudal C homolog 1-B OS=Xenopus laevis OX=8355 GN=bicc1-b PE=2 SV=1 && PF00536:SAM domain (Sterile alpha motif)|PF00013:KH domain
gene-M8J77_010661	1.6607	0.000197846	0.0132881	hypothetical protein && - && PF00078:Reverse transcriptase (RNA-dependent DNA polymerase)
gene-M8J77_000553	-1.27986	0.000207742	0.0138958	hypothetical protein && sp|Q9W0K0|JIP1_DROME JNK-interacting protein 1 OS=Drosophila melanogaster OX=7227 GN=Aplip1 PE=1 SV=2 && PF00640:Phosphotyrosine interaction domain (PTB/PID)|PF14604:Variant SH3 domain
gene-M8J77_017433	1.10054	0.000215649	0.0143661	hypothetical protein && - && -
gene-M8J77_013358	1.22605	0.000217901	0.0144573	hypothetical protein && sp|Q8BJA2|S41A1_MOUSE Solute carrier family 41 member 1 OS=Mus musculus OX=10090 GN=Slc41a1 PE=2 SV=1 && PF01769:Divalent cation transporter
gene-M8J77_018467	-1.09693	0.00022072	0.0145853	hypothetical protein && sp|O43172|PRP4_HUMAN U4/U6 small nuclear ribonucleoprotein Prp4 OS=Homo sapiens OX=9606 GN=PRPF4 PE=1 SV=2 && PF00400:WD domain, G-beta repeat|PF08799:pre-mRNA processing factor 4 (PRP4) like
gene-M8J77_002636	1.24528	0.000224028	0.0147445	hypothetical protein && sp|Q9VCE6|MTA70_DROME N6-adenosine-methyltransferase MT-A70-like protein OS=Drosophila melanogaster OX=7227 GN=Mettl3 PE=1 SV=1 && PF05063:MT-A70
gene-M8J77_018318	-1.32788	0.000232166	0.0151907	hypothetical protein && sp|H9JIQ1|MESH_BOMMO Protein mesh OS=Bombyx mori OX=7091 PE=1 SV=1 && PF00094:von Willebrand factor type D domain|PF06119:Nidogen-like|PF03782:AMOP domain
gene-M8J77_012515	1.68569	0.000232663	0.0151907	hypothetical protein && sp|Q66K14|TBC9B_HUMAN TBC1 domain family member 9B OS=Homo sapiens OX=9606 GN=TBC1D9B PE=1 SV=3 && PF02893:GRAM domain|PF00566:Rab-GTPase-TBC domain
gene-M8J77_012216	2.82304	0.000237203	0.0153777	hypothetical protein && - && -
gene-M8J77_009109	2.5817	0.000237402	0.0153777	hypothetical protein && - && -
gene-M8J77_016069	1.08321	0.000240183	0.0154965	hypothetical protein && sp|Q9NPB0|SMDC1_HUMAN SAYSvFN domain-containing protein 1 OS=Homo sapiens OX=9606 GN=SAYSD1 PE=2 SV=1 && PF10260:Uncharacterized conserved domain (SAYSvFN)|PF05485:THAP domain
gene-M8J77_015492	1.70903	0.000241474	0.0155188	hypothetical protein && - && -
gene-M8J77_017560	4.92149	0.00024482	0.0156723	hypothetical protein && sp|Q03274|PO22_POPJA Retrovirus-related Pol polyprotein from type-1 retrotransposable element R2 (Fragment) OS=Popillia japonica OX=7064 PE=4 SV=1 && PF14529:Endonuclease-reverse transcriptase|PF00078:Reverse transcriptase (RNA-dependent DNA polymerase)
gene-M8J77_020515	-3.04542	0.000251804	0.0160567	hypothetical protein && sp|Q07617|SPAG1_HUMAN Sperm-associated antigen 1 OS=Homo sapiens OX=9606 GN=SPAG1 PE=1 SV=3 && PF13414:TPR repeat
gene-M8J77_007942	1.3351	0.000256197	0.0162735	hypothetical protein && sp|A6H730|PPAP_BOVIN Prostatic acid phosphatase OS=Bos taurus OX=9913 GN=ACP3 PE=2 SV=1 && PF00328:Histidine phosphatase superfamily (branch 2)
gene-M8J77_002953	1.85551	0.000258031	0.0162818	hypothetical protein && - && PF04937:Protein of unknown function (DUF 659)
gene-M8J77_019900	-2.18291	0.000258315	0.0162818	hypothetical protein && - && PF01607:Chitin binding Peritrophin-A domain
gene-M8J77_004986	1.12233	0.000260444	0.0163531	hypothetical protein && - && PF01607:Chitin binding Peritrophin-A domain
novel.440	-3.38022	0.00026235	0.0164099	- && - && -
gene-M8J77_012658	1.76876	0.000271201	0.0168258	hypothetical protein && sp|P42125|ECI1_MOUSE Enoyl-CoA delta isomerase 1, mitochondrial OS=Mus musculus OX=10090 GN=Eci1 PE=1 SV=2 && PF00378:Enoyl-CoA hydratase/isomerase|PF13966:zinc-binding in reverse transcriptase
gene-M8J77_013173	6.28511	0.00027208	0.0168258	hypothetical protein && - && PF05585:Putative peptidase (DUF1758)|PF03564:Protein of unknown function (DUF1759)|PF05380:Pao retrotransposon peptidase|PF18701:Family of unknown function (DUF5641)
gene-M8J77_003975	-1.12954	0.000282568	0.0174088	hypothetical protein && sp|B4G9L6|KRR1_DROPE KRR1 small subunit processome component homolog OS=Drosophila persimilis OX=7234 GN=dbe PE=3 SV=1 && PF17903:Krr1 KH1 domain
novel.500	-2.60112	0.000286245	0.0175692	- && - && -
gene-M8J77_014876	-1.20288	0.000297202	0.0181737	hypothetical protein && - && -
gene-M8J77_010270	-1.15162	0.000320388	0.0195187	hypothetical protein && - && PF01094:Receptor family ligand binding region
gene-M8J77_019457	-1.15417	0.000321681	0.0195248	hypothetical protein && - && PF15880:NADH dehydrogenase [ubiquinone] flavoprotein 3, mitochondrial
gene-M8J77_004878	-2.57037	0.000328712	0.019878	hypothetical protein && - && PF17921:Integrase zinc binding domain|PF17919:RNase H-like domain found in reverse transcriptase|PF00078:Reverse transcriptase (RNA-dependent DNA polymerase)|PF00665:Integrase core domain
gene-M8J77_005911	-1.60485	0.00033377	0.0201097	hypothetical protein && sp|Q29S22|DDX47_BOVIN Probable ATP-dependent RNA helicase DDX47 OS=Bos taurus OX=9913 GN=DDX47 PE=2 SV=1 && PF00271:Helicase conserved C-terminal domain|PF00270:DEAD/DEAH box helicase
gene-M8J77_009937	1.71334	0.000346508	0.0208006	hypothetical protein && sp|Q7JQ32|GC76C_DROME Receptor-type guanylate cyclase Gyc76C OS=Drosophila melanogaster OX=7227 GN=Gyc76C PE=1 SV=1 && PF01094:Receptor family ligand binding region|PF07714:Protein tyrosine kinase
gene-M8J77_025805	2.34307	0.000352581	0.0210879	hypothetical protein && sp|P29981|CP4C1_BLADI Cytochrome P450 4C1 OS=Blaberus discoidalis OX=6981 GN=CYP4C1 PE=2 SV=1 && PF00067:Cytochrome P450
gene-M8J77_010462	4.35223	0.000358172	0.0213444	hypothetical protein && - && -
gene-M8J77_025475	7.39234	0.000369439	0.0218569	hypothetical protein && - && -
gene-M8J77_019492	1.13965	0.000375024	0.0221075	hypothetical protein && sp|P35502|ESTF_MYZPE Esterase FE4 OS=Myzus persicae OX=13164 PE=1 SV=1 && PF00135:Carboxylesterase family
gene-M8J77_021743	3.36551	0.000377983	0.0222021	hypothetical protein && sp|Q61838|PZP_MOUSE Pregnancy zone protein OS=Mus musculus OX=10090 GN=Pzp PE=1 SV=3 && PF07677:A-macroglobulin receptor binding domain|PF00207:Alpha-2-macroglobulin family|PF07678:A-macroglobulin TED domain|PF01835:MG2 domain|PF07703:Alpha-2-macroglobulin bait region domain
gene-M8J77_003884	1.1738	0.000385878	0.0225849	hypothetical protein && sp|B2D0J5|EST6_APIME Venom carboxylesterase-6 OS=Apis mellifera OX=7460 PE=2 SV=1 && PF00135:Carboxylesterase family
novel.699	-2.42208	0.00038939	0.0227094	- && - && -
gene-M8J77_017878	-1.50335	0.000398525	0.02315	hypothetical protein && - && PF00098:Zinc knuckle
gene-M8J77_024330	2.0334	0.000399771	0.02315	hypothetical protein && - && -
gene-M8J77_020392	1.6105	0.00041203	0.0237759	hypothetical protein && - && PF07716:Basic region leucine zipper
gene-M8J77_014000	1.27543	0.000417429	0.023919	hypothetical protein && sp|Q96PB1|CASD1_HUMAN N-acetylneuraminate 9-O-acetyltransferase OS=Homo sapiens OX=9606 GN=CASD1 PE=1 SV=1 && PF17919:RNase H-like domain found in reverse transcriptase|PF07779:10 TM Acyl Transferase domain found in Cas1p|PF00665:Integrase core domain|PF00078:Reverse transcriptase (RNA-dependent DNA polymerase)|PF17921:Integrase zinc binding domain
gene-M8J77_012121	-1.21807	0.000423767	0.0241975	hypothetical protein && - && -
gene-M8J77_022916	1.79749	0.00043013	0.024395	hypothetical protein && - && -
novel.235	-1.31135	0.000430203	0.024395	- && - && -
gene-M8J77_022496	3.93505	0.000433471	0.0244956	hypothetical protein && sp|P15848|ARSB_HUMAN Arylsulfatase B OS=Homo sapiens OX=9606 GN=ARSB PE=1 SV=1 && PF00884:Sulfatase
gene-M8J77_010211	2.13371	0.000444053	0.0250073	hypothetical protein && sp|P0DP91|ERPG3_HUMAN Chimeric ERCC6-PGBD3 protein OS=Homo sapiens OX=9606 GN=ERCC6 PE=1 SV=1 && PF13843:Transposase IS4
gene-M8J77_013734	1.58342	0.000447194	0.025098	hypothetical protein && sp|P98163|YL_DROME Putative vitellogenin receptor OS=Drosophila melanogaster OX=7227 GN=yl PE=1 SV=2 && PF00057:Low-density lipoprotein receptor domain class A|PF00058:Low-density lipoprotein receptor repeat class B|PF07645:Calcium-binding EGF domain|PF12662:Complement Clr-like EGF-like
gene-M8J77_002881	1.25245	0.000451834	0.025212	hypothetical protein && - && PF00505:HMG (high mobility group) box|PF09011:HMG-box domain
gene-M8J77_023395	1.43599	0.000452303	0.025212	hypothetical protein && sp|O95847|UCP4_HUMAN Mitochondrial uncoupling protein 4 OS=Homo sapiens OX=9606 GN=SLC25A27 PE=2 SV=1 && PF00153:Mitochondrial carrier protein
gene-M8J77_001076	2.34412	0.000468235	0.0260116	hypothetical protein && - && -
gene-M8J77_005475	-2.13691	0.000470962	0.026067	hypothetical protein && sp|B7YZU2|LINT_DROME Serine protease filzig OS=Drosophila melanogaster OX=7227 GN=flz PE=2 SV=1 && PF00089:Trypsin
gene-M8J77_021626	-1.13488	0.000472437	0.026067	hypothetical protein && sp|Q3T005|PDLI4_BOVIN PDZ and LIM domain protein 4 OS=Bos taurus OX=9913 GN=PDLIM4 PE=2 SV=1 && PF00595:PDZ domain
gene-M8J77_013692	-1.95856	0.00047626	0.0261035	hypothetical protein && - && -
gene-M8J77_017982	1.6825	0.000481578	0.026307	hypothetical protein && sp|P82120|CUO7_BLACR Cuticle protein 7 OS=Blaberus craniifer OX=6982 PE=1 SV=1 && PF00379:Insect cuticle protein
gene-M8J77_026534	-1.00378	0.00048629	0.0264761	hypothetical protein && sp|Q6NT16|S18B1_HUMAN MFS-type transporter SLC18B1 OS=Homo sapiens OX=9606 GN=SLC18B1 PE=1 SV=1 && PF07690:Major Facilitator Superfamily
gene-M8J77_026161	3.41525	0.000488213	0.0264928	hypothetical protein && - && -
gene-M8J77_007285	3.71316	0.000493521	0.026613	hypothetical protein && - && PF07530:Associated with zinc fingers
novel.1096	2.27577	0.000493971	0.026613	- && - && -
gene-M8J77_008042	7.30675	0.0004953	0.026613	hypothetical protein && - && -
gene-M8J77_012162	1.51487	0.000513847	0.0274297	hypothetical protein && sp|Q9VGH7|CLCN2_DROME Chloride channel protein 2 OS=Drosophila melanogaster OX=7227 GN=ClC-a PE=2 SV=3 && PF00078:Reverse transcriptase (RNA-dependent DNA polymerase)|PF00654:Voltage gated chloride channel
novel.1409	-3.26562	0.000515813	0.0274339	- && - && -
gene-M8J77_019097	1.72803	0.000521714	0.0275801	hypothetical protein && sp|Q8K1S5|KLF11_MOUSE Krueppel-like factor 11 OS=Mus musculus OX=10090 GN=Klf11 PE=2 SV=3 && -
gene-M8J77_014531	2.05858	0.000532477	0.0280511	hypothetical protein && sp|Q3SZL3|MBOA5_BOVIN Lysophospholipid acyltransferase 5 OS=Bos taurus OX=9913 GN=LPCAT3 PE=2 SV=1 && PF03062:MBOAT, membrane-bound O-acyltransferase family
gene-M8J77_025339	1.08519	0.000535288	0.0280511	hypothetical protein && sp|P08630|BTKL_DROME Tyrosine-protein kinase Btk29A OS=Drosophila melanogaster OX=7227 GN=Btk29A PE=2 SV=2 && PF00018:SH3 domain|PF00017:SH2 domain|PF07714:Protein tyrosine kinase
gene-M8J77_000287	-1.11288	0.000540407	0.0282044	hypothetical protein && - && -
gene-M8J77_005479	-5.03582	0.00054394	0.0282987	hypothetical protein && - && -
gene-M8J77_004818	1.24727	0.00054751	0.0283943	hypothetical protein && sp|Q02978|M2OM_HUMAN Mitochondrial 2-oxoglutarate/malate carrier protein OS=Homo sapiens OX=9606 GN=SLC25A11 PE=1 SV=3 && PF00153:Mitochondrial carrier protein
novel.1512	-1.06974	0.000549547	0.02841	- && - && -
gene-M8J77_002940	-4.62768	0.000562351	0.0289805	hypothetical protein && - && -
gene-M8J77_006030	1.40791	0.00056493	0.0290222	hypothetical protein && - && PF13358:DDE superfamily endonuclease
gene-M8J77_005714	-2.21135	0.00056953	0.0291671	hypothetical protein && sp|Q9V968|GALL1_DROME MIP18 family protein galla-1 OS=Drosophila melanogaster OX=7227 GN=galla-1 PE=1 SV=1 && PF01883:Iron-sulfur cluster assembly protein
gene-M8J77_001907	-1.09034	0.000572248	0.0291841	hypothetical protein && - && -
gene-M8J77_013616	1.99603	0.000573424	0.0291841	hypothetical protein && sp|Q921G7|ETFD_MOUSE Electron transfer flavoprotein-ubiquinone oxidoreductase, mitochondrial OS=Mus musculus OX=10090 GN=Etfdh PE=1 SV=1 && PF13450:NAD(P)-binding Rossmann-like domain
gene-M8J77_021160	1.00959	0.000575523	0.0292002	hypothetical protein && sp|Q9VQX4|PNCB_DROME Nicotinate phosphoribosyltransferase OS=Drosophila melanogaster OX=7227 GN=Naprt PE=2 SV=2 && PF17956:Nicotinate phosphoribosyltransferase C-terminal domain|PF17767:Nicotinate phosphoribosyltransferase (NAPRTase) N-terminal domain
gene-M8J77_011251	1.08325	0.000583263	0.0295016	hypothetical protein && sp|Q92896|GSLG1_HUMAN Golgi apparatus protein 1 OS=Homo sapiens OX=9606 GN=GLG1 PE=1 SV=2 && PF00839:Cysteine rich repeat
gene-M8J77_013615	1.99412	0.000592872	0.0298953	hypothetical protein && sp|Q9V7U0|RESIL_DROME Pro-resilin OS=Drosophila melanogaster OX=7227 GN=resilin PE=1 SV=1 && PF00379:Insect cuticle protein
gene-M8J77_012109	3.49965	0.000597633	0.030043	hypothetical protein && sp|Q6P3X8|PGBD2_HUMAN PiggyBac transposable element-derived protein 2 OS=Homo sapiens OX=9606 GN=PGBD2 PE=2 SV=1 && PF13843:Transposase IS4
gene-M8J77_002963	-3.33649	0.000611167	0.0306294	hypothetical protein && sp|Q92947|GCDH_HUMAN Glutaryl-CoA dehydrogenase, mitochondrial OS=Homo sapiens OX=9606 GN=GCDH PE=1 SV=1 && PF02771:Acyl-CoA dehydrogenase, N-terminal domain|PF00441:Acyl-CoA dehydrogenase, C-terminal domain|PF02770:Acyl-CoA dehydrogenase, middle domain
gene-M8J77_022170	-1.22646	0.000615565	0.0307557	hypothetical protein && sp|P33270|CP6A2_DROME Cytochrome P450 6a2 OS=Drosophila melanogaster OX=7227 GN=Cyp6a2 PE=2 SV=2 && PF00067:Cytochrome P450
novel.1906	-1.27554	0.000623078	0.0309714	- && - && -
gene-M8J77_011681	-6.13521	0.000623662	0.0309714	hypothetical protein && - && -
gene-M8J77_012411	-1.32178	0.000628284	0.0311067	hypothetical protein && sp|Q86UD5|SL9B2_HUMAN Sodium/hydrogen exchanger 9B2 OS=Homo sapiens OX=9606 GN=SLC9B2 PE=1 SV=2 && PF00999:Sodium/hydrogen exchanger family
gene-M8J77_008401	1.36251	0.00063568	0.0313781	hypothetical protein && - && -
gene-M8J77_017304	-6.99708	0.000640948	0.0315431	hypothetical protein && - && -
gene-M8J77_016381	-3.24335	0.000649593	0.0318729	hypothetical protein && - && PF00379:Insect cuticle protein
gene-M8J77_020289	2.99309	0.000652913	0.0319401	hypothetical protein && sp|Q588U8|CFDP2_TRAJA Craniofacial development protein 2 OS=Tragulus javanicus OX=9849 GN=CFDP2 PE=2 SV=1 && PF14529:Endonuclease-reverse transcriptase|PF00078:Reverse transcriptase (RNA-dependent DNA polymerase)
gene-M8J77_016006	3.65801	0.000658239	0.0320812	hypothetical protein && sp|P63030|MPC1_MOUSE Mitochondrial pyruvate carrier 1 OS=Mus musculus OX=10090 GN=Mpc1 PE=1 SV=1 && PF03650:Mitochondrial pyruvate carriers
gene-M8J77_014995	1.77149	0.000659713	0.0320812	hypothetical protein && sp|Q9VFP2|RDX_DROME Protein roadkill OS=Drosophila melanogaster OX=7227 GN=rdx PE=1 SV=2 && PF00651:BTB/POZ domain
gene-M8J77_026149	-4.9198	0.000670817	0.0324855	hypothetical protein && - && -
gene-M8J77_009433	1.1279	0.000673972	0.0324855	hypothetical protein && sp|B0R0D7|COR1C_DANRE Coronin-1C-A OS=Danio rerio OX=7955 GN=coro1ca PE=2 SV=1 && PF16300:Type of WD40 repeat|PF08953:Domain of unknown function (DUF1899)
novel.1812	1.12677	0.000677284	0.0325494	- && - && -
novel.749	-5.04217	0.000708456	0.0337412	- && - && -
gene-M8J77_005859	2.98081	0.000733574	0.0347451	hypothetical protein && sp|Q7LHG5|YI31B_YEAST Transposon Ty3-I Gag-Pol polyprotein OS=Saccharomyces cerevisiae (strain ATCC 204508 / S288c) OX=559292 GN=TY3B-I PE=1 SV=2 && PF17917:RNase H-like domain found in reverse transcriptase|PF00078:Reverse transcriptase (RNA-dependent DNA polymerase)|PF00665:Integrase core domain|PF17921:Integrase zinc binding domain
gene-M8J77_021226	2.08011	0.000738457	0.0348756	hypothetical protein && sp|Q61009|SCRB1_MOUSE Scavenger receptor class B member 1 OS=Mus musculus OX=10090 GN=Scarb1 PE=1 SV=1 && PF01130:CD36 family
gene-M8J77_009935	-5.17538	0.000751213	0.0353761	hypothetical protein && - && PF06212:GRIM-19 protein
gene-M8J77_015843	1.92784	0.000763751	0.0358635	hypothetical protein && - && -
gene-M8J77_006139	1.44854	0.000772315	0.0361169	hypothetical protein && - && -
gene-M8J77_013963	1.0968	0.000773556	0.0361169	hypothetical protein && - && PF13855:Leucine rich repeat
gene-M8J77_013154	1.86654	0.000778899	0.036225	hypothetical protein && - && PF13855:Leucine rich repeat
gene-M8J77_012657	-1.11549	0.000780291	0.036225	hypothetical protein && - && -
novel.1118	1.15406	0.000782756	0.0362368	- && - && -
gene-M8J77_015351	1.59408	0.0007887	0.0364091	hypothetical protein && - && -
gene-M8J77_019967	1.07967	0.000795585	0.0365659	hypothetical protein && sp|A7MB43|MTMR9_BOVIN Myotubularin-related protein 9 OS=Bos taurus OX=9913 GN=MTMR9 PE=2 SV=1 && PF06602:Myotubularin-like phosphatase domain
gene-M8J77_006106	-1.2851	0.00079656	0.0365659	hypothetical protein && - && PF07525:SOCS box
gene-M8J77_005961	5.47405	0.000822206	0.0375181	hypothetical protein && sp|Q9JIA7|SPHK2_MOUSE Sphingosine kinase 2 OS=Mus musculus OX=10090 GN=Sphk2 PE=1 SV=2 && PF00781:Diacylglycerol kinase catalytic domain
gene-M8J77_011981	1.20373	0.000824172	0.0375181	hypothetical protein && - && PF13384:Homeodomain-like domain|PF01498:Transposase
gene-M8J77_010415	-1.9038	0.000829286	0.0375872	hypothetical protein && - && PF01124:MAPEG family
gene-M8J77_023133	-1.2093	0.000830276	0.0375872	hypothetical protein && sp|Q12797|ASPH_HUMAN Aspartyl/asparaginyl beta-hydroxylase OS=Homo sapiens OX=9606 GN=ASPH PE=1 SV=3 && PF05118:Aspartyl/Asparaginyl beta-hydroxylase
gene-M8J77_015035	-2.04396	0.000849633	0.0383576	hypothetical protein && - && PF05225:helix-turn-helix, Psq domain|PF03184:DDE superfamily endonuclease
gene-M8J77_014245	1.31546	0.000859114	0.0386694	hypothetical protein && - && PF00650:CRAL/TRIO domain
gene-M8J77_020003	2.04299	0.00086126	0.0386694	hypothetical protein && sp|O16796|NPL11_CAEEL Neprilysin-11 OS=Caenorhabditis elegans OX=6239 GN=nep-11 PE=1 SV=2 && PF05649:Peptidase family M13|PF01431:Peptidase family M13
gene-M8J77_004373	-1.29372	0.000871761	0.0390339	hypothetical protein && sp|P12024|CHAO_DROME Chaoptin OS=Drosophila melanogaster OX=7227 GN=chp PE=1 SV=2 && PF13855:Leucine rich repeat
gene-M8J77_017671	-1.03124	0.00087688	0.0391562	hypothetical protein && - && -
gene-M8J77_009848	-1.02472	0.000916631	0.0406544	hypothetical protein && sp|P54315|LIPR1_HUMAN Inactive pancreatic lipase-related protein 1 OS=Homo sapiens OX=9606 GN=PNLIPRP1 PE=1 SV=1 && PF00151:Lipase
gene-M8J77_021017	-1.34188	0.00092029	0.0406544	hypothetical protein && - && -
gene-M8J77_022410	1.25422	0.000920355	0.0406544	hypothetical protein && sp|Q07417|ACADS_MOUSE Short-chain specific acyl-CoA dehydrogenase, mitochondrial OS=Mus musculus OX=10090 GN=Acads PE=1 SV=2 && PF02771:Acyl-CoA dehydrogenase, N-terminal domain|PF00441:Acyl-CoA dehydrogenase, C-terminal domain|PF02770:Acyl-CoA dehydrogenase, middle domain
gene-M8J77_015985	1.33935	0.000923611	0.0406885	hypothetical protein && sp|P40939|ECHA_HUMAN Trifunctional enzyme subunit alpha, mitochondrial OS=Homo sapiens OX=9606 GN=HADHA PE=1 SV=2 && PF02737:3-hydroxyacyl-CoA dehydrogenase, NAD binding domain|PF00725:3-hydroxyacyl-CoA dehydrogenase, C-terminal domain|PF00378:Enoyl-CoA hydratase/isomerase
gene-M8J77_002623	-5.01615	0.000928953	0.0408142	hypothetical protein && - && PF00078:Reverse transcriptase (RNA-dependent DNA polymerase)
gene-M8J77_024542	2.13127	0.000942105	0.0412813	hypothetical protein && sp|Q9VQU9|BOWEL_DROME Protein bowel OS=Drosophila melanogaster OX=7227 GN=bowl PE=1 SV=1 && -
gene-M8J77_025268	1.27727	0.000947696	0.0414156	hypothetical protein && sp|Q24306|DIAP1_DROME Death-associated inhibitor of apoptosis 1 OS=Drosophila melanogaster OX=7227 GN=Diap1 PE=1 SV=2 && PF00653:Inhibitor of Apoptosis domain|PF13920:Zinc finger, C3HC4 type (RING finger)
gene-M8J77_000514	1.64092	0.000960799	0.0417797	hypothetical protein && sp|Q2TA03|UB2J2_BOVIN Ubiquitin-conjugating enzyme E2 J2 OS=Bos taurus OX=9913 GN=UBE2J2 PE=2 SV=1 && PF00179:Ubiquitin-conjugating enzyme
gene-M8J77_024737	1.43574	0.000961126	0.0417797	hypothetical protein && sp|Q9DCX8|IYD1_MOUSE Iodotyrosine deiodinase 1 OS=Mus musculus OX=10090 GN=Iyd PE=1 SV=1 && PF00881:Nitroreductase family
gene-M8J77_008532	1.65529	0.000974425	0.0421343	hypothetical protein && sp|Q9VYY9|EVI5_DROME Ecotropic viral integration site 5 ortholog OS=Drosophila melanogaster OX=7227 GN=Evi5 PE=1 SV=3 && PF00566:Rab-GTPase-TBC domain
gene-M8J77_016209	-2.65181	0.000978488	0.0421986	hypothetical protein && sp|P84048|H4_ACRAS Histone H4 OS=Acrolepiopsis assectella OX=57686 GN=His4 PE=3 SV=2 && PF15511:Centromere kinetochore component CENP-T histone fold
gene-M8J77_002796	1.27304	0.000981314	0.0422094	hypothetical protein && - && -
gene-M8J77_010134	2.27073	0.00100911	0.0431982	hypothetical protein && sp|P52656|T2AG_DROME Transcription initiation factor IIA subunit 2 OS=Drosophila melanogaster OX=7227 GN=TfIIA-S PE=1 SV=1 && PF02751:Transcription initiation factor IIA, gamma subunit|PF02268:Transcription initiation factor IIA, gamma subunit, helical domain
gene-M8J77_025811	6.06745	0.0010104	0.0431982	hypothetical protein && - && PF18701:Family of unknown function (DUF5641)|PF03564:Protein of unknown function (DUF1759)|PF05585:Putative peptidase (DUF1758)|PF05380:Pao retrotransposon peptidase
gene-M8J77_018651	1.11209	0.00101221	0.0431982	hypothetical protein && sp|Q9VBV3|TAKT_DROME Protein takeout OS=Drosophila melanogaster OX=7227 GN=to PE=2 SV=1 && PF06585:Haemolymph juvenile hormone binding protein (JHBP)
gene-M8J77_024306	1.35147	0.00104322	0.044406	hypothetical protein && - && -
gene-M8J77_010077	-1.44734	0.00104633	0.0444228	hypothetical protein && - && -
novel.1562	-9.79775	0.00105865	0.0447003	- && - && -
gene-M8J77_015801	1.24164	0.00106105	0.0447003	hypothetical protein && sp|Q3UDF0|GTR6_MOUSE Solute carrier family 2, facilitated glucose transporter member 6 OS=Mus musculus OX=10090 GN=Slc2a6 PE=1 SV=1 && PF00083:Sugar (and other) transporter
gene-M8J77_012432	1.92512	0.00107346	0.0451071	hypothetical protein && sp|Q9Z340|PARD3_RAT Partitioning defective 3 homolog OS=Rattus norvegicus OX=10116 GN=Pard3 PE=1 SV=1 && PF12053:N-terminal of Par3 and HAL proteins|PF00595:PDZ domain
gene-M8J77_000263	-5.89632	0.00108119	0.0453158	hypothetical protein && - && -
gene-M8J77_003066	3.57622	0.00108689	0.0454388	hypothetical protein && - && PF00665:Integrase core domain|PF03564:Protein of unknown function (DUF1759)|PF05585:Putative peptidase (DUF1758)|PF18701:Family of unknown function (DUF5641)|PF05380:Pao retrotransposon peptidase
gene-M8J77_004080	1.00595	0.00110654	0.0461166	hypothetical protein && sp|Q9BJZ5|FUSIL_DROME RNA-binding protein fusilli OS=Drosophila melanogaster OX=7227 GN=fus PE=2 SV=1 && -
gene-M8J77_019486	1.51599	0.00110874	0.0461166	hypothetical protein && - && PF00078:Reverse transcriptase (RNA-dependent DNA polymerase)|PF00075:RNase H|PF14529:Endonuclease-reverse transcriptase|PF17807:Variant UBP zinc finger
gene-M8J77_003222	1.2986	0.00111274	0.046166	hypothetical protein && sp|A2VDU3|M3K7_BOVIN Mitogen-activated protein kinase kinase kinase 7 OS=Bos taurus OX=9913 GN=MAP3K7 PE=2 SV=1 && PF07714:Protein tyrosine kinase
gene-M8J77_004869	-1.3424	0.00113119	0.0467565	hypothetical protein && sp|P04323|POL3_DROME Retrovirus-related Pol polyprotein from transposon 17.6 OS=Drosophila melanogaster OX=7227 GN=pol PE=4 SV=1 && PF17919:RNase H-like domain found in reverse transcriptase
gene-M8J77_018020	1.55819	0.00113431	0.0467565	hypothetical protein && - && -
gene-M8J77_002088	-3.62277	0.00113807	0.0467565	hypothetical protein && - && -
novel.1590	-6.35587	0.00113838	0.0467565	- && - && -
gene-M8J77_013388	3.96573	0.00115464	0.0473056	hypothetical protein && - && PF00075:RNase H
gene-M8J77_004916	4.67373	0.00117432	0.0479917	hypothetical protein && - && -
gene-M8J77_018873	6.0711	0.00118055	0.0481266	hypothetical protein && sp|P14381|YTX2_XENLA Transposon TX1 uncharacterized 149 kDa protein OS=Xenopus laevis OX=8355 PE=4 SV=1 && PF00078:Reverse transcriptase (RNA-dependent DNA polymerase)
gene-M8J77_007344	1.06866	0.00118369	0.0481349	hypothetical protein && sp|Q9GJW7|GBRAP_BOVIN Gamma-aminobutyric acid receptor-associated protein OS=Bos taurus OX=9913 GN=GABARAP PE=3 SV=2 && PF02991:Autophagy protein Atg8 ubiquitin like
gene-M8J77_012422	-2.80569	0.00119189	0.0483483	hypothetical protein && - && -
gene-M8J77_021258	1.66256	0.00120279	0.04867	hypothetical protein && - && PF00379:Insect cuticle protein
gene-M8J77_006660	1.46437	0.00123263	0.0497546	hypothetical protein && sp|Q9WTP7|KAD3_MOUSE GTP:AMP phosphotransferase AK3, mitochondrial OS=Mus musculus OX=10090 GN=Ak3 PE=1 SV=3 && PF00406:Adenylate kinase|PF05191:Adenylate kinase, active site lid
gene-M8J77_005304	1.0608	0.0012408	0.0499611	hypothetical protein && sp|Q8QZW3|F151A_MOUSE Protein FAM151A OS=Mus musculus OX=10090 GN=Fam151a PE=1 SV=1 && PF10223:Uncharacterized conserved protein (DUF2181)
gene-M8J77_006396	1.89457	0.00124399	0.0499671	hypothetical protein && sp|B0WC46|TRET1_CULQU Facilitated trehalose transporter Tret1 OS=Culex quinquefasciatus OX=7176 GN=Tret1 PE=3 SV=1 && PF00083:Sugar (and other) transporter
