# Supplementary material for: Wavelength-Specific Transcriptomic Responses of Diaphorina citri to Nocturnal Monochromatic LED Light
Source: Insects. 2026 Jul 17;17(7):735. doi: 10.3390/insects17070735 (PMC13411984; doi:10.3390/insects17070735)
Supplement: Supplementary file 1 [file insects-17-00735-s001.zip › Table S5. GvsCK_deg_all.xlsx]

## Sheet: GvsCK_deg_all
Table S5. Differentially expressed genes (DEGs) in the comparison of GvsCK.
Gene_ID	log2FoldChange	Pvalue	Padj	Gene_description
gene-M8J77_011078	6.33227	3.69E-15	6.59E-11	hypothetical protein && sp|A1ZAI5|FACR1_DROME Putative fatty acyl-CoA reductase CG5065 OS=Drosophila melanogaster OX=7227 GN=CG5065 PE=3 SV=1 && PF07993:Male sterility protein|PF03015:Male sterility protein
novel.721	-9.74674	5.11E-12	4.56E-08	- && - && -
gene-M8J77_024000	-4.21198	1.61E-11	9.57E-08	hypothetical protein && sp|Q25641|CRPI_PERAM Allergen Cr-PI OS=Periplaneta americana OX=6978 PE=1 SV=1 && PF03723:Hemocyanin, ig-like domain|PF03722:Hemocyanin, all-alpha domain
gene-M8J77_002611	21.617	7.52E-11	2.95E-07	hypothetical protein && - && -
gene-M8J77_016263	21.5928	8.25E-11	2.95E-07	hypothetical protein && - && -
gene-M8J77_011312	-9.98857	3.27E-10	9.73E-07	hypothetical protein && - && PF00078:Reverse transcriptase (RNA-dependent DNA polymerase)
gene-M8J77_019115	8.42006	9.67E-09	2.47E-05	hypothetical protein && - && -
gene-M8J77_002174	-2.92315	4.45E-08	9.93E-05	hypothetical protein && sp|Q8CFH6|SIK2_MOUSE Serine/threonine-protein kinase SIK2 OS=Mus musculus OX=10090 GN=Sik2 PE=1 SV=1 && -
novel.649	8.21332	1.88E-07	0.000372175	- && - && -
gene-M8J77_011274	7.73403	4.08E-07	0.000728248	hypothetical protein && sp|P09487|PPBT_BOVIN Alkaline phosphatase, tissue-nonspecific isozyme OS=Bos taurus OX=9913 GN=ALPL PE=1 SV=2 && PF00245:Alkaline phosphatase
gene-M8J77_001775	-7.90051	9.51E-07	0.00154319	hypothetical protein && - && -
gene-M8J77_001524	7.27584	1.35E-06	0.00200376	hypothetical protein && - && PF03732:
novel.1519	4.4426	1.70E-06	0.0023312	- && - && -
gene-M8J77_009740	8.45059	1.91E-06	0.00243966	hypothetical protein && sp|P00786|CATH_RAT Pro-cathepsin H OS=Rattus norvegicus OX=10116 GN=Ctsh PE=1 SV=1 && PF00112:Papain family cysteine protease
novel.1349	8.39834	2.47E-06	0.00294581	- && - && -
gene-M8J77_014548	8.61023	2.81E-06	0.0031409	hypothetical protein && - && -
gene-M8J77_006667	4.50577	3.40E-06	0.00357699	hypothetical protein && sp|Q8WZA2|RPGF4_HUMAN Rap guanine nucleotide exchange factor 4 OS=Homo sapiens OX=9606 GN=RAPGEF4 PE=1 SV=1 && PF00027:Cyclic nucleotide-binding domain|PF00610:Domain found in Dishevelled, Egl-10, and Pleckstrin (DEP)
gene-M8J77_021406	-2.95804	3.65E-06	0.00362082	hypothetical protein && - && -
gene-M8J77_004270	-7.39841	4.20E-06	0.00394506	hypothetical protein && - && -
gene-M8J77_016126	-7.05943	4.82E-06	0.00427276	hypothetical protein && - && -
gene-M8J77_020902	5.24497	5.20E-06	0.00427276	hypothetical protein && sp|Q2VG86|BAEE_BOMMO CLIP domain-containing serine protease 2 OS=Bombyx mori OX=7091 PE=1 SV=1 && PF00089:Trypsin
gene-M8J77_011875	-2.42085	5.34E-06	0.00427276	hypothetical protein && sp|P11369|LORF2_MOUSE LINE-1 retrotransposable element ORF2 protein OS=Mus musculus OX=10090 GN=Pol PE=1 SV=2 && PF00078:Reverse transcriptase (RNA-dependent DNA polymerase)
gene-M8J77_003918	8.99351	5.50E-06	0.00427276	hypothetical protein && - && -
novel.773	6.28441	6.15E-06	0.00457536	- && - && -
gene-M8J77_010858	-6.96445	7.08E-06	0.00493463	hypothetical protein && - && -
gene-M8J77_011956	-7.28299	7.18E-06	0.00493463	hypothetical protein && - && -
gene-M8J77_023185	8.71743	9.74E-06	0.00644097	hypothetical protein && - && PF00078:Reverse transcriptase (RNA-dependent DNA polymerase)
gene-M8J77_011532	-2.25359	1.22E-05	0.00767208	hypothetical protein && - && -
gene-M8J77_021522	-2.22931	1.25E-05	0.00767208	hypothetical protein && sp|G5EG78|PXDN2_CAEEL Peroxidasin homolog pxn-2 OS=Caenorhabditis elegans OX=6239 GN=pxn-2 PE=1 SV=1 && PF03098:Animal haem peroxidase
gene-M8J77_015681	-6.91542	1.47E-05	0.0087558	hypothetical protein && - && -
gene-M8J77_007617	4.18703	1.94E-05	0.0111872	hypothetical protein && sp|Q9UBQ7|GRHPR_HUMAN Glyoxylate reductase/hydroxypyruvate reductase OS=Homo sapiens OX=9606 GN=GRHPR PE=1 SV=1 && PF02826:D-isomer specific 2-hydroxyacid dehydrogenase, NAD binding domain|PF00389:D-isomer specific 2-hydroxyacid dehydrogenase, catalytic domain
gene-M8J77_006440	2.84538	2.05E-05	0.0113411	hypothetical protein && sp|Q8WZA2|RPGF4_HUMAN Rap guanine nucleotide exchange factor 4 OS=Homo sapiens OX=9606 GN=RAPGEF4 PE=1 SV=1 && PF00617:RasGEF domain
novel.1394	-5.57589	2.10E-05	0.0113411	- && - && -
gene-M8J77_022286	-5.09817	2.78E-05	0.0146255	hypothetical protein && sp|Q8R4D1|SL9A8_MOUSE Sodium/hydrogen exchanger 8 OS=Mus musculus OX=10090 GN=Slc9a8 PE=1 SV=1 && PF00999:Sodium/hydrogen exchanger family
gene-M8J77_003667	1.76342	3.07E-05	0.0156407	hypothetical protein && sp|A4Q9E8|TTLL6_MOUSE Tubulin polyglutamylase TTLL6 OS=Mus musculus OX=10090 GN=Ttll6 PE=1 SV=1 && PF14641:Helix-turn-helix DNA-binding domain of SPT6|PF03133:Tubulin-tyrosine ligase family|PF14632:Acidic N-terminal SPT6
gene-M8J77_006801	2.56624	3.68E-05	0.0178047	hypothetical protein && sp|P49585|PCY1A_HUMAN Choline-phosphate cytidylyltransferase A OS=Homo sapiens OX=9606 GN=PCYT1A PE=1 SV=2 && PF01467:Cytidylyltransferase-like
gene-M8J77_025393	-7.52408	3.69E-05	0.0178047	hypothetical protein && sp|O02751|CFDP2_BOVIN Craniofacial development protein 2 OS=Bos taurus OX=9913 GN=CFDP2 PE=1 SV=2 && PF14529:Endonuclease-reverse transcriptase
gene-M8J77_021544	2.37231	3.86E-05	0.0181268	hypothetical protein && - && PF02958:Ecdysteroid kinase
gene-M8J77_017618	3.18921	4.42E-05	0.020221	hypothetical protein && - && PF10613:Ligated ion channel L-glutamate- and glycine-binding site|PF00060:Ligand-gated ion channel
novel.165	-6.6606	5.25E-05	0.023435	- && - && -
gene-M8J77_025743	3.67145	6.41E-05	0.0279193	hypothetical protein && - && -
gene-M8J77_016269	8.46822	6.84E-05	0.0290666	hypothetical protein && - && -
gene-M8J77_001368	-5.24179	7.47E-05	0.0304255	hypothetical protein && - && -
gene-M8J77_010686	-1.90954	7.50E-05	0.0304255	hypothetical protein && sp|Q8MP06|SNO1_TYRJA Senecionine N-oxygenase OS=Tyria jacobaeae OX=179666 GN=sno1 PE=1 SV=1 && PF00743:Flavin-binding monooxygenase-like
gene-M8J77_024863	-5.62926	7.80E-05	0.0309606	hypothetical protein && - && PF00078:Reverse transcriptase (RNA-dependent DNA polymerase)|PF05585:Putative peptidase (DUF1758)|PF03564:Protein of unknown function (DUF1759)|PF00665:Integrase core domain|PF17921:Integrase zinc binding domain|PF18701:Family of unknown function (DUF5641)|PF05380:Pao retrotransposon peptidase
gene-M8J77_024432	-1.51522	8.35E-05	0.0321695	hypothetical protein && sp|A5X7A0|SOBPA_DANRE Sine oculis-binding protein homolog A OS=Danio rerio OX=7955 GN=sobpa PE=2 SV=1 && PF15279:Sine oculis-binding protein
gene-M8J77_004264	-1.74896	8.47E-05	0.0321695	hypothetical protein && - && -
gene-M8J77_017504	1.69898	9.30E-05	0.0343022	hypothetical protein && - && PF00405:Transferrin
gene-M8J77_014935	1.52354	9.41E-05	0.0343022	hypothetical protein && sp|O15245|S22A1_HUMAN Solute carrier family 22 member 1 OS=Homo sapiens OX=9606 GN=SLC22A1 PE=1 SV=2 && PF00083:Sugar (and other) transporter
gene-M8J77_009315	2.09231	9.76E-05	0.0348508	hypothetical protein && sp|Q4R5L1|AATC_MACFA Aspartate aminotransferase, cytoplasmic OS=Macaca fascicularis OX=9541 GN=GOT1 PE=2 SV=1 && PF00155:Aminotransferase class I and II
gene-M8J77_003621	4.13908	0.000102791	0.0359951	hypothetical protein && - && -
gene-M8J77_015694	2.64427	0.000106332	0.0365189	hypothetical protein && sp|Q8LAC4|URH2_ARATH Probable uridine nucleosidase 2 OS=Arabidopsis thaliana OX=3702 GN=URH2 PE=2 SV=1 && PF01156:Inosine-uridine preferring nucleoside hydrolase
gene-M8J77_011342	-3.72424	0.000109028	0.0367384	hypothetical protein && - && -
gene-M8J77_024296	3.367	0.000112983	0.037366	hypothetical protein && sp|A9X4T1|CHD1_BOMMO Chromodomain-helicase-DNA-binding protein 1 OS=Bombyx mori OX=7091 GN=CHD1 PE=1 SV=1 && PF00385:Chromo (CHRromatin Organisation MOdifier) domain
gene-M8J77_021085	6.14114	0.000117902	0.038284	hypothetical protein && sp|A0A126GUP6|MP1_DROME Melanization protease 1 OS=Drosophila melanogaster OX=7227 GN=MP1 PE=1 SV=1 && PF00089:Trypsin
gene-M8J77_010576	1.89385	0.000122347	0.0390178	hypothetical protein && sp|P43510|CPR6_CAEEL Cathepsin B-like cysteine proteinase 6 OS=Caenorhabditis elegans OX=6239 GN=cpr-6 PE=1 SV=1 && PF00112:Papain family cysteine protease
gene-M8J77_014084	-3.79444	0.000141643	0.044379	hypothetical protein && sp|Q9VZA4|BND7A_DROME Band 7 protein CG42540 OS=Drosophila melanogaster OX=7227 GN=CG42540 PE=2 SV=2 && PF01145:SPFH domain / Band 7 family
