# Supplementary material for: Wavelength-Specific Transcriptomic Responses of Diaphorina citri to Nocturnal Monochromatic LED Light
Source: Insects. 2026 Jul 17;17(7):735. doi: 10.3390/insects17070735 (PMC13411984; doi:10.3390/insects17070735)
Supplement: Supplementary file 1 [file insects-17-00735-s001.zip › Table S6. BvsCK_KEGGenrich.xlsx]

## Sheet: BvsCK_KEGGenrich
Table S6. Kyoto Encyclopedia of Genes Genomes (KEGG) enrichment of differentially expressed genes (DEGs) in the comparison of BvsCK.
KEGGID	Description	GeneRatio	BgRatio	pvalue	padj	geneID	geneName	keggID	Count
up-regulation
api00450	Selenocompound metabolism	4/90	15/3331	0.000541690304885745	0.0210350279735777	gene-M8J77_012408/gene-M8J77_020257/gene-M8J77_004574/gene-M8J77_022058	M8J77_012408/M8J77_020257/M8J77_004574/M8J77_022058	api:100164839/api:100164839/api:100164839/api:100163001	4
api04814	Motor proteins	11/90	128/3331	0.000547522503712113	0.0210350279735777	gene-M8J77_004308/gene-M8J77_021574/gene-M8J77_004705/gene-M8J77_021784/gene-M8J77_000467/gene-M8J77_020251/gene-M8J77_015634/gene-M8J77_002349/gene-M8J77_010203/gene-M8J77_004653/gene-M8J77_003287	M8J77_004308/M8J77_021574/M8J77_004705/M8J77_021784/M8J77_000467/M8J77_020251/M8J77_015634/M8J77_002349/M8J77_010203/M8J77_004653/M8J77_003287	api:100160513/api:100163278/api:100169457/api:100166696/api:100160804/api:100169624/api:100160513/api:100162821/api:100166970/api:100160896/api:100168148	11
api00270	Cysteine and methionine metabolism	6/90	42/3331	0.000788813549009165	0.0210350279735777	gene-M8J77_012408/gene-M8J77_009315/gene-M8J77_020257/gene-M8J77_004574/gene-M8J77_000002/gene-M8J77_007452	M8J77_012408/M8J77_009315/M8J77_020257/M8J77_004574/M8J77_000002/M8J77_007452	api:100164839/api:100165255/api:100164839/api:100164839/api:100163164/api:100163431	6
api00380	Tryptophan metabolism	4/90	28/3331	0.00621199325871501	0.11294983371099	gene-M8J77_012408/gene-M8J77_020257/gene-M8J77_004574/gene-M8J77_007374	M8J77_012408/M8J77_020257/M8J77_004574/M8J77_007374	api:100164839/api:100164839/api:100164839/api:100159682	4
api00630	Glyoxylate and dicarboxylate metabolism	4/90	29/3331	0.00705936460693684	0.11294983371099	gene-M8J77_007617/gene-M8J77_007374/gene-M8J77_007452/gene-M8J77_023444	M8J77_007617/M8J77_007374/M8J77_007452/M8J77_023444	api:100167268/api:100159682/api:100163431/api:100163785	4
api00620	Pyruvate metabolism	4/90	43/3331	0.0275585866689547	0.367447822252729	gene-M8J77_007617/gene-M8J77_022499/gene-M8J77_007452/gene-M8J77_023444	M8J77_007617/M8J77_022499/M8J77_007452/M8J77_023444	api:100167268/api:100162105/api:100163431/api:100163785	4
api04120	Ubiquitin mediated proteolysis	6/90	96/3331	0.0436690395017679	0.499074737163061	gene-M8J77_023362/gene-M8J77_004992/gene-M8J77_009958/gene-M8J77_021829/gene-M8J77_001873/gene-M8J77_020230	M8J77_023362/M8J77_004992/M8J77_009958/M8J77_021829/M8J77_001873/M8J77_020230	api:100167686/api:100166853/api:100167236/api:100169130/api:100160819/api:100164264	6
api01232	Nucleotide metabolism	4/90	53/3331	0.053422551691743	0.503409817901272	gene-M8J77_006047/gene-M8J77_018480/gene-M8J77_017960/gene-M8J77_019137	M8J77_006047/M8J77_018480/M8J77_017960/M8J77_019137	api:100166892/api:103308028/api:100166032/api:100166871	4
api04145	Phagosome	5/90	79/3331	0.0607059938401986	0.503409817901272	gene-M8J77_005128/gene-M8J77_022191/gene-M8J77_004705/gene-M8J77_022547/gene-M8J77_003287	M8J77_005128/M8J77_022191/M8J77_004705/M8J77_022547/M8J77_003287	api:100166071/api:100163937/api:100169457/api:100165126/api:100168148	5
api00240	Pyrimidine metabolism	3/90	35/3331	0.0670719902436214	0.503409817901272	gene-M8J77_006047/gene-M8J77_017960/gene-M8J77_019137	M8J77_006047/M8J77_017960/M8J77_019137	api:100166892/api:100166032/api:100166871	3
api04140	Autophagy - animal	7/90	135/3331	0.0703890536671729	0.503409817901272	gene-M8J77_005128/gene-M8J77_023734/gene-M8J77_003222/gene-M8J77_020651/gene-M8J77_011482/gene-M8J77_023179/gene-M8J77_025801	M8J77_005128/M8J77_023734/M8J77_003222/M8J77_020651/M8J77_011482/M8J77_023179/M8J77_025801	api:100166071/api:100164567/api:100159713/api:100164804/api:100166491/api:100165620/api:100159542	7
api00730	Thiamine metabolism	2/90	17/3331	0.0755114726851908	0.503409817901272	gene-M8J77_011274/gene-M8J77_018480	M8J77_011274/M8J77_018480	api:100570241/api:103308028	2
api01200	Carbon metabolism	6/90	113/3331	0.0830547435719151	0.511106114288708	gene-M8J77_009315/gene-M8J77_022499/gene-M8J77_007374/gene-M8J77_023284/gene-M8J77_007452/gene-M8J77_023444	M8J77_009315/M8J77_022499/M8J77_007374/M8J77_023284/M8J77_007452/M8J77_023444	api:100165255/api:100162105/api:100159682/api:100169122/api:100163431/api:100163785	6
api04392	Hippo signaling pathway - multiple species	2/90	22/3331	0.11772449007467	0.672711371855257	gene-M8J77_010474/gene-M8J77_018608	M8J77_010474/M8J77_018608	api:100160077/api:100160077	2
api00330	Arginine and proline metabolism	3/90	49/3331	0.145012659331762	0.749081128656422	gene-M8J77_009315/gene-M8J77_013339/gene-M8J77_025548	M8J77_009315/M8J77_013339/M8J77_025548	api:100165255/api:100165570/api:100165570	3
api00983	Drug metabolism - other enzymes	3/90	51/3331	0.157916969012383	0.749081128656422	gene-M8J77_016262/gene-M8J77_017960/gene-M8J77_019137	M8J77_016262/M8J77_017960/M8J77_019137	api:100160380/api:100166032/api:100166871	3
api04141	Protein processing in endoplasmic reticulum	6/90	136/3331	0.159651888977721	0.749081128656422	gene-M8J77_012979/gene-M8J77_023734/gene-M8J77_017808/gene-M8J77_002574/gene-M8J77_011482/gene-M8J77_014801	M8J77_012979/M8J77_023734/M8J77_017808/M8J77_002574/M8J77_011482/M8J77_014801	api:100167485/api:100164567/api:100165140/api:100166283/api:100166491/api:100164598	6
api00052	Galactose metabolism	2/90	28/3331	0.174040560265373	0.749081128656422	gene-M8J77_008217/gene-M8J77_000123	M8J77_008217/M8J77_000123	api:100165228/api:100162812	2
api04214	Apoptosis - fly	3/90	54/3331	0.1779067680559	0.749081128656422	gene-M8J77_003222/gene-M8J77_011482/gene-M8J77_013555	M8J77_003222/M8J77_011482/M8J77_013555	api:100159713/api:100166491/api:100166793	3
api01230	Biosynthesis of amino acids	3/90	60/3331	0.219760822333207	0.763438838108817	gene-M8J77_009315/gene-M8J77_022499/gene-M8J77_023284	M8J77_009315/M8J77_022499/M8J77_023284	api:100165255/api:100162105/api:100169122	3
api00040	Pentose and glucuronate interconversions	2/90	33/3331	0.223629048084509	0.763438838108817	gene-M8J77_002588/gene-M8J77_016262	M8J77_002588/M8J77_016262	api:115033063/api:100160380	2
api00410	beta-Alanine metabolism	2/90	33/3331	0.223629048084509	0.763438838108817	gene-M8J77_013339/gene-M8J77_025548	M8J77_013339/M8J77_025548	api:100165570/api:100165570	2
api00360	Phenylalanine metabolism	1/90	10/3331	0.239882477029306	0.763438838108817	gene-M8J77_009315	M8J77_009315	api:100165255	1
api00860	Porphyrin metabolism	2/90	37/3331	0.264045426099049	0.763438838108817	gene-M8J77_016262/gene-M8J77_001338	M8J77_016262/M8J77_001338	api:100160380/api:100168441	2
api00512	Mucin type O-glycan biosynthesis	1/90	12/3331	0.280529046175656	0.763438838108817	gene-M8J77_007014	M8J77_007014	api:100168660	1
api00190	Oxidative phosphorylation	4/90	102/3331	0.296540914361431	0.763438838108817	gene-M8J77_001338/gene-M8J77_011138/gene-M8J77_022547/gene-M8J77_001351	M8J77_001338/M8J77_011138/M8J77_022547/M8J77_001351	api:100168441/api:100166105/api:100165126/api:100169591	4
api04137	Mitophagy - animal	3/90	71/3331	0.300579377907388	0.763438838108817	gene-M8J77_022191/gene-M8J77_011482/gene-M8J77_021799	M8J77_022191/M8J77_011482/M8J77_021799	api:100163937/api:100166491/api:100163742	3
api00020	Citrate cycle (TCA cycle)	2/90	42/3331	0.314596387998657	0.763438838108817	gene-M8J77_022499/gene-M8J77_007452	M8J77_022499/M8J77_007452	api:100162105/api:100163431	2
api04148	Efferocytosis	3/90	73/3331	0.315550373677604	0.763438838108817	gene-M8J77_022191/gene-M8J77_019128/gene-M8J77_019444	M8J77_022191/M8J77_019128/M8J77_019444	api:100163937/api:100166343/api:100167769	3
api00350	Tyrosine metabolism	1/90	14/3331	0.31902494655106	0.763438838108817	gene-M8J77_009315	M8J77_009315	api:100165255	1
api00760	Nicotinate and nicotinamide metabolism	1/90	15/3331	0.337501809623235	0.763438838108817	gene-M8J77_006047	M8J77_006047	api:100166892	1
api00531	Glycosaminoglycan degradation	1/90	16/3331	0.355482761714281	0.763438838108817	gene-M8J77_000123	M8J77_000123	api:100162812	1
api00220	Arginine biosynthesis	1/90	17/3331	0.372980967278599	0.763438838108817	gene-M8J77_009315	M8J77_009315	api:100165255	1
api00010	Glycolysis / Gluconeogenesis	2/90	48/3331	0.374217179690152	0.763438838108817	gene-M8J77_023284/gene-M8J77_023444	M8J77_023284/M8J77_023444	api:100169122/api:100163785	2
api00520	Amino sugar and nucleotide sugar metabolism	2/90	49/3331	0.383970563535189	0.763438838108817	gene-M8J77_000551/gene-M8J77_008217	M8J77_000551/M8J77_008217	api:100169480/api:100165228	2
api00061	Fatty acid biosynthesis	1/90	19/3331	0.406580077632171	0.763438838108817	gene-M8J77_012650	M8J77_012650	api:100158855	1
api00511	Other glycan degradation	1/90	22/3331	0.453667857315468	0.763438838108817	gene-M8J77_000123	M8J77_000123	api:100162812	1
api00640	Propanoate metabolism	1/90	22/3331	0.453667857315468	0.763438838108817	gene-M8J77_023444	M8J77_023444	api:100163785	1
api04146	Peroxisome	3/90	93/3331	0.463033469103474	0.763438838108817	gene-M8J77_007374/gene-M8J77_016821/gene-M8J77_009675	M8J77_007374/M8J77_016821/M8J77_009675	api:100159682/api:100166286/api:103311237	3
api00051	Fructose and mannose metabolism	1/90	23/3331	0.468527299092926	0.763438838108817	gene-M8J77_002588	M8J77_002588	api:115033063	1
api03060	Protein export	1/90	25/3331	0.497057464632339	0.763438838108817	gene-M8J77_002574	M8J77_002574	api:100166283	1
api04068	FoxO signaling pathway	2/90	62/3331	0.503845896927948	0.763438838108817	gene-M8J77_007374/gene-M8J77_006577	M8J77_007374/M8J77_006577	api:100159682/api:100162579	2
api00230	Purine metabolism	3/90	99/3331	0.504924997522699	0.763438838108817	gene-M8J77_006047/gene-M8J77_009937/gene-M8J77_018480	M8J77_006047/M8J77_009937/M8J77_018480	api:100166892/api:100160617/api:103308028	3
api00514	Other types of O-glycan biosynthesis	1/90	26/3331	0.510749185195887	0.763438838108817	gene-M8J77_007014	M8J77_007014	api:100168660	1
api01240	Biosynthesis of cofactors	4/90	139/3331	0.52278900769417	0.763438838108817	gene-M8J77_011274/gene-M8J77_016262/gene-M8J77_001338/gene-M8J77_018480	M8J77_011274/M8J77_016262/M8J77_001338/M8J77_018480	api:100570241/api:100160380/api:100168441/api:103308028	4
api00053	Ascorbate and aldarate metabolism	1/90	27/3331	0.524072202845621	0.763438838108817	gene-M8J77_016262	M8J77_016262	api:100160380	1
api04144	Endocytosis	4/90	140/3331	0.528544051178366	0.763438838108817	gene-M8J77_022191/gene-M8J77_017536/gene-M8J77_014101/gene-M8J77_005864	M8J77_022191/M8J77_017536/M8J77_014101/M8J77_005864	api:100163937/api:100168533/api:100161659/api:100159583	4
api04330	Notch signaling pathway	1/90	28/3331	0.537036337756001	0.763438838108817	gene-M8J77_017550	M8J77_017550	api:100169050	1
api00260	Glycine, serine and threonine metabolism	1/90	29/3331	0.549651151441123	0.763438838108817	gene-M8J77_007617	M8J77_007617	api:100167268	1
api04013	MAPK signaling pathway - fly	3/90	107/3331	0.558112772706347	0.763438838108817	gene-M8J77_008143/gene-M8J77_003222/gene-M8J77_005894	M8J77_008143/M8J77_003222/M8J77_005894	api:100167815/api:100159713/api:100570104	3
api03030	DNA replication	1/90	30/3331	0.561925953491486	0.763438838108817	gene-M8J77_022790	M8J77_022790	api:100160968	1
api00830	Retinol metabolism	1/90	32/3331	0.585491540642627	0.763438838108817	gene-M8J77_016262	M8J77_016262	api:100160380	1
api04341	Hedgehog signaling pathway - fly	1/90	32/3331	0.585491540642627	0.763438838108817	gene-M8J77_014995	M8J77_014995	api:100162530	1
api04624	Toll and Imd signaling pathway	1/90	32/3331	0.585491540642627	0.763438838108817	gene-M8J77_003222	M8J77_003222	api:100159713	1
api00062	Fatty acid elongation	1/90	33/3331	0.596799743535069	0.763438838108817	gene-M8J77_020727	M8J77_020727	api:100164244	1
api00982	Drug metabolism - cytochrome P450	1/90	33/3331	0.596799743535069	0.763438838108817	gene-M8J77_016262	M8J77_016262	api:100160380	1
api01250	Biosynthesis of nucleotide sugars	1/90	33/3331	0.596799743535069	0.763438838108817	gene-M8J77_008217	M8J77_008217	api:100165228	1
api03410	Base excision repair	1/90	33/3331	0.596799743535069	0.763438838108817	gene-M8J77_022790	M8J77_022790	api:100160968	1
api00600	Sphingolipid metabolism	1/90	34/3331	0.6078027826745	0.763438838108817	gene-M8J77_000123	M8J77_000123	api:100162812	1
api04136	Autophagy - other	1/90	34/3331	0.6078027826745	0.763438838108817	gene-M8J77_025801	M8J77_025801	api:100159542	1
api00250	Alanine, aspartate and glutamate metabolism	1/90	35/3331	0.618508803165642	0.763438838108817	gene-M8J77_009315	M8J77_009315	api:100165255	1
api04142	Lysosome	3/90	118/3331	0.625497452984596	0.763438838108817	gene-M8J77_000851/gene-M8J77_005128/gene-M8J77_000123	M8J77_000851/M8J77_005128/M8J77_000123	api:100158959/api:100166071/api:100162812	3
api01212	Fatty acid metabolism	2/90	78/3331	0.629508333893918	0.763438838108817	gene-M8J77_020727/gene-M8J77_012650	M8J77_020727/M8J77_012650	api:100164244/api:100158855	2
api00980	Metabolism of xenobiotics by cytochrome P450	1/90	37/3331	0.639061299257452	0.763438838108817	gene-M8J77_016262	M8J77_016262	api:100160380	1
api02010	ABC transporters	1/90	37/3331	0.639061299257452	0.763438838108817	gene-M8J77_010162	M8J77_010162	api:100167620	1
api03250	Viral life cycle - HIV-1	1/90	37/3331	0.639061299257452	0.763438838108817	gene-M8J77_024701	M8J77_024701	api:100166619	1
api00790	Folate biosynthesis	1/90	38/3331	0.648923012392495	0.763438838108817	gene-M8J77_011274	M8J77_011274	api:100570241	1
api01210	2-Oxocarboxylic acid metabolism	1/90	38/3331	0.648923012392495	0.763438838108817	gene-M8J77_009315	M8J77_009315	api:100165255	1
api01040	Biosynthesis of unsaturated fatty acids	1/90	39/3331	0.658518192740103	0.763499353901569	gene-M8J77_020727	M8J77_020727	api:100164244	1
api00310	Lysine degradation	1/90	42/3331	0.685774848366146	0.783742683847024	gene-M8J77_011690	M8J77_011690	api:100161573	1
api00561	Glycerolipid metabolism	1/90	45/3331	0.710878163531292	0.787099527327032	gene-M8J77_018040	M8J77_018040	api:100158740	1
api04080	Neuroactive ligand-receptor interaction	2/90	91/3331	0.712525669990558	0.787099527327032	gene-M8J77_008625/gene-M8J77_004730	M8J77_008625/M8J77_004730	api:100164962/api:100162577	2
api03015	mRNA surveillance pathway	2/90	92/3331	0.718228318685917	0.787099527327032	gene-M8J77_025618/gene-M8J77_007733	M8J77_025618/M8J77_007733	api:100169433/api:100167840	2
api00564	Glycerophospholipid metabolism	1/90	54/3331	0.774887516993708	0.826546684793288	gene-M8J77_016008	M8J77_016008	api:100159211	1
api04213	Longevity regulating pathway - multiple species	1/90	54/3331	0.774887516993708	0.826546684793288	gene-M8J77_007374	M8J77_007374	api:100159682	1
api04150	mTOR signaling pathway	2/90	110/3331	0.805699758153919	0.846536924978282	gene-M8J77_022547/gene-M8J77_025801	M8J77_022547/M8J77_025801	api:100165126/api:100159542	2
api04350	TGF-beta signaling pathway	1/90	61/3331	0.814791790291597	0.846536924978282	gene-M8J77_008143	M8J77_008143	api:100167815	1
api03008	Ribosome biogenesis in eukaryotes	1/90	69/3331	0.851888165280513	0.873731451569757	gene-M8J77_011339	M8J77_011339	api:100168902	1
api04310	Wnt signaling pathway	1/90	89/3331	0.915500614092363	0.927089229460621	gene-M8J77_003222	M8J77_003222	api:100159713	1
api03040	Spliceosome	1/90	129/3331	0.97278720175324	0.97278720175324	gene-M8J77_023990	M8J77_023990	api:100168877	1
down-regulation
api03010	Ribosome	11/48	123/3331	7.88374196396465e-07	3.54768388378409e-05	gene-M8J77_016577/gene-M8J77_021316/gene-M8J77_005378/gene-M8J77_018835/gene-M8J77_010914/gene-M8J77_026568/gene-M8J77_008732/gene-M8J77_000708/gene-M8J77_025338/gene-M8J77_003103/gene-M8J77_005890	M8J77_016577/M8J77_021316/M8J77_005378/M8J77_018835/M8J77_010914/M8J77_026568/M8J77_008732/M8J77_000708/M8J77_025338/M8J77_003103/M8J77_005890	api:100165759/api:100168765/api:100144887/api:100168081/api:100159449/api:100165966/api:100144893/api:100165389/api:100165109/api:100162480/api:100166337	11
api00790	Folate biosynthesis	4/48	38/3331	0.00195628114115039	0.0440163256758838	gene-M8J77_003673/gene-M8J77_017125/gene-M8J77_007263/gene-M8J77_012201	M8J77_003673/M8J77_017125/M8J77_007263/M8J77_012201	api:100165509/api:100167343/api:100165501/api:100573774	4
api00250	Alanine, aspartate and glutamate metabolism	2/48	35/3331	0.0895927913041294	0.692410182254786	gene-M8J77_018358/gene-M8J77_018959	M8J77_018358/M8J77_018959	api:100144899/api:103308712	2
api03040	Spliceosome	4/48	129/3331	0.113117120389085	0.692410182254786	gene-M8J77_016524/gene-M8J77_018467/gene-M8J77_024217/gene-M8J77_004725	M8J77_016524/M8J77_018467/M8J77_024217/M8J77_004725	api:100159176/api:100163110/api:100165750/api:100158775	4
api00360	Phenylalanine metabolism	1/48	10/3331	0.13527790812135	0.692410182254786	gene-M8J77_018358	M8J77_018358	api:100144899	1
api04146	Peroxisome	3/48	93/3331	0.14881020359427	0.692410182254786	gene-M8J77_020784/gene-M8J77_014481/gene-M8J77_018959	M8J77_020784/M8J77_014481/M8J77_018959	api:100163305/api:100166286/api:103308712	3
api00350	Tyrosine metabolism	1/48	14/3331	0.184219052576598	0.692410182254786	gene-M8J77_018358	M8J77_018358	api:100144899	1
api00220	Arginine biosynthesis	1/48	17/3331	0.219134680595726	0.692410182254786	gene-M8J77_018358	M8J77_018358	api:100144899	1
api00730	Thiamine metabolism	1/48	17/3331	0.219134680595726	0.692410182254786	gene-M8J77_003673	M8J77_003673	api:100165509	1
api04142	Lysosome	3/48	118/3331	0.240748462552241	0.692410182254786	gene-M8J77_010275/gene-M8J77_022153/gene-M8J77_016777	M8J77_010275/M8J77_022153/M8J77_016777	api:100159996/api:100168256/api:100158959	3
api03008	Ribosome biogenesis in eukaryotes	2/48	69/3331	0.262029350026218	0.692410182254786	gene-M8J77_014459/gene-M8J77_015240	M8J77_014459/M8J77_015240	api:100166528/api:100159098	2
api03082	ATP-dependent chromatin remodeling	2/48	72/3331	0.2782176002236	0.692410182254786	gene-M8J77_006035/gene-M8J77_009921	M8J77_006035/M8J77_009921	api:100164566/api:100160579	2
api03020	RNA polymerase	1/48	23/3331	0.284632393254044	0.692410182254786	novel.113	-	api:100573983	1
api00563	Glycosylphosphatidylinositol (GPI)-anchor biosynthesis	1/48	24/3331	0.295012576181434	0.692410182254786	novel.338	-	api:100167190	1
api00590	Arachidonic acid metabolism	1/48	25/3331	0.305245233073872	0.692410182254786	gene-M8J77_012201	M8J77_012201	api:100573774	1
api01240	Biosynthesis of cofactors	3/48	139/3331	0.32403032272487	0.692410182254786	gene-M8J77_003673/gene-M8J77_017125/gene-M8J77_007263	M8J77_003673/M8J77_017125/M8J77_007263	api:100165509/api:100167343/api:100165501	3
api00052	Galactose metabolism	1/48	28/3331	0.335078435082691	0.692410182254786	gene-M8J77_014578	M8J77_014578	api:100163895	1
api04330	Notch signaling pathway	1/48	28/3331	0.335078435082691	0.692410182254786	gene-M8J77_001713	M8J77_001713	api:100169050	1
api00030	Pentose phosphate pathway	1/48	30/3331	0.354266500779975	0.692410182254786	gene-M8J77_001789	M8J77_001789	api:100162717	1
api01250	Biosynthesis of nucleotide sugars	1/48	33/3331	0.382036097432913	0.692410182254786	gene-M8J77_014578	M8J77_014578	api:100163895	1
api03410	Base excision repair	1/48	33/3331	0.382036097432913	0.692410182254786	gene-M8J77_005427	M8J77_005427	api:100168614	1
api00900	Terpenoid backbone biosynthesis	1/48	34/3331	0.391030114207692	0.692410182254786	gene-M8J77_020784	M8J77_020784	api:100163305	1
api00980	Metabolism of xenobiotics by cytochrome P450	1/48	37/3331	0.417250018665295	0.692410182254786	gene-M8J77_012201	M8J77_012201	api:100573774	1
api00230	Purine metabolism	2/48	99/3331	0.420517077407632	0.692410182254786	gene-M8J77_012446/gene-M8J77_014488	M8J77_012446/M8J77_014488	api:100164066/api:100162173	2
api01210	2-Oxocarboxylic acid metabolism	1/48	38/3331	0.425741821671994	0.692410182254786	gene-M8J77_018358	M8J77_018358	api:100144899	1
api01040	Biosynthesis of unsaturated fatty acids	1/48	39/3331	0.434112423724756	0.692410182254786	gene-M8J77_007425	M8J77_007425	api:100169208	1
api00270	Cysteine and methionine metabolism	1/48	42/3331	0.458513844417175	0.692410182254786	gene-M8J77_018358	M8J77_018358	api:100144899	1
api03083	Polycomb repressive complex	1/48	43/3331	0.466416348360007	0.692410182254786	gene-M8J77_009921	M8J77_009921	api:100160579	1
api00561	Glycerolipid metabolism	1/48	45/3331	0.481884052339871	0.692410182254786	gene-M8J77_009848	M8J77_009848	api:100160991	1
api00330	Arginine and proline metabolism	1/48	49/3331	0.511513756651207	0.692410182254786	gene-M8J77_018358	M8J77_018358	api:100144899	1
api00520	Amino sugar and nucleotide sugar metabolism	1/48	49/3331	0.511513756651207	0.692410182254786	gene-M8J77_014578	M8J77_014578	api:100163895	1
api00970	Aminoacyl-tRNA biosynthesis	1/48	49/3331	0.511513756651207	0.692410182254786	gene-M8J77_003563	M8J77_003563	api:100168993	1
api03420	Nucleotide excision repair	1/48	51/3331	0.52569986224022	0.692410182254786	novel.113	-	api:100573983	1
api01232	Nucleotide metabolism	1/48	53/3331	0.539482328028959	0.692410182254786	gene-M8J77_014488	M8J77_014488	api:100162173	1
api04213	Longevity regulating pathway - multiple species	1/48	54/3331	0.54622572285953	0.692410182254786	gene-M8J77_012446	M8J77_012446	api:100164066	1
api04814	Motor proteins	2/48	128/3331	0.556838723685291	0.692410182254786	gene-M8J77_008120/gene-M8J77_003032	M8J77_008120/M8J77_003032	api:100166930/api:100164905	2
api00480	Glutathione metabolism	1/48	60/3331	0.584701931681819	0.692410182254786	gene-M8J77_017010	M8J77_017010	api:100569721	1
api01230	Biosynthesis of amino acids	1/48	60/3331	0.584701931681819	0.692410182254786	gene-M8J77_018358	M8J77_018358	api:100144899	1
api04148	Efferocytosis	1/48	73/3331	0.657435639278528	0.753635285948352	gene-M8J77_004810	M8J77_004810	api:100160702	1
api01212	Fatty acid metabolism	1/48	78/3331	0.681952497783252	0.753635285948352	gene-M8J77_007425	M8J77_007425	api:100169208	1
api04145	Phagosome	1/48	79/3331	0.686645482752943	0.753635285948352	gene-M8J77_008120	M8J77_008120	api:100166930	1
api04080	Neuroactive ligand-receptor interaction	1/48	91/3331	0.737936072862431	0.790645792352604	gene-M8J77_015181	M8J77_015181	api:103310834	1
api04013	MAPK signaling pathway - fly	1/48	107/3331	0.793723124290206	0.811490719611485	gene-M8J77_002781	M8J77_002781	api:100162339	1
api04150	mTOR signaling pathway	1/48	110/3331	0.80280276736112	0.811490719611485	gene-M8J77_012142	M8J77_012142	api:100160993	1
api01200	Carbon metabolism	1/48	113/3331	0.811490719611485	0.811490719611485	gene-M8J77_018358	M8J77_018358	api:100144899	1
