# Supplementary material for: Wavelength-Specific Transcriptomic Responses of Diaphorina citri to Nocturnal Monochromatic LED Light
Source: Insects. 2026 Jul 17;17(7):735. doi: 10.3390/insects17070735 (PMC13411984; doi:10.3390/insects17070735)
Supplement: Supplementary file 1 [file insects-17-00735-s001.zip › Table S7. RvsCK_KEGGenrich.xlsx]

## Sheet: BvsCK_KEGGenrich
Table S7. Kyoto Encyclopedia of Genes Genomes (KEGG) enrichment of differentially expressed genes (DEGs) in the comparison of RvsCK.
KEGGID	Description	GeneRatio	BgRatio	pvalue	padj	geneID	geneName	keggID	Count
up-regulation
api04142	Lysosome	10/46	118/3324	3.00518e-06	0.000147254	gene-M8J77_020642/gene-M8J77_001292/gene-M8J77_013195/gene-M8J77_000851/gene-M8J77_003349/gene-M8J77_018764/gene-M8J77_010576/gene-M8J77_022496/gene-M8J77_024223/gene-M8J77_022626	M8J77_020642/M8J77_001292/M8J77_013195/M8J77_000851/M8J77_003349/M8J77_018764/M8J77_010576/M8J77_022496/M8J77_024223/M8J77_022626	api:100144780/api:100167276/api:100144788/api:100158959/api:100144775/api:100144775/api:100144782/api:100169526/api:100572803/api:100168306	10
api04140	Autophagy - animal	9/46	135/3324	7.05273e-05	0.00144925	gene-M8J77_020642/gene-M8J77_013195/gene-M8J77_003349/gene-M8J77_018764/gene-M8J77_010576/gene-M8J77_019778/gene-M8J77_011482/gene-M8J77_020651/gene-M8J77_025801	M8J77_020642/M8J77_013195/M8J77_003349/M8J77_018764/M8J77_010576/M8J77_019778/M8J77_011482/M8J77_020651/M8J77_025801	api:100144780/api:100144788/api:100144775/api:100144775/api:100144782/api:100573360/api:100166491/api:100164804/api:100159542	9
api01240	Biosynthesis of cofactors	9/46	139/3324	8.87294e-05	0.00144925	gene-M8J77_023034/gene-M8J77_019998/gene-M8J77_025380/gene-M8J77_001338/gene-M8J77_011689/gene-M8J77_011383/gene-M8J77_009692/gene-M8J77_014137/gene-M8J77_000556	M8J77_023034/M8J77_019998/M8J77_025380/M8J77_001338/M8J77_011689/M8J77_011383/M8J77_009692/M8J77_014137/M8J77_000556	api:100165283/api:100160730/api:100164836/api:100168441/api:100165711/api:100164133/api:100168108/api:100166877/api:100164836	9
api00040	Pentose and glucuronate interconversions	3/46	33/3324	0.0101244	0.124024	gene-M8J77_002588/gene-M8J77_009692/gene-M8J77_014137	M8J77_002588/M8J77_009692/M8J77_014137	api:115033063/api:100168108/api:100166877	3
api00860	Porphyrin metabolism	3/46	37/3324	0.013874	0.135965	gene-M8J77_023034/gene-M8J77_001338/gene-M8J77_009692	M8J77_023034/M8J77_001338/M8J77_009692	api:100165283/api:100168441/api:100168108	3
api00520	Amino sugar and nucleotide sugar metabolism	3/46	50/3324	0.0308995	0.252346	gene-M8J77_000551/gene-M8J77_014137/gene-M8J77_005143	M8J77_000551/M8J77_014137/M8J77_005143	api:100169480/api:100166877/api:100168570	3
api00051	Fructose and mannose metabolism	2/46	23/3324	0.0394229	0.27596	gene-M8J77_002588/gene-M8J77_009984	M8J77_002588/M8J77_009984	api:115033063/api:100570401	2
api00053	Ascorbate and aldarate metabolism	2/46	27/3324	0.0528261	0.32356	gene-M8J77_009692/gene-M8J77_014137	M8J77_009692/M8J77_014137	api:100168108/api:100166877	2
api00830	Retinol metabolism	2/46	32/3324	0.0714905	0.389226	gene-M8J77_019998/gene-M8J77_009692	M8J77_019998/M8J77_009692	api:100160730/api:100168108	2
api04711	Circadian rhythm - fly	1/46	10/3324	0.130246	0.53643	gene-M8J77_014334	M8J77_014334	api:100159318	1
api04146	Peroxisome	3/46	93/3324	0.136366	0.53643	gene-M8J77_011078/gene-M8J77_007374/gene-M8J77_002410	M8J77_011078/M8J77_007374/M8J77_002410	api:100159797/api:100159682/api:100168099	3
api00010	Glycolysis / Gluconeogenesis	2/46	48/3324	0.141788	0.53643	gene-M8J77_009984/gene-M8J77_020601	M8J77_009984/M8J77_020601	api:100570401/api:100160700	2
api00532	Glycosaminoglycan biosynthesis - chondroitin sulfate / dermatan sulfate	1/46	11/3324	0.142318	0.53643	gene-M8J77_024505	M8J77_024505	api:100159562	1
api04215	Apoptosis - multiple species	1/46	13/3324	0.165974	0.580908	gene-M8J77_017725	M8J77_017725	api:100159292	1
api00534	Glycosaminoglycan biosynthesis - heparan sulfate / heparin	1/46	15/3324	0.188991	0.6053	gene-M8J77_024505	M8J77_024505	api:100159562	1
api00531	Glycosaminoglycan degradation	1/46	16/3324	0.200265	0.6053	gene-M8J77_022496	M8J77_022496	api:100169526	1
api04068	FoxO signaling pathway	2/46	62/3324	0.211272	0.6053	gene-M8J77_007374/gene-M8J77_020601	M8J77_007374/M8J77_020601	api:100159682/api:100160700	2
api00061	Fatty acid biosynthesis	1/46	18/3324	0.222355	0.6053	gene-M8J77_012650	M8J77_012650	api:100158855	1
api00565	Ether lipid metabolism	1/46	21/3324	0.254376	0.635431	gene-M8J77_002410	M8J77_002410	api:100168099	1
api00511	Other glycan degradation	1/46	22/3324	0.26476	0.635431	gene-M8J77_001292	M8J77_001292	api:100167276	1
api00380	Tryptophan metabolism	1/46	28/3324	0.324158	0.635431	gene-M8J77_007374	M8J77_007374	api:100159682	1
api00630	Glyoxylate and dicarboxylate metabolism	1/46	29/3324	0.33359	0.635431	gene-M8J77_007374	M8J77_007374	api:100159682	1
api00030	Pentose phosphate pathway	1/46	30/3324	0.342894	0.635431	gene-M8J77_009984	M8J77_009984	api:100570401	1
api00410	beta-Alanine metabolism	1/46	33/3324	0.370048	0.635431	gene-M8J77_013339	M8J77_013339	api:100165570	1
api00982	Drug metabolism - cytochrome P450	1/46	33/3324	0.370048	0.635431	gene-M8J77_009692	M8J77_009692	api:100168108	1
api00600	Sphingolipid metabolism	1/46	34/3324	0.378853	0.635431	gene-M8J77_001292	M8J77_001292	api:100167276	1
api01250	Biosynthesis of nucleotide sugars	1/46	34/3324	0.378853	0.635431	gene-M8J77_014137	M8J77_014137	api:100166877	1
api04136	Autophagy - other	1/46	34/3324	0.378853	0.635431	gene-M8J77_025801	M8J77_025801	api:100159542	1
api00980	Metabolism of xenobiotics by cytochrome P450	1/46	37/3324	0.404553	0.635431	gene-M8J77_009692	M8J77_009692	api:100168108	1
api00790	Folate biosynthesis	1/46	38/3324	0.412886	0.635431	gene-M8J77_011383	M8J77_011383	api:100164133	1
api04013	MAPK signaling pathway - fly	2/46	107/3324	0.439427	0.635431	gene-M8J77_005480/gene-M8J77_006018	M8J77_005480/M8J77_006018	api:100160561/api:100160726	2
api00020	Citrate cycle (TCA cycle)	1/46	42/3324	0.445092	0.635431	gene-M8J77_020601	M8J77_020601	api:100160700	1
api00270	Cysteine and methionine metabolism	1/46	42/3324	0.445092	0.635431	gene-M8J77_005376	M8J77_005376	api:100168557	1
api00620	Pyruvate metabolism	1/46	43/3324	0.452869	0.635431	gene-M8J77_020601	M8J77_020601	api:100160700	1
api01200	Carbon metabolism	2/46	113/3324	0.467712	0.635431	gene-M8J77_007374/gene-M8J77_009984	M8J77_007374/M8J77_009984	api:100159682/api:100570401	2
api00330	Arginine and proline metabolism	1/46	47/3324	0.482927	0.635431	gene-M8J77_013339	M8J77_013339	api:100165570	1
api00970	Aminoacyl-tRNA biosynthesis	1/46	49/3324	0.497344	0.635431	gene-M8J77_023034	M8J77_023034	api:100165283	1
api00983	Drug metabolism - other enzymes	1/46	51/3324	0.511367	0.635431	gene-M8J77_009692	M8J77_009692	api:100168108	1
api00564	Glycerophospholipid metabolism	1/46	54/3324	0.531687	0.635431	gene-M8J77_010495	M8J77_010495	api:100167700	1
api04213	Longevity regulating pathway - multiple species	1/46	54/3324	0.531687	0.635431	gene-M8J77_007374	M8J77_007374	api:100159682	1
api04214	Apoptosis - fly	1/46	54/3324	0.531687	0.635431	gene-M8J77_011482	M8J77_011482	api:100166491	1
api04144	Endocytosis	2/46	140/3324	0.584203	0.681571	gene-M8J77_023897/gene-M8J77_008354	M8J77_023897/M8J77_008354	api:100160018/api:100166273	2
api04137	Mitophagy - animal	1/46	71/3324	0.632141	0.715481	gene-M8J77_011482	M8J77_011482	api:100166491	1
api04148	Efferocytosis	1/46	73/3324	0.642473	0.715481	gene-M8J77_019444	M8J77_019444	api:100167769	1
api01212	Fatty acid metabolism	1/46	77/3324	0.662292	0.721162	gene-M8J77_012650	M8J77_012650	api:100158855	1
api00230	Purine metabolism	1/46	99/3324	0.753526	0.796434	gene-M8J77_009937	M8J77_009937	api:100160617	1
api00190	Oxidative phosphorylation	1/46	102/3324	0.763927	0.796434	gene-M8J77_001338	M8J77_001338	api:100168441	1
api04150	mTOR signaling pathway	1/46	110/3324	0.789607	0.806057	gene-M8J77_025801	M8J77_025801	api:100159542	1
api04141	Protein processing in endoplasmic reticulum	1/46	136/3324	0.855585	0.855585	gene-M8J77_011482	M8J77_011482	api:100166491	1
down-regulation
api03015	mRNA surveillance pathway	4/30	90/3324	0.00803821	0.297414	gene-M8J77_004918/gene-M8J77_010030/gene-M8J77_004505/gene-M8J77_025113	M8J77_004918/M8J77_010030/M8J77_004505/M8J77_025113	api:100163362/api:100164720/api:100163362/api:100159296	4
api00630	Glyoxylate and dicarboxylate metabolism	2/30	29/3324	0.0274918	0.369417	gene-M8J77_012699/gene-M8J77_026477	M8J77_012699/M8J77_026477	api:100168515/api:100161583	2
api00982	Drug metabolism - cytochrome P450	2/30	33/3324	0.0349674	0.369417	gene-M8J77_010415/gene-M8J77_022197	M8J77_010415/M8J77_022197	api:100165764/api:100168850	2
api00980	Metabolism of xenobiotics by cytochrome P450	2/30	37/3324	0.0431395	0.369417	gene-M8J77_010415/gene-M8J77_022197	M8J77_010415/M8J77_022197	api:100165764/api:100168850	2
api04146	Peroxisome	3/30	93/3324	0.0499212	0.369417	gene-M8J77_012699/gene-M8J77_013956/gene-M8J77_024437	M8J77_012699/M8J77_013956/M8J77_024437	api:100168515/api:100162806/api:100166286	3
api01200	Carbon metabolism	3/30	113/3324	0.0799131	0.40127	gene-M8J77_012699/gene-M8J77_018331/gene-M8J77_026477	M8J77_012699/M8J77_018331/M8J77_026477	api:100168515/api:100166128/api:100161583	3
api04142	Lysosome	3/30	118/3324	0.0884253	0.40127	gene-M8J77_023361/gene-M8J77_003882/gene-M8J77_008461	M8J77_023361/M8J77_003882/M8J77_008461	api:100144780/api:100167975/api:100160691	3
api00480	Glutathione metabolism	2/30	58/3324	0.0953835	0.40127	gene-M8J77_010415/gene-M8J77_022197	M8J77_010415/M8J77_022197	api:100165764/api:100168850	2
api00430	Taurine and hypotaurine metabolism	1/30	12/3324	0.103248	0.40127	gene-M8J77_009646	M8J77_009646	api:100163420	1
api04814	Motor proteins	3/30	129/3324	0.108451	0.40127	gene-M8J77_018275/gene-M8J77_007574/gene-M8J77_014902	M8J77_018275/M8J77_007574/M8J77_014902	api:100574319/api:100574319/api:100164786	3
api00670	One carbon pool by folate	1/30	14/3324	0.119423	0.401694	gene-M8J77_026477	M8J77_026477	api:100161583	1
api03082	ATP-dependent chromatin remodeling	2/30	71/3324	0.133583	0.411882	gene-M8J77_006035/gene-M8J77_009921	M8J77_006035/M8J77_009921	api:100164566/api:100160579	2
api00051	Fructose and mannose metabolism	1/30	23/3324	0.188783	0.442241	gene-M8J77_018331	M8J77_018331	api:100166128	1
api00563	Glycosylphosphatidylinositol (GPI)-anchor biosynthesis	1/30	24/3324	0.196156	0.442241	gene-M8J77_018332	M8J77_018332	api:100165195	1
api04080	Neuroactive ligand-receptor interaction	2/30	91/3324	0.197608	0.442241	gene-M8J77_002116/gene-M8J77_015181	M8J77_002116/M8J77_015181	api:100165592/api:103310834	2
api00590	Arachidonic acid metabolism	1/30	25/3324	0.203463	0.442241	gene-M8J77_022197	M8J77_022197	api:100168850	1
api00785	Lipoic acid metabolism	1/30	25/3324	0.203463	0.442241	gene-M8J77_026477	M8J77_026477	api:100161583	1
api00230	Purine metabolism	2/30	99/3324	0.224284	0.442241	gene-M8J77_004865/gene-M8J77_012446	M8J77_004865/M8J77_012446	api:100169501/api:100164066	2
api00260	Glycine, serine and threonine metabolism	1/30	29/3324	0.232057	0.442241	gene-M8J77_026477	M8J77_026477	api:100161583	1
api00030	Pentose phosphate pathway	1/30	30/3324	0.239049	0.442241	gene-M8J77_018331	M8J77_018331	api:100166128	1
api03410	Base excision repair	1/30	33/3324	0.259657	0.457492	gene-M8J77_015043	M8J77_015043	api:100166616	1
api00071	Fatty acid degradation	1/30	35/3324	0.273096	0.459297	gene-M8J77_013956	M8J77_013956	api:100162806	1
api00790	Folate biosynthesis	1/30	38/3324	0.292812	0.471045	gene-M8J77_024912	M8J77_024912	api:100161199	1
api03083	Polycomb repressive complex	1/30	43/3324	0.324528	0.498503	gene-M8J77_009921	M8J77_009921	api:100160579	1
api00561	Glycerolipid metabolism	1/30	45/3324	0.336826	0.498503	gene-M8J77_002585	M8J77_002585	api:100162715	1
api00010	Glycolysis / Gluconeogenesis	1/30	48/3324	0.354868	0.505004	gene-M8J77_018331	M8J77_018331	api:100166128	1
api00983	Drug metabolism - other enzymes	1/30	51/3324	0.372435	0.510374	gene-M8J77_010415	M8J77_010415	api:100165764	1
api04213	Longevity regulating pathway - multiple species	1/30	54/3324	0.389539	0.514748	gene-M8J77_012446	M8J77_012446	api:100164066	1
api01230	Biosynthesis of amino acids	1/30	60/3324	0.422406	0.538931	gene-M8J77_018331	M8J77_018331	api:100166128	1
api03018	RNA degradation	1/30	63/3324	0.438191	0.540435	gene-M8J77_010030	M8J77_010030	api:100164720	1
api04148	Efferocytosis	1/30	73/3324	0.487853	0.580328	gene-M8J77_003882	M8J77_003882	api:100167975	1
api04391	Hippo signaling pathway - fly	1/30	76/3324	0.501905	0.580328	gene-M8J77_011396	M8J77_011396	api:100162071	1
api04310	Wnt signaling pathway	1/30	89/3324	0.558607	0.626317	gene-M8J77_011396	M8J77_011396	api:100162071	1
api04013	MAPK signaling pathway - fly	1/30	107/3324	0.626922	0.673681	gene-M8J77_025070	M8J77_025070	api:100163364	1
api04150	mTOR signaling pathway	1/30	110/3324	0.637266	0.673681	gene-M8J77_011396	M8J77_011396	api:100162071	1
api04140	Autophagy - animal	1/30	135/3324	0.713329	0.723969	gene-M8J77_023361	M8J77_023361	api:100144780	1
api01240	Biosynthesis of cofactors	1/30	139/3324	0.723969	0.723969	gene-M8J77_024912	M8J77_024912	api:100161199	1
