# Supplementary material for: Wavelength-Specific Transcriptomic Responses of Diaphorina citri to Nocturnal Monochromatic LED Light
Source: Insects. 2026 Jul 17;17(7):735. doi: 10.3390/insects17070735 (PMC13411984; doi:10.3390/insects17070735)
Supplement: Supplementary file 1 [file insects-17-00735-s001.zip › Table S8. GvsCK_KEGGenrich.xlsx]

## Sheet: BvsCK_KEGGenrich
Table S8. Kyoto Encyclopedia of Genes Genomes (KEGG) enrichment of differentially expressed genes (DEGs) in the comparison of GvsCK.
KEGGID	Description	GeneRatio	BgRatio	pvalue	padj	geneID	geneName	keggID	Count
up-regulation
api00360	Phenylalanine metabolism	1/7	10/3324	0.0208885423712152	0.145316275436347	gene-M8J77_009315	M8J77_009315	api:100165255	1
api00350	Tyrosine metabolism	1/7	14/3324	0.0291386089437399	0.145316275436347	gene-M8J77_009315	M8J77_009315	api:100165255	1
api00220	Arginine biosynthesis	1/7	16/3324	0.0332412484194945	0.145316275436347	gene-M8J77_009315	M8J77_009315	api:100165255	1
api00730	Thiamine metabolism	1/7	17/3324	0.0352869894294896	0.145316275436347	gene-M8J77_011274	M8J77_011274	api:100570241	1
api04512	ECM-receptor interaction	1/7	18/3324	0.037329018783585	0.145316275436347	gene-M8J77_014935	M8J77_014935	api:100161467	1
api00260	Glycine, serine and threonine metabolism	1/7	29/3324	0.0595479730047038	0.145316275436347	gene-M8J77_007617	M8J77_007617	api:100167268	1
api00630	Glyoxylate and dicarboxylate metabolism	1/7	29/3324	0.0595479730047038	0.145316275436347	gene-M8J77_007617	M8J77_007617	api:100167268	1
api00250	Alanine, aspartate and glutamate metabolism	1/7	35/3324	0.0714810476845004	0.145316275436347	gene-M8J77_009315	M8J77_009315	api:100165255	1
api00790	Folate biosynthesis	1/7	38/3324	0.0773987534034777	0.145316275436347	gene-M8J77_011274	M8J77_011274	api:100570241	1
api01210	2-Oxocarboxylic acid metabolism	1/7	38/3324	0.0773987534034777	0.145316275436347	gene-M8J77_009315	M8J77_009315	api:100165255	1
api00270	Cysteine and methionine metabolism	1/7	42/3324	0.0852387204852685	0.145316275436347	gene-M8J77_009315	M8J77_009315	api:100165255	1
api00620	Pyruvate metabolism	1/7	43/3324	0.0871897652618083	0.145316275436347	gene-M8J77_007617	M8J77_007617	api:100167268	1
api00330	Arginine and proline metabolism	1/7	47/3324	0.0949583197577263	0.146089722704194	gene-M8J77_009315	M8J77_009315	api:100165255	1
api00564	Glycerophospholipid metabolism	1/7	54/3324	0.108416969901128	0.15488138557304	gene-M8J77_006801	M8J77_006801	api:100160383	1
api01230	Biosynthesis of amino acids	1/7	60/3324	0.119816056151922	0.159754741535896	gene-M8J77_009315	M8J77_009315	api:100165255	1
api04146	Peroxisome	1/7	93/3324	0.180304556520418	0.225380695650523	gene-M8J77_011078	M8J77_011078	api:100159797	1
api01200	Carbon metabolism	1/7	113/3324	0.215201166998752	0.248581744116598	gene-M8J77_009315	M8J77_009315	api:100165255	1
api04142	Lysosome	1/7	118/3324	0.223723569704938	0.248581744116598	gene-M8J77_010576	M8J77_010576	api:100144782	1
api04140	Autophagy - animal	1/7	135/3324	0.252109144080761	0.258657243071387	gene-M8J77_010576	M8J77_010576	api:100144782	1
api01240	Biosynthesis of cofactors	1/7	139/3324	0.258657243071387	0.258657243071387	gene-M8J77_011274	M8J77_011274	api:100570241	1
down-regulation
