# Supplementary material for: Wavelength-Specific Transcriptomic Responses of Diaphorina citri to Nocturnal Monochromatic LED Light
Source: Insects. 2026 Jul 17;17(7):735. doi: 10.3390/insects17070735 (PMC13411984; doi:10.3390/insects17070735)
Supplement: Supplementary file 1 [file insects-17-00735-s001.zip › Table S9. YvsCK_KEGGenrich.xlsx]

## Sheet: BvsCK_KEGGenrich
Table S9. Kyoto Encyclopedia of Genes Genomes (KEGG) enrichment of differentially expressed genes (DEGs) in the comparison of YvsCK.
KEGGID	Description	GeneRatio	BgRatio	pvalue	padj	geneID	geneName	keggID	Count
up-regulation
api00410	beta-Alanine metabolism	4/56	33/3319	0.00206789780121669	0.0730632672285559	gene-M8J77_013339/gene-M8J77_025548/gene-M8J77_022410/gene-M8J77_015985	M8J77_013339/M8J77_025548/M8J77_022410/M8J77_015985	api:100165570/api:100165570/api:100168685/api:100165657	4
api00220	Arginine biosynthesis	3/56	16/3319	0.00218099305159868	0.0730632672285559	gene-M8J77_003227/gene-M8J77_009315/gene-M8J77_007026	M8J77_003227/M8J77_009315/M8J77_007026	api:100169613/api:100165255/api:100165255	3
api04148	Efferocytosis	5/56	73/3319	0.0071589716242768	0.0966283632011368	gene-M8J77_025040/gene-M8J77_019444/gene-M8J77_018551/gene-M8J77_022191/gene-M8J77_005961	M8J77_025040/M8J77_019444/M8J77_018551/M8J77_022191/M8J77_005961	api:100164923/api:100167769/api:100160949/api:100163937/api:100168375	5
api00330	Arginine and proline metabolism	4/56	47/3319	0.00756806210312341	0.0966283632011368	gene-M8J77_013339/gene-M8J77_009315/gene-M8J77_025548/gene-M8J77_007026	M8J77_013339/M8J77_009315/M8J77_025548/M8J77_007026	api:100165570/api:100165255/api:100165570/api:100165255	4
api01240	Biosynthesis of cofactors	7/56	140/3319	0.00838908288119113	0.0966283632011368	gene-M8J77_011383/gene-M8J77_004535/gene-M8J77_025380/gene-M8J77_010997/gene-M8J77_001338/gene-M8J77_021160/gene-M8J77_006660	M8J77_011383/M8J77_004535/M8J77_025380/M8J77_010997/M8J77_001338/M8J77_021160/M8J77_006660	api:100164133/api:100163917/api:100164836/api:100167128/api:100168441/api:100163091/api:100161031	7
api01212	Fatty acid metabolism	5/56	78/3319	0.00944008415003468	0.0966283632011368	gene-M8J77_000765/gene-M8J77_012756/gene-M8J77_014686/gene-M8J77_022410/gene-M8J77_015985	M8J77_000765/M8J77_012756/M8J77_014686/M8J77_022410/M8J77_015985	api:100167255/api:100166007/api:100145824/api:100168685/api:100165657	5
api01200	Carbon metabolism	6/56	113/3319	0.0110568784716027	0.0966283632011368	gene-M8J77_010414/gene-M8J77_003227/gene-M8J77_009315/gene-M8J77_009984/gene-M8J77_007026/gene-M8J77_022410	M8J77_010414/M8J77_003227/M8J77_009315/M8J77_009984/M8J77_007026/M8J77_022410	api:100162105/api:100169613/api:100165255/api:100570401/api:100165255/api:100168685	6
api00360	Phenylalanine metabolism	2/56	10/3319	0.011537715009091	0.0966283632011368	gene-M8J77_009315/gene-M8J77_007026	M8J77_009315/M8J77_007026	api:100165255/api:100165255	2
api04142	Lysosome	6/56	118/3319	0.0135178684531469	0.10063302070676	gene-M8J77_000851/gene-M8J77_018764/gene-M8J77_003349/gene-M8J77_025040/gene-M8J77_007942/gene-M8J77_022496	M8J77_000851/M8J77_018764/M8J77_003349/M8J77_025040/M8J77_007942/M8J77_022496	api:100158959/api:100144775/api:100144775/api:100164923/api:100168256/api:100169526	6
api00071	Fatty acid degradation	3/56	35/3319	0.0203325191461539	0.123843525708392	gene-M8J77_012658/gene-M8J77_022410/gene-M8J77_015985	M8J77_012658/M8J77_022410/M8J77_015985	api:100166810/api:100168685/api:100165657	3
api00250	Alanine, aspartate and glutamate metabolism	3/56	35/3319	0.0203325191461539	0.123843525708392	gene-M8J77_003227/gene-M8J77_009315/gene-M8J77_007026	M8J77_003227/M8J77_009315/M8J77_007026	api:100169613/api:100165255/api:100165255	3
api00350	Tyrosine metabolism	2/56	14/3319	0.0223461505124023	0.124766007027579	gene-M8J77_009315/gene-M8J77_007026	M8J77_009315/M8J77_007026	api:100165255/api:100165255	2
api00270	Cysteine and methionine metabolism	3/56	42/3319	0.0328369430712856	0.169236552752011	gene-M8J77_009315/gene-M8J77_005376/gene-M8J77_007026	M8J77_009315/M8J77_005376/M8J77_007026	api:100165255/api:100168557/api:100165255	3
api00650	Butanoate metabolism	2/56	18/3319	0.0359913235075826	0.172244191072002	gene-M8J77_022410/gene-M8J77_015985	M8J77_022410/M8J77_015985	api:100168685/api:100165657	2
api00640	Propanoate metabolism	2/56	22/3319	0.0520661830536749	0.226677725295253	gene-M8J77_022410/gene-M8J77_015985	M8J77_022410/M8J77_015985	api:100168685/api:100165657	2
api00051	Fructose and mannose metabolism	2/56	23/3319	0.0564206649282095	0.226677725295253	gene-M8J77_002588/gene-M8J77_009984	M8J77_002588/M8J77_009984	api:115033063/api:100570401	2
api01232	Nucleotide metabolism	3/56	53/3319	0.0589015727516068	0.226677725295253	gene-M8J77_004535/gene-M8J77_006929/gene-M8J77_006660	M8J77_004535/M8J77_006929/M8J77_006660	api:100163917/api:100166755/api:100161031	3
api00500	Starch and sucrose metabolism	2/56	24/3319	0.0608984933629037	0.226677725295253	gene-M8J77_007411/gene-M8J77_013500	M8J77_007411/M8J77_013500	api:100159564/api:100159564	2
api01230	Biosynthesis of amino acids	3/56	60/3319	0.0793077553249143	0.279664189829961	gene-M8J77_010414/gene-M8J77_009315/gene-M8J77_007026	M8J77_010414/M8J77_009315/M8J77_007026	api:100162105/api:100165255/api:100165255	3
api04624	Toll and Imd signaling pathway	2/56	32/3319	0.100561350377976	0.322603413036584	gene-M8J77_012396/gene-M8J77_003222	M8J77_012396/M8J77_003222	api:100164827/api:100159713	2
api04013	MAPK signaling pathway - fly	4/56	107/3319	0.104702649501567	0.322603413036584	gene-M8J77_012396/gene-M8J77_008143/gene-M8J77_025339/gene-M8J77_003222	M8J77_012396/M8J77_008143/M8J77_025339/M8J77_003222	api:100164827/api:100167815/api:100168763/api:100159713	4
api00062	Fatty acid elongation	2/56	33/3319	0.105929478907535	0.322603413036584	gene-M8J77_012756/gene-M8J77_015985	M8J77_012756/M8J77_015985	api:100166007/api:100165657	2
api00860	Porphyrin metabolism	2/56	38/3319	0.133843426527362	0.359775467995816	gene-M8J77_010997/gene-M8J77_001338	M8J77_010997/M8J77_001338	api:100167128/api:100168441	2
api01210	2-Oxocarboxylic acid metabolism	2/56	38/3319	0.133843426527362	0.359775467995816	gene-M8J77_009315/gene-M8J77_007026	M8J77_009315/M8J77_007026	api:100165255/api:100165255	2
api00280	Valine, leucine and isoleucine degradation	2/56	39/3319	0.139614360714794	0.359775467995816	gene-M8J77_022410/gene-M8J77_015985	M8J77_022410/M8J77_015985	api:100168685/api:100165657	2
api01040	Biosynthesis of unsaturated fatty acids	2/56	39/3319	0.139614360714794	0.359775467995816	gene-M8J77_012756/gene-M8J77_014686	M8J77_012756/M8J77_014686	api:100166007/api:100145824	2
api04140	Autophagy - animal	4/56	135/3319	0.191727225249638	0.475767558952804	gene-M8J77_018764/gene-M8J77_003349/gene-M8J77_003222/gene-M8J77_007344	M8J77_018764/M8J77_003349/M8J77_003222/M8J77_007344	api:100144775/api:100144775/api:100159713/api:100163628	4
api04214	Apoptosis - fly	2/56	53/3319	0.224698609778785	0.499193192996322	gene-M8J77_012396/gene-M8J77_003222	M8J77_012396/M8J77_003222	api:100164827/api:100159713	2
api00760	Nicotinate and nicotinamide metabolism	1/56	15/3319	0.225697200857618	0.499193192996322	gene-M8J77_021160	M8J77_021160	api:100163091	1
api00230	Purine metabolism	3/56	98/3319	0.228308727701403	0.499193192996322	gene-M8J77_004535/gene-M8J77_009937/gene-M8J77_006660	M8J77_004535/M8J77_009937/M8J77_006660	api:100163917/api:100160617/api:100161031	3
api00564	Glycerophospholipid metabolism	2/56	54/3319	0.230969984819194	0.499193192996322	gene-M8J77_025040/gene-M8J77_006801	M8J77_025040/M8J77_006801	api:100164923/api:100160383	2
api00531	Glycosaminoglycan degradation	1/56	16/3319	0.238820977114269	0.500031	gene-M8J77_022496	M8J77_022496	api:100169526	1
api00061	Fatty acid biosynthesis	1/56	19/3319	0.276895358045162	0.562181484515934	gene-M8J77_000765	M8J77_000765	api:100167255	1
api04137	Mitophagy - animal	2/56	70/3319	0.331709116087421	0.628561079579028	gene-M8J77_022191/gene-M8J77_007344	M8J77_022191/M8J77_007344	api:100163937/api:100163628	2
api00052	Galactose metabolism	1/56	28/3319	0.380243097624045	0.628561079579028	gene-M8J77_008217	M8J77_008217	api:100165228	1
api00380	Tryptophan metabolism	1/56	28/3319	0.380243097624045	0.628561079579028	gene-M8J77_015985	M8J77_015985	api:100165657	1
api04145	Phagosome	2/56	78/3319	0.381064047623637	0.628561079579028	gene-M8J77_022191/gene-M8J77_021226	M8J77_022191/M8J77_021226	api:100163937/api:100163966	2
api00030	Pentose phosphate pathway	1/56	30/3319	0.401158495714275	0.628561079579028	gene-M8J77_009984	M8J77_009984	api:100570401	1
api03030	DNA replication	1/56	30/3319	0.401158495714275	0.628561079579028	gene-M8J77_022790	M8J77_022790	api:100160968	1
api04144	Endocytosis	3/56	139/3319	0.418558092028697	0.628561079579028	gene-M8J77_017085/gene-M8J77_022191/gene-M8J77_012432	M8J77_017085/M8J77_022191/M8J77_012432	api:100161601/api:100163937/api:100162138	3
api04341	Hedgehog signaling pathway - fly	1/56	32/3319	0.421380231771819	0.628561079579028	gene-M8J77_014995	M8J77_014995	api:100162530	1
api03022	Basal transcription factors	1/56	33/3319	0.431238067798828	0.628561079579028	gene-M8J77_010134	M8J77_010134	api:100166149	1
api03410	Base excision repair	1/56	33/3319	0.431238067798828	0.628561079579028	gene-M8J77_022790	M8J77_022790	api:100160968	1
api00040	Pentose and glucuronate interconversions	1/56	34/3319	0.440930906570363	0.628561079579028	gene-M8J77_002588	M8J77_002588	api:115033063	1
api00600	Sphingolipid metabolism	1/56	34/3319	0.440930906570363	0.628561079579028	gene-M8J77_005961	M8J77_005961	api:100168375	1
api01250	Biosynthesis of nucleotide sugars	1/56	34/3319	0.440930906570363	0.628561079579028	gene-M8J77_008217	M8J77_008217	api:100165228	1
api04136	Autophagy - other	1/56	34/3319	0.440930906570363	0.628561079579028	gene-M8J77_007344	M8J77_007344	api:100163628	1
api00240	Pyrimidine metabolism	1/56	35/3319	0.450461460370077	0.628769121766566	gene-M8J77_006929	M8J77_006929	api:100166755	1
api04146	Peroxisome	2/56	93/3319	0.469215291529721	0.640661882317807	gene-M8J77_006669/gene-M8J77_011078	M8J77_006669/M8J77_011078	api:100159854/api:100159797	2
api00790	Folate biosynthesis	1/56	38/3319	0.478105882326722	0.640661882317807	gene-M8J77_011383	M8J77_011383	api:100164133	1
api00020	Citrate cycle (TCA cycle)	1/56	42/3319	0.512850169698086	0.646643025870743	gene-M8J77_010414	M8J77_010414	api:100162105	1
api00310	Lysine degradation	1/56	42/3319	0.512850169698086	0.646643025870743	gene-M8J77_015985	M8J77_015985	api:100165657	1
api00190	Oxidative phosphorylation	2/56	102/3319	0.518553162540666	0.646643025870743	gene-M8J77_001338/gene-M8J77_006188	M8J77_001338/M8J77_006188	api:100168441/api:100144869	2
api00620	Pyruvate metabolism	1/56	43/3319	0.521174976074927	0.646643025870743	gene-M8J77_010414	M8J77_010414	api:100162105	1
api00010	Glycolysis / Gluconeogenesis	1/56	48/3319	0.560748093291557	0.676655008150227	gene-M8J77_009984	M8J77_009984	api:100570401	1
api00970	Aminoacyl-tRNA biosynthesis	1/56	49/3319	0.568268150392038	0.676655008150227	gene-M8J77_010997	M8J77_010997	api:100167128	1
api00520	Amino sugar and nucleotide sugar metabolism	1/56	50/3319	0.575661723351685	0.676655008150227	gene-M8J77_008217	M8J77_008217	api:100165228	1
api04814	Motor proteins	2/56	129/3319	0.647864619132619	0.731691926913949	gene-M8J77_017085/gene-M8J77_010616	M8J77_017085/M8J77_010616	api:100161601/api:100163013	2
api04350	TGF-beta signaling pathway	1/56	61/3319	0.649217083880125	0.731691926913949	gene-M8J77_008143	M8J77_008143	api:100167815	1
api04068	FoxO signaling pathway	1/56	62/3319	0.655246501713985	0.731691926913949	gene-M8J77_007344	M8J77_007344	api:100163628	1
api03008	Ribosome biogenesis in eukaryotes	1/56	69/3319	0.694694212438026	0.763024790710619	gene-M8J77_004535	M8J77_004535	api:100163917	1
api04391	Hippo signaling pathway - fly	1/56	76/3319	0.729699639025735	0.788546384108455	gene-M8J77_012432	M8J77_012432	api:100162138	1
api04080	Neuroactive ligand-receptor interaction	1/56	88/3319	0.780763769517962	0.81633852692891	gene-M8J77_012432	M8J77_012432	api:100162138	1
api04310	Wnt signaling pathway	1/56	89/3319	0.784563592763704	0.81633852692891	gene-M8J77_003222	M8J77_003222	api:100159713	1
api03015	mRNA surveillance pathway	1/56	91/3319	0.791970212692226	0.81633852692891	gene-M8J77_018047	M8J77_018047	api:100159395	1
api04120	Ubiquitin mediated proteolysis	1/56	95/3319	0.80604102800083	0.818253770849327	gene-M8J77_000514	M8J77_000514	api:100162000	1
api04141	Protein processing in endoplasmic reticulum	1/56	136/3319	0.905868195843836	0.905868195843836	gene-M8J77_000514	M8J77_000514	api:100162000	1
down-regulation
api00480	Glutathione metabolism	3/18	58/3319	0.00343051059806401	0.0857627649516003	gene-M8J77_003924/gene-M8J77_000529/gene-M8J77_010415	M8J77_003924/M8J77_000529/M8J77_010415	api:100574012/api:100167299/api:100165764	3
api00982	Drug metabolism - cytochrome P450	2/18	34/3319	0.014065829128525	0.108762104806042	gene-M8J77_017799/gene-M8J77_010415	M8J77_017799/M8J77_010415	api:100161787/api:100165764	2
api00190	Oxidative phosphorylation	3/18	102/3319	0.0164378448838723	0.108762104806042	gene-M8J77_016230/gene-M8J77_019457/gene-M8J77_009935	M8J77_016230/M8J77_019457/M8J77_009935	api:100144869/api:100572234/api:100160917	3
api00980	Metabolism of xenobiotics by cytochrome P450	2/18	38/3319	0.0174019367689667	0.108762104806042	gene-M8J77_017799/gene-M8J77_010415	M8J77_017799/M8J77_010415	api:100161787/api:100165764	2
api03040	Spliceosome	3/18	129/3319	0.0305281545424394	0.109296021741679	gene-M8J77_008383/gene-M8J77_005577/gene-M8J77_018467	M8J77_008383/M8J77_005577/M8J77_018467	api:100160289/api:100160289/api:100163110	3
api00983	Drug metabolism - other enzymes	2/18	52/3319	0.0313877656269959	0.109296021741679	gene-M8J77_017799/gene-M8J77_010415	M8J77_017799/M8J77_010415	api:100161787/api:100165764	2
api04213	Longevity regulating pathway - multiple species	2/18	53/3319	0.0325147719739898	0.109296021741679	gene-M8J77_008383/gene-M8J77_005577	M8J77_008383/M8J77_005577	api:100160289/api:100160289	2
api04141	Protein processing in endoplasmic reticulum	3/18	136/3319	0.0349747269573373	0.109296021741679	gene-M8J77_008383/gene-M8J77_005577/gene-M8J77_018460	M8J77_008383/M8J77_005577/M8J77_018460	api:100160289/api:100160289/api:100165617	3
api00785	Lipoic acid metabolism	1/18	25/3319	0.12754772204808	0.260610126651296	gene-M8J77_015626	M8J77_015626	api:100168658	1
api00053	Ascorbate and aldarate metabolism	1/18	28/3319	0.141776501880251	0.260610126651296	gene-M8J77_017799	M8J77_017799	api:100161787	1
api00380	Tryptophan metabolism	1/18	28/3319	0.141776501880251	0.260610126651296	gene-M8J77_002963	M8J77_002963	api:100163339	1
api00830	Retinol metabolism	1/18	33/3319	0.165005235700086	0.260610126651296	gene-M8J77_017799	M8J77_017799	api:100161787	1
api00040	Pentose and glucuronate interconversions	1/18	34/3319	0.169579157111345	0.260610126651296	gene-M8J77_017799	M8J77_017799	api:100161787	1
api04144	Endocytosis	2/18	139/3319	0.172476976466037	0.260610126651296	gene-M8J77_008383/gene-M8J77_005577	M8J77_008383/M8J77_005577	api:100160289/api:100160289	2
api00071	Fatty acid degradation	1/18	35/3319	0.174129408305256	0.260610126651296	gene-M8J77_002963	M8J77_002963	api:100163339	1
api01240	Biosynthesis of cofactors	2/18	140/3319	0.174430817733613	0.260610126651296	gene-M8J77_015626/gene-M8J77_017799	M8J77_015626/M8J77_017799	api:100168658/api:100161787	2
api02010	ABC transporters	1/18	37/3319	0.18315936080946	0.260610126651296	gene-M8J77_006739	M8J77_006739	api:100159790	1
api00860	Porphyrin metabolism	1/18	38/3319	0.187639291188933	0.260610126651296	gene-M8J77_017799	M8J77_017799	api:100161787	1
api00310	Lysine degradation	1/18	42/3319	0.205328021670422	0.270151905461757	gene-M8J77_002963	M8J77_002963	api:100163339	1
api00561	Glycerolipid metabolism	1/18	45/3319	0.218355170483772	0.270151905461757	gene-M8J77_009848	M8J77_009848	api:100160991	1
api00330	Arginine and proline metabolism	1/18	47/3319	0.226927600587876	0.270151905461757	gene-M8J77_000529	M8J77_000529	api:100167299	1
api04350	TGF-beta signaling pathway	1/18	61/3319	0.284494922969454	0.323289685192562	gene-M8J77_009544	M8J77_009544	api:100573370	1
api04148	Efferocytosis	1/18	73/3319	0.330592012867458	0.35933914442115	gene-M8J77_000529	M8J77_000529	api:100167299	1
api04146	Peroxisome	1/18	93/3319	0.401245517826489	0.417964081069259	gene-M8J77_024437	M8J77_024437	api:100166286	1
api04142	Lysosome	1/18	118/3319	0.479679515275833	0.479679515275833	gene-M8J77_010275	M8J77_010275	api:100159996	1
